# Supplementary material for: An archetype and scaling of developmental tissue dynamics across species
Source: Nat Commun. 2023 Dec 11;14:8199. doi: 10.1038/s41467-023-43902-y (PMC10713982; doi:10.1038/s41467-023-43902-y)
Supplement: Supplementary file 4 — Supplementary Software 1 [file 41467_2023_43902_MOESM4_ESM.zip]

Archive with 3 entries (3 files):
- Code_how_to_calculate_xi_coordinates.nb
- x_y_F11_F12_F21_F22_Chick.csv
- x_y_F11_F12_F21_F22_Xenopus.csv
