# Supplementary material for: An archetype and scaling of developmental tissue dynamics across species
Source: Nat Commun. 2023 Dec 11;14:8199. doi: 10.1038/s41467-023-43902-y (PMC10713982; doi:10.1038/s41467-023-43902-y)
Supplement: Supplementary file 4 — Supplementary Software 1 [file 41467_2023_43902_MOESM4_ESM.zip › Code_how_to_calculate_xi_coordinates.nb]

(* Content-type: application/vnd.wolfram.mathematica *)

(*** Wolfram Notebook File ***)
(* http://www.wolfram.com/nb *)

(* CreatedBy='Mathematica 12.3' *)

(*CacheID: 234*)
(* Internal cache information:
NotebookFileLineBreakTest
NotebookFileLineBreakTest
NotebookDataPosition[       158,          7]
NotebookDataLength[    257762,       4686]
NotebookOptionsPosition[    256205,       4650]
NotebookOutlinePosition[    256670,       4668]
CellTagsIndexPosition[    256627,       4665]
WindowFrame->Normal*)

(* Beginning of Notebook Content *)
Notebook[{
Cell["\<\
Code data in the paper by Morishita et al entitled \[OpenCurlyDoubleQuote]An \
archetype and scaling of developmental tissue dynamics across species\
\[CloseCurlyDoubleQuote]\
\>", "Text",
 CellChangeTimes->{{3.907507507130091*^9, 3.9075075749735312`*^9}, {
  3.9080720616636534`*^9, 
  3.9080720728315954`*^9}},ExpressionUUID->"91f065c4-ca92-4e94-804d-\
9239aab5328a"],

Cell[CellGroupData[{

Cell["How to calculate xi-coordinates", "Section",
 CellChangeTimes->{{3.908062355856439*^9, 3.9080623659535556`*^9}, {
  3.9080720471527834`*^9, 
  3.9080720520973716`*^9}},ExpressionUUID->"cc5b9276-cc95-4fa3-88e3-\
b305c45147e1"],

Cell[CellGroupData[{

Cell["Xenopus case", "Subsection",
 CellChangeTimes->{{3.9082667594192104`*^9, 
  3.9082667639838133`*^9}},ExpressionUUID->"f52e468b-ac4c-4efc-9327-\
515c73e48711"],

Cell[BoxData[
 RowBox[{"SetDirectory", "[", 
  RowBox[{"NotebookDirectory", "[", "]"}], "]"}]], "Input",
 CellLabel->
  "In[866]:=",ExpressionUUID->"3efe0b31-6ac3-4dbe-ae48-aa53719c4049"],

Cell[BoxData[
 RowBox[{
  RowBox[{"(*", 
   RowBox[{"Number", " ", "of", " ", "cells"}], "*)"}], "\[IndentingNewLine]", 
  RowBox[{
   RowBox[{
    RowBox[{"ncell", "=", "1238"}], ";"}], "\[IndentingNewLine]", 
   RowBox[{"(*", 
    RowBox[{"Centroid", " ", "size", " ", 
     RowBox[{"(", "C0", ")"}]}], "*)"}], "\[IndentingNewLine]", 
   RowBox[{
    RowBox[{"C0", "=", "157.19"}], ";"}], "\[IndentingNewLine]", 
   RowBox[{"(*", 
    RowBox[{"Cell", " ", "position", " ", 
     RowBox[{"(", 
      RowBox[{
       RowBox[{"x", 
        RowBox[{"(", 
         RowBox[{"i", ",", "t"}], ")"}]}], ",", 
       RowBox[{"y", 
        RowBox[{"(", 
         RowBox[{"i", ",", "t"}], ")"}]}]}], ")"}], "and", " ", "Deformation",
      " ", "gradient", " ", 
     RowBox[{"(", 
      RowBox[{
       RowBox[{"F11", 
        RowBox[{"(", 
         RowBox[{"i", ",", "t"}], ")"}]}], ",", 
       RowBox[{"F12", 
        RowBox[{"(", 
         RowBox[{"i", ",", "t"}], ")"}]}], ",", 
       RowBox[{"F21", 
        RowBox[{"(", 
         RowBox[{"i", ",", "t"}], ")"}]}], ",", 
       RowBox[{
        RowBox[{"F22", 
         RowBox[{"(", 
          RowBox[{"i", ",", "t"}], ")"}]}], ";", " ", 
        RowBox[{"i", ":", 
         RowBox[{"cell", " ", "number"}]}]}], ",", " ", 
       RowBox[{"t", ":", "time"}]}], ")"}]}], "*)"}], "\[IndentingNewLine]", 
   RowBox[{"(*", 
    RowBox[{"geometric", " ", "center", " ", "is", " ", "subtracted"}], 
    "*)"}], "\[IndentingNewLine]", 
   RowBox[{
    RowBox[{"data", "=", 
     RowBox[{
     "Import", "[", "\"\<x_y_F11_F12_F21_F22_Xenopus.csv\>\"", "]"}]}], ";"}],
    "\[IndentingNewLine]", 
   RowBox[{"(*", 
    RowBox[{
    "Dividing", " ", "into", " ", "data", " ", "at", " ", "each", " ", "time",
      " ", 
     RowBox[{"(", 
      RowBox[{"t", "=", 
       RowBox[{"1", "-", "8"}]}], ")"}]}], "*)"}], "\[IndentingNewLine]", 
   RowBox[{"(*", 
    RowBox[{
     RowBox[{"t", "=", 
      RowBox[{"1", 
       RowBox[{"(", 
        RowBox[{"St50", ".6"}], ")"}]}]}], ",", " ", 
     RowBox[{"t", "=", 
      RowBox[{"2", 
       RowBox[{"(", 
        RowBox[{"St51", ".1"}], ")"}]}]}], ",", " ", 
     RowBox[{"t", "=", 
      RowBox[{"3", 
       RowBox[{"(", 
        RowBox[{"St51", ".6"}], ")"}]}]}], ",", " ", 
     RowBox[{"t", "=", 
      RowBox[{"4", 
       RowBox[{"(", 
        RowBox[{"St52", ".0"}], ")"}]}]}], ",", " ", 
     RowBox[{"t", "=", 
      RowBox[{"5", 
       RowBox[{"(", 
        RowBox[{"St52", ".4"}], ")"}]}]}], ",", " ", 
     RowBox[{"t", "=", 
      RowBox[{"6", 
       RowBox[{"(", 
        RowBox[{"St52", ".8"}], ")"}]}]}], ",", " ", 
     RowBox[{"t", "=", 
      RowBox[{"7", 
       RowBox[{"(", 
        RowBox[{"St53", ".2"}], ")"}]}]}], ",", 
     RowBox[{"t", "=", 
      RowBox[{"8", 
       RowBox[{"(", 
        RowBox[{"St53", ".6"}], ")"}]}]}]}], "*)"}], "\[IndentingNewLine]", 
   RowBox[{
    RowBox[{"data", "=", 
     RowBox[{"Partition", "[", 
      RowBox[{
       RowBox[{"data", "[", 
        RowBox[{"[", 
         RowBox[{"2", ";;", 
          RowBox[{"Length", "[", "data", "]"}]}], "]"}], "]"}], ",", 
       "ncell"}], "]"}]}], ";"}], "\[IndentingNewLine]", 
   RowBox[{"(*", 
    RowBox[{
    "Caluculation", " ", "of", " ", "of", " ", "average", " ", "deforamtion", 
     " ", 
     RowBox[{"(", "L", ")"}]}], "*)"}], "\[IndentingNewLine]", 
   RowBox[{
    RowBox[{"Ltensor", "=", 
     RowBox[{"Table", "[", 
      RowBox[{
       RowBox[{"{", 
        RowBox[{
         RowBox[{"Mean", "[", 
          RowBox[{"data", "[", 
           RowBox[{"[", 
            RowBox[{"t", ",", "All", ",", "3"}], "]"}], "]"}], "]"}], ",", 
         RowBox[{"Mean", "[", 
          RowBox[{"data", "[", 
           RowBox[{"[", 
            RowBox[{"t", ",", "All", ",", "4"}], "]"}], "]"}], "]"}], ",", 
         RowBox[{"Mean", "[", 
          RowBox[{"data", "[", 
           RowBox[{"[", 
            RowBox[{"t", ",", "All", ",", "5"}], "]"}], "]"}], "]"}], ",", 
         RowBox[{"Mean", "[", 
          RowBox[{"data", "[", 
           RowBox[{"[", 
            RowBox[{"t", ",", "All", ",", "6"}], "]"}], "]"}], "]"}]}], "}"}],
        ",", 
       RowBox[{"{", 
        RowBox[{"t", ",", "1", ",", "8"}], "}"}]}], "]"}]}], ";"}], 
   "\[IndentingNewLine]", 
   RowBox[{"(*", 
    RowBox[{
     RowBox[{"Calculation", " ", "of", " ", "xi"}], "-", 
     RowBox[{"coordinate", " ", "at", " ", "each", " ", "time"}]}], "*)"}], 
   "\[IndentingNewLine]", 
   RowBox[{
    RowBox[{"xi", "=", 
     RowBox[{"Table", "[", 
      RowBox[{
       RowBox[{"Table", "[", 
        RowBox[{
         RowBox[{
          RowBox[{"Inverse", "[", 
           RowBox[{"{", 
            RowBox[{
             RowBox[{"{", 
              RowBox[{
               RowBox[{"Ltensor", "[", 
                RowBox[{"[", 
                 RowBox[{"t", ",", "1"}], "]"}], "]"}], ",", 
               RowBox[{"Ltensor", "[", 
                RowBox[{"[", 
                 RowBox[{"t", ",", "2"}], "]"}], "]"}]}], "}"}], ",", 
             RowBox[{"{", 
              RowBox[{
               RowBox[{"Ltensor", "[", 
                RowBox[{"[", 
                 RowBox[{"t", ",", "3"}], "]"}], "]"}], ",", 
               RowBox[{"Ltensor", "[", 
                RowBox[{"[", 
                 RowBox[{"t", ",", "4"}], "]"}], "]"}]}], "}"}]}], "}"}], 
           "]"}], ".", 
          RowBox[{"{", 
           RowBox[{
            RowBox[{
             RowBox[{"data", "[", 
              RowBox[{"[", 
               RowBox[{"t", ",", "i", ",", "1"}], "]"}], "]"}], "/", "C0"}], 
            ",", 
            RowBox[{
             RowBox[{"data", "[", 
              RowBox[{"[", 
               RowBox[{"t", ",", "i", ",", "2"}], "]"}], "]"}], "/", "C0"}]}],
            "}"}]}], ",", 
         RowBox[{"{", 
          RowBox[{"i", ",", "1", ",", "ncell"}], "}"}]}], "]"}], ",", 
       RowBox[{"{", 
        RowBox[{"t", ",", "1", ",", "8"}], "}"}]}], "]"}]}], ";"}], 
   "\[IndentingNewLine]", 
   RowBox[{"(*", 
    RowBox[{
     RowBox[{
      RowBox[{
      "Rotation", " ", "for", " ", "comparison", " ", "with", " ", "chick"}], 
      ";", " ", 
      RowBox[{
       RowBox[{"Proximal", 
        RowBox[{"(", "left", ")"}]}], "-", 
       RowBox[{"Distal", 
        RowBox[{"(", "right", ")"}]}]}]}], ",", " ", 
     RowBox[{
      RowBox[{"Posterior", 
       RowBox[{"(", "bottom", ")"}]}], "-", 
      RowBox[{"Anterior", 
       RowBox[{"(", "top", ")"}]}]}]}], "*)"}], "\[IndentingNewLine]", 
   RowBox[{
    RowBox[{"xi2", "=", 
     RowBox[{"Table", "[", 
      RowBox[{
       RowBox[{"Table", "[", 
        RowBox[{
         RowBox[{
          RowBox[{"{", 
           RowBox[{
            RowBox[{"{", 
             RowBox[{
              RowBox[{"Cos", "[", 
               RowBox[{
                RowBox[{
                 RowBox[{"(", 
                  RowBox[{
                   RowBox[{"-", "38.0"}], "+", "180"}], ")"}], "/", "180.0"}],
                 "*", "Pi"}], "]"}], ",", 
              RowBox[{"-", 
               RowBox[{"Sin", "[", 
                RowBox[{
                 RowBox[{
                  RowBox[{"(", 
                   RowBox[{
                    RowBox[{"-", "38.0"}], "+", "180"}], ")"}], "/", 
                  "180.0"}], "*", "Pi"}], "]"}]}]}], "}"}], ",", 
            RowBox[{"{", 
             RowBox[{
              RowBox[{"Sin", "[", 
               RowBox[{
                RowBox[{
                 RowBox[{"(", 
                  RowBox[{
                   RowBox[{"-", "38.0"}], "+", "180"}], ")"}], "/", "180.0"}],
                 "*", "Pi"}], "]"}], ",", 
              RowBox[{"Cos", "[", 
               RowBox[{
                RowBox[{
                 RowBox[{"(", 
                  RowBox[{
                   RowBox[{"-", "38.0"}], "+", "180"}], ")"}], "/", "180.0"}],
                 "*", "Pi"}], "]"}]}], "}"}]}], "}"}], ".", 
          RowBox[{"{", 
           RowBox[{
            RowBox[{"xi", "[", 
             RowBox[{"[", 
              RowBox[{"t", ",", "i", ",", "1"}], "]"}], "]"}], ",", 
            RowBox[{"xi", "[", 
             RowBox[{"[", 
              RowBox[{"t", ",", "i", ",", "2"}], "]"}], "]"}]}], "}"}]}], ",", 
         RowBox[{"{", 
          RowBox[{"i", ",", "1", ",", "ncell"}], "}"}]}], "]"}], ",", 
       RowBox[{"{", 
        RowBox[{"t", ",", "1", ",", "8"}], "}"}]}], "]"}]}], 
    ";"}]}]}]], "Input",
 CellChangeTimes->{{3.908068109992406*^9, 3.9080682182583265`*^9}, {
  3.908068313904401*^9, 3.908068387789489*^9}, {3.90806842478036*^9, 
  3.9080686597449226`*^9}, {3.908070030225401*^9, 3.9080701395727262`*^9}, {
  3.9080702130399065`*^9, 3.908070374880621*^9}, {3.9080713806778355`*^9, 
  3.9080713808715916`*^9}, {3.9080714373618093`*^9, 3.908071501529766*^9}, {
  3.908073505245343*^9, 3.9080735350697556`*^9}, {3.9082669336091843`*^9, 
  3.9082669501015916`*^9}, {3.908267155956239*^9, 3.908267157590681*^9}},
 CellLabel->
  "In[1395]:=",ExpressionUUID->"3b37e095-1d38-4c90-9c1e-5019f337835b"],

Cell[CellGroupData[{

Cell[BoxData[
 RowBox[{
  RowBox[{"(*", 
   RowBox[{"Plot", " ", "example"}], "*)"}], "\[IndentingNewLine]", 
  RowBox[{"Show", "[", "\[IndentingNewLine]", 
   RowBox[{"ListLinePlot", "[", 
    RowBox[{
     RowBox[{"Table", "[", 
      RowBox[{
       RowBox[{"xi2", "[", 
        RowBox[{"[", 
         RowBox[{
          RowBox[{"1", ";;", "8"}], ",", "i", ",", 
          RowBox[{"1", ";;", "2"}]}], "]"}], "]"}], ",", 
       RowBox[{"{", 
        RowBox[{"i", ",", "1", ",", "ncell", ",", "5"}], "}"}]}], "]"}], ",", 
     RowBox[{"AspectRatio", "\[Rule]", "Automatic"}], ",", " ", 
     RowBox[{"PlotStyle", "\[Rule]", 
      RowBox[{"Thickness", "[", "0.0025", "]"}]}]}], "]"}], 
   "\[IndentingNewLine]", "]"}]}]], "Input",
 CellChangeTimes->{{3.9080716091692038`*^9, 3.9080716198514524`*^9}, {
  3.908267033675105*^9, 3.9082670338361654`*^9}},
 CellLabel->
  "In[1402]:=",ExpressionUUID->"efdf6204-d8f2-49d4-a25c-0a1eef1cdc5b"],

Cell[BoxData[
 GraphicsBox[{{}, {{}, {}, 
    {RGBColor[0.368417, 0.506779, 0.709798], PointSize[0.006944444444444445], 
     Thickness[0.0025], 
     LineBox[{{-0.14609190170936404`, 
      1.8450483972136775`}, {-0.2051958529806438, 
      1.7665326283952938`}, {-0.263859479369721, 
      1.6748989472213014`}, {-0.3140210211377843, 
      1.624375450934088}, {-0.3611284637181805, 
      1.5661516767615469`}, {-0.37441435002747836`, 
      1.512531587728358}, {-0.37490698848595627`, 
      1.459151684563519}, {-0.42766343603828194`, 1.414407584883629}}]}, 
    {RGBColor[0.880722, 0.611041, 0.142051], PointSize[0.006944444444444445], 
     Thickness[0.0025], 
     LineBox[{{-0.08499641014579207, 
      1.7165838826607138`}, {-0.1307458507910595, 
      1.6344424355317226`}, {-0.18925106700542094`, 
      1.5439941459637698`}, {-0.23649403211507236`, 
      1.495984795489341}, {-0.28231556413599734`, 
      1.4488964135672266`}, {-0.296873780008141, 
      1.40284419538227}, {-0.29976804003243096`, 
      1.3633039296898044`}, {-0.3501715113446825, 1.3191472982844845`}}]}, 
    {RGBColor[0.560181, 0.691569, 0.194885], PointSize[0.006944444444444445], 
     Thickness[0.0025], 
     LineBox[{{0.37714787755555845`, 1.2747857081574807`}, {
      0.4143260332335047, 1.2067108805708537`}, {0.4347963744850251, 
      1.1691534359773297`}, {0.42539539068692916`, 1.1675052038498894`}, {
      0.4037911216852248, 1.1934208746369555`}, {0.3861632139937453, 
      1.1780910680228271`}, {0.3751769186505645, 1.159499337438549}, {
      0.3378979891744472, 1.1328169650701405`}}]}, 
    {RGBColor[0.922526, 0.385626, 0.209179], PointSize[0.006944444444444445], 
     Thickness[0.0025], 
     LineBox[{{0.12649238002584418`, 1.4706192455823364`}, {
      0.11452334253208973`, 1.3902790155303808`}, {0.08812278270188034, 
      1.3107993325743386`}, {0.05542663133654868, 1.280694254624431}, {
      0.019326387690841496`, 1.2612797819254458`}, {0.0011067638632554777`, 
      1.2274301186657555`}, {-0.011389766744199226`, 
      1.2015284065538079`}, {-0.05480419840574635, 1.1665903538684759`}}]}, 
    {RGBColor[0.528488, 0.470624, 0.701351], PointSize[0.006944444444444445], 
     Thickness[0.0025], 
     LineBox[{{-0.12416311765426336`, 
      1.6664527831246922`}, {-0.16868738973111963`, 
      1.581479646186659}, {-0.22918919895181356`, 
      1.494574352257986}, {-0.27435472364598457`, 
      1.4511724041239826`}, {-0.3199404606846261, 
      1.407598728946811}, {-0.3343201485782984, 
      1.3667917310997546`}, {-0.3374482859604371, 
      1.331019873559554}, {-0.38622750277538365`, 1.2900933498334124`}}]}, 
    {RGBColor[0.772079, 0.431554, 0.102387], PointSize[0.006944444444444445], 
     Thickness[0.0025], 
     LineBox[{{0.5385055681911733, 1.0679877785875747`}, {0.6102920081415973, 
      1.0171807962217467`}, {0.6463898554791415, 1.0331944446739678`}, {
      0.6485941240848574, 1.0545338699522249`}, {0.6292354575011565, 
      1.112917435872945}, {0.614444905635044, 1.132926492024739}, {
      0.6183573552097079, 1.1506314169367666`}, {0.6019332080303029, 
      1.1523547875085653`}}]}, 
    {RGBColor[0.363898, 0.618501, 0.782349], PointSize[0.006944444444444445], 
     Thickness[0.0025], 
     LineBox[{{0.2878500705110658, 1.2638213161299305`}, {0.31232806874143, 
      1.1938873930800344`}, {0.31799912039849887`, 1.1503819996621396`}, {
      0.30264947999009234`, 1.1458284937457843`}, {0.277916036117519, 
      1.1620771639461571`}, {0.25763650392437726`, 1.1422058030505242`}, {
      0.24269423339141838`, 1.120301950522653}, {0.20163003657395145`, 
      1.0961680575025148`}}]}, 
    {RGBColor[1, 0.75, 0], PointSize[0.006944444444444445], Thickness[0.0025],
      LineBox[{{0.03719457298135165, 1.459654853554786}, {
      0.014911016505695263`, 1.375500168850073}, {-0.02127662853757939, 
      1.299485345300219}, {-0.057288820810242, 
      1.2701095597872736`}, {-0.09771423192713169, 
      1.2451572116441412`}, {-0.11542771723361633`, 
      1.213182120692073}, {-0.12530710825870028`, 
      1.1907452712756093`}, {-0.16750727731928122`, 1.1572631283076062`}}]}, 
    {RGBColor[0.647624, 0.37816, 0.614037], PointSize[0.006944444444444445], 
     Thickness[0.0025], 
     LineBox[{{-0.213460924698756, 1.6554883910971419`}, {-0.261558534350945, 
      1.5669856532035216`}, {-0.3226400673381852, 
      1.4858579915388206`}, {-0.3657154478046727, 
      1.4470679152455472`}, {-0.4104095057848529, 
      1.402555299063132}, {-0.42367231945467976`, 
      1.3656933200838535`}, {-0.42625862710301876`, 
      1.3297884805658762`}, {-0.47270948506927907`, 1.2935415065054037`}}]}, 
    {RGBColor[0.571589, 0.586483, 0.], PointSize[0.006944444444444445], 
     Thickness[0.0025], 
     LineBox[{{0.5494699602187237, 0.9786899715430821}, {0.626772320267671, 
      0.9351734677414674}, {0.661807858252111, 0.9650691976567929}, {
      0.665589425946876, 0.9933404955122631}, {0.645282887899058, 
      1.0593408117591459`}, {0.6285651452124095, 1.0849113989573096`}, {
      0.6318971395600955, 1.1068977809397338`}, {0.6164270429442944, 
      1.113770100984285}}]}, 
    {RGBColor[0.915, 0.3325, 0.2125], PointSize[0.006944444444444445], 
     Thickness[0.0025], 
     LineBox[{{0.2988144625386162, 1.1745235090854378`}, {
      0.32929692476669287`, 1.1084187947808721`}, {0.3388058850048223, 
      1.0768487173670753`}, {0.3271708655194243, 1.0819657360861188`}, {
      0.30233188791242493`, 1.1094019952362406`}, {0.280488550552501, 
      1.0943634343289406`}, {0.2651865373784993, 1.0755139543949568`}, {
      0.22460734412513556`, 1.0525655546503465`}}]}, 
    {RGBColor[0.40082222609352647`, 0.5220066643438841, 0.85], PointSize[
     0.006944444444444445], Thickness[0.0025], 
     LineBox[{{0.04815896500890193, 1.3703570465102937`}, {
      0.034265511597001086`, 1.2880762117350026`}, {0.0012839043533366956`, 
      1.218120009866455}, {-0.03051184184283795, 
      1.1979299718403558`}, {-0.06922039589925644, 
      1.1824075780196914`}, {-0.08837084125439754, 
      1.1558600290497805`}, {-0.09989189776405671, 
      1.1376341695289995`}, {-0.14194480239728263`, 1.1067231441929377`}}]}, 
    {RGBColor[0.9728288904374106, 0.621644452187053, 0.07336199581899142], 
     PointSize[0.006944444444444445], Thickness[0.0025], 
     LineBox[{{-0.2024965326712056, 
      1.566190584052649}, {-0.24457046761123968`, 
      1.4755540674965313`}, {-0.30606505865208655`, 
      1.3983815462801514`}, {-0.34637468567568697`, 
      1.3654203334728159`}, {-0.39081923721056333`, 
      1.3283835416226184`}, {-0.4047349319218715, 
      1.29754543195103}, {-0.4084980208146125, 
      1.2694106712413}, {-0.45321995977610813`, 1.2352429798163223`}}]}, 
    {RGBColor[0.736782672705901, 0.358, 0.5030266573755369], PointSize[
     0.006944444444444445], Thickness[0.0025], 
     LineBox[{{0.7108276508543385, 0.771892041973176}, {0.8151252792477389, 
      0.7513188056316159}, {0.8568064816975862, 0.8234912340523839}, {
      0.865938123834189, 0.8688946929880077}, {0.8446059592896221, 
      0.9502583720546914}, {0.8295858100979556, 1.0094124383668772`}, {
      0.8412970497433189, 1.0635311125802704`}, {0.8488163781528258, 
      1.1074326166752138`}}]}, 
    {RGBColor[0.28026441037696703`, 0.715, 0.4292089322474965], PointSize[
     0.006944444444444445], Thickness[0.0025], 
     LineBox[{{0.460172153174231, 0.9677255795155317}, {0.5212725010377244, 
      0.9229724263941537}, {0.5480344681207991, 0.9390726067623737}, {
      0.5482763949009065, 0.9658693330694507}, {0.5264098224726164, 
      1.0286995366372405`}, {0.5052591513761636, 1.0410880090956454`}, {
      0.4998345641677995, 1.0480539085257972`}, {0.47128050153144463`, 
      1.039007808947698}}]}, 
    {RGBColor[0.368417, 0.506779, 0.709798], PointSize[0.006944444444444445], 
     Thickness[0.0025], 
     LineBox[{{0.20951665549412346`, 1.1635591170578874`}, {
      0.22588944792486904`, 1.0977714064719009`}, {0.22097814373379038`, 
      1.0598289888261512`}, {0.20394434798551603`, 1.0625126575072836`}, {
      0.176225509618741, 1.0801537470882556`}, {0.15285384789640827`, 
      1.0625970250871937`}, {0.13534962132160705`, 1.0434622160280127`}, {
      0.0927023413083003, 1.0218693087136927`}}]}, 
    {RGBColor[0.880722, 0.611041, 0.142051], PointSize[0.006944444444444445], 
     Thickness[0.0025], 
     LineBox[{{-0.041138842035590706`, 
      1.359392654482743}, {-0.06687815909189465, 
      1.2768966577587864`}, {-0.10829376259354095`, 
      1.2102773641886926`}, {-0.14293203419348988`, 
      1.190226474097026}, {-0.1839765455260774, 
      1.1717780573918732`}, {-0.2020522095866944, 
      1.1485184905931056`}, {-0.21078539350486847`, 
      1.1329067686692007`}, {-0.25179707062116, 1.1026263990958498`}}]}, 
    {RGBColor[0.560181, 0.691569, 0.194885], PointSize[0.006944444444444445], 
     Thickness[0.0025], 
     LineBox[{{-0.29179433971569835`, 
      1.555226192025099}, {-0.33912219011656564`, 
      1.4645788640175461`}, {-0.39762108592114476`, 
      1.39339107184696}, {-0.4355524859316555, 
      1.363903005141623}, {-0.47825041533787216`, 
      1.325297679161853}, {-0.490853262795811, 
      1.2980397460374757`}, {-0.4943430225846572, 
      1.2703442414001826`}, {-0.5365913132522635, 1.2399917312821078`}}]}, 
    {RGBColor[0.922526, 0.385626, 0.209179], PointSize[0.006944444444444445], 
     Thickness[0.0025], 
     LineBox[{{0.7217920428818889, 0.6825942349286833}, {0.8173014350352998, 
      0.6696697393873537}, {0.8552703032394661, 0.7462907165029843}, {
      0.864173103949218, 0.7961791811682325}, {0.841896081144866, 
      0.8812606768590219}, {0.8250834518332922, 0.9440335948964961}, {
      0.834250311974915, 0.9998412379396389}, {0.8385242691927626, 
      1.0428338876362915`}}]}, 
    {RGBColor[0.528488, 0.470624, 0.701351], PointSize[0.006944444444444445], 
     Thickness[0.0025], 
     LineBox[{{0.4711365452017814, 0.8784277724710391}, {0.5327816540774661, 
      0.842666443506333}, {0.558107433795025, 0.8712716679752761}, {
      0.5596767174881094, 0.9046056928816005}, {0.5368382785457317, 
      0.974724918906888}, {0.5134806853851741, 0.9917747851410423}, {
      0.5076019822218383, 1.0029375242351206`}, {0.4788842384316109, 
      0.9965051556240401}}]}, 
    {RGBColor[0.772079, 0.431554, 0.102387], PointSize[0.006944444444444445], 
     Thickness[0.0025], 
     LineBox[{{0.22048104752167386`, 1.0742613100133949`}, {
      0.23802941277512607`, 1.017256319710654}, {0.2360093954693337, 
      0.990285142168458}, {0.22214819058920626`, 1.0018254480122477`}, {
      0.19419390007572512`, 1.0295455488100729`}, {0.16918805098694523`, 
      1.0162086402614499`}, {0.15113952142922188`, 0.9997176015336744}, {
      0.10868350532139526`, 0.9794397760944924}}]}, 
    {RGBColor[0.363898, 0.618501, 0.782349], PointSize[0.006944444444444445], 
     Thickness[0.0025], 
     LineBox[{{-0.03017445000804042, 
      1.2700948474382505`}, {-0.05255560974762141, 
      1.1967982020304666`}, {-0.09186487699704315, 
      1.1357781352169574`}, {-0.12289056036551854`, 
      1.124149989338883}, {-0.16343770198365182`, 
      1.112180104702245}, {-0.18274826903242292`, 
      1.093387912154144}, {-0.19285945596159915`, 
      1.0818152362107278`}, {-0.23336989531354602`, 1.054388165019418}}]}, 
    {RGBColor[1, 0.75, 0], PointSize[0.006944444444444445], Thickness[0.0025],
      LineBox[{{-0.28082994768814795`, 
      1.4659283849806062`}, {-0.3271690365243043, 
      1.3811013636075589`}, {-0.38640060771892193`, 
      1.3141216762322943`}, {-0.4218501993851394, 
      1.2902427256562534`}, {-0.46434538244290224`, 
      1.2583992241274924`}, {-0.47751985578616196`, 
      1.2367287884709666`}, {-0.4820154946209511, 
      1.2158147310371665`}, {-0.5229532299179838, 1.1875319806788411`}}]}, 
    {RGBColor[0.647624, 0.37816, 0.614037], PointSize[0.006944444444444445], 
     Thickness[0.0025], 
     LineBox[{{0.8330186339814822, 0.5149630128672482}, {0.9221206144046368, 
      0.518238336882936}, {0.9580704091547769, 0.6073598402939739}, {
      0.9677414300185434, 0.6664185577555612}, {0.9445445725107047, 
      0.7509605425722531}, {0.9328603297305114, 0.8331530928212942}, {
      0.942605338139378, 0.906834272941209}, {0.9534859601944676, 
      0.9595695886380802}}]}, 
    {RGBColor[0.571589, 0.586483, 0.], PointSize[0.006944444444444445], 
     Thickness[0.0025], 
     LineBox[{{0.5823631363013747, 0.710796550409604}, {0.6615823418108073, 
      0.6918616016357398}, {0.6919104362655808, 0.7566358801701222}, {
      0.6986091304039733, 0.8027426019090592}, {0.6755834280503367, 
      0.8908211043409887}, {0.6524298181652313, 0.9311288958218061}, {
      0.6531040921294282, 0.965300599019121}, {0.6364061114039655, 
      0.9818120136381057}}]}, 
    {RGBColor[0.915, 0.3325, 0.2125], PointSize[0.006944444444444445], 
     Thickness[0.0025], 
     LineBox[{{0.3317076386212672, 0.9066300879519598}, {0.36700411811293465`,
       0.8665817534442595}, {0.3808768716655426, 0.8703777374617174}, {
      0.3771691679655409, 0.9002266583909911}, {0.35124601701845326`, 
      0.9571902728521201}, {0.32402311644826204`, 0.9555140147588559}, {
      0.30760958485683954`, 0.9468172521293972}, {0.2672310465567579, 
      0.9289747716870946}}]}, 
    {RGBColor[0.40082222609352647`, 0.5220066643438841, 0.85], PointSize[
     0.006944444444444445], Thickness[0.0025], 
     LineBox[{{0.08105214094115964, 1.1024636254943156`}, {
      0.07625488107514944, 1.0445496887968995`}, {0.0521040665972044, 
      1.002030959479581}, {0.029779684335906498`, 
      1.0066473962129445`}, {-0.004889293862279931, 
      1.0187364382979558`}, {-0.028807166443367616`, 
      1.0047776432943054`}, {-0.04475269772971835, 
      0.9930822220367166}, {-0.08601511479437424, 0.9705641201620698}}]}, 
    {RGBColor[0.9728288904374106, 0.621644452187053, 0.07336199581899142], 
     PointSize[0.006944444444444445], Thickness[0.0025], 
     LineBox[{{-0.16960335658855463`, 
      1.2982971629191713`}, {-0.20950068036619862`, 
      1.2249791701539583`}, {-0.25977184564450334`, 
      1.1659284781620785`}, {-0.29425376576379664`, 
      1.1508942672354325`}, {-0.3360811557116013, 
      1.1339271452876436`}, {-0.35247787539172726`, 
      1.1189943876937034`}, {-0.358570278434245, 
      1.1095002912717606`}, {-0.3988162791069148, 1.082857012395696}}]}, 
    {RGBColor[0.736782672705901, 0.358, 0.5030266573755369], PointSize[
     0.006944444444444445], Thickness[0.0025], 
     LineBox[{{-0.42025885426866216`, 
      1.494130700461527}, {-0.47584580958618183`, 
      1.4088624210832241`}, {-0.528674018496305, 
      1.346760782606689}, {-0.5599395621635523, 
      1.323762233022322}, {-0.5993280926370917, 
      1.2857366379384785`}, {-0.6099768487868087, 
      1.2665601583196855`}, {-0.613776294652868, 
      1.2467526616225495`}, {-0.6513430407364742, 1.2216805078433293`}}]}, 
    {RGBColor[0.28026441037696703`, 0.715, 0.4292089322474965], PointSize[
     0.006944444444444445], Thickness[0.0025], 
     LineBox[{{0.7437208269369897, 0.5039986208396979}, {0.8225070641958244, 
      0.5051930256680497}, {0.8520877678840516, 0.5874799937441375}, {
      0.8601521589687436, 0.6452189265516842}, {0.8364851994084203, 
      0.7368831511538844}, {0.816331772400866, 0.8069080646030657}, {
      0.8223463913810795, 0.8693544327278739}, {0.8196406415399393, 
      0.9099018796295203}}]}, 
    {RGBColor[0.368417, 0.506779, 0.709798], PointSize[0.006944444444444445], 
     Thickness[0.0025], 
     LineBox[{{0.4930653292568821, 0.6998321583820537}, {0.5541806960420078, 
      0.680222083672495}, {0.5762236179469246, 0.7318297705807483}, {
      0.5800702565410587, 0.7774305689953723}, {0.555370747256795, 
      0.8622406828062819}, {0.527224500685161, 0.8881820624438952}, {
      0.5197061169614666, 0.9076515028319195}, {0.48995839417884457`, 
      0.9072778919503105}}]}, 
    {RGBColor[0.880722, 0.611041, 0.142051], PointSize[0.006944444444444445], 
     Thickness[0.0025], 
     LineBox[{{0.24240983157677454`, 0.8956656959244096}, {0.2609518588652702,
       0.8564692299522311}, {0.2636636904367131, 0.8513754232991299}, {
      0.25544505105468657`, 0.8798933842931037}, {0.22676947152532634`, 
      0.9274089316592709}, {0.1979286053980191, 0.9213762196563084}, {
      0.17825834530300566`, 0.9093530394229388}, {0.13583874112116212`, 
      0.8923002321317348}}]}, 
    {RGBColor[0.560181, 0.691569, 0.194885], PointSize[0.006944444444444445], 
     Thickness[0.0025], 
     LineBox[{{-0.00824566595293974, 
      1.0914992333492652`}, {-0.026529612635015798`, 
      1.0361013335810452`}, {-0.06374763672870648, 
      0.9868810406681143}, {-0.08838757712227868, 
      0.9922804366791487}, {-0.12691854947055253`, 
      0.9974657460183958}, {-0.148773114801607, 
      0.9878222300438307}, {-0.1613964980117512, 
      0.982990873757242}, {-0.2008201870474971, 0.9613827040715353}}]}, 
    {RGBColor[0.922526, 0.385626, 0.209179], PointSize[0.006944444444444445], 
     Thickness[0.0025], 
     LineBox[{{-0.25890116363304716`, 
      1.287332770891621}, {-0.30573127568862496`, 
      1.216872185765753}, {-0.3609757277994307, 
      1.1610138395163019`}, {-0.39241007898803787`, 
      1.149020298916727}, {-0.43445202350296375`, 
      1.1305689139556343`}, {-0.44884877163031756`, 
      1.1194231583114773`}, {-0.4549185956810909, 
      1.1109169360674205`}, {-0.4938912188309268, 1.0867070520430993`}}]}, 
    {RGBColor[0.528488, 0.470624, 0.701351], PointSize[0.006944444444444445], 
     Thickness[0.0025], 
     LineBox[{{1.0053407167950408`, 0.21886727613534934`}, {
      1.0599491680277482`, 0.24432143050651867`}, {1.0537136965368434`, 
      0.3225107579260247}, {1.0566301068111617`, 0.38832713838389615`}, {
      1.0330649088620727`, 0.4573744930610415}, {1.025446624988784, 
      0.5539720954864493}, {1.026938446855054, 0.6354750864902058}, {
      1.028477481209534, 0.67861420554209}}]}, 
    {RGBColor[0.772079, 0.431554, 0.102387], PointSize[0.006944444444444445], 
     Thickness[0.0025], 
     LineBox[{{0.7546852189645399, 0.41470081379520524`}, {0.8255365379696806,
       0.4223653786797557}, {0.8504281452199629, 0.5058232683108096}, {
      0.8578687780297759, 0.5668781482759212}, {0.8337825630655897, 
      0.661358850041343}, {0.8121027971981614, 0.7350020690343104}, {
      0.8171394528660588, 0.8011632123959782}, {0.8105128493271553, 
      0.8398227890587217}}]}, 
    {RGBColor[0.363898, 0.618501, 0.782349], PointSize[0.006944444444444445], 
     Thickness[0.0025], 
     LineBox[{{0.5040297212844325, 0.610534351337561}, {0.5640705852480185, 
      0.5980837072811254}, {0.5842649842941899, 0.6601730035325258}, {
      0.5890534826400332, 0.7114797278624426}, {0.5634696094068276, 
      0.8036873926314144}, {0.5330500760708913, 0.8344195411632493}, {
      0.5245121513456894, 0.858047132181119}, {0.4936569043176936, 
      0.8599513760692716}}]}, 
    {RGBColor[1, 0.75, 0], PointSize[0.006944444444444445], Thickness[0.0025],
      LineBox[{{0.2533742236043248, 0.8063678888799168}, {0.2721911343112049, 
      0.7758578474774298}, {0.2767837555710274, 0.7817610446544201}, {
      0.27107066412023895`, 0.8184503110962178}, {0.2419259294493119, 
      0.8757538247674925}, {0.21119232942170102`, 0.8733075719613862}, {
      0.19045668634867752`, 0.8630915692740668}, {0.14811713705041013`, 
      0.8480592295966978}}]}, 
    {RGBColor[0.647624, 0.37816, 0.614037], PointSize[0.006944444444444445], 
     Thickness[0.0025], 
     LineBox[{{0.0027187259242173467`, 
      1.0022014264222725`}, {-0.014826164186533264`, 
      0.9555029211882562}, {-0.049004548037768436`, 
      0.9172155732194773}, {-0.0709478414886568, 
      0.9307011850692306}, {-0.10854474476927511`, 
      0.9447081699924876}, {-0.13149742980509788`, 
      0.9392537939032533}, {-0.1456583787275239, 
      0.9362116898083284}, {-0.1846831115064036, 0.9173367923914297}}]}, 
    {RGBColor[0.571589, 0.586483, 0.], PointSize[0.006944444444444445], 
     Thickness[0.0025], 
     LineBox[{{-0.24793677160549693`, 
      1.1980349638471282`}, {-0.2962466680462673, 
      1.136120508107599}, {-0.3491665670684837, 
      1.086071217954689}, {-0.37894268301596634`, 
      1.080469087501537}, {-0.42027044055535817`, 
      1.0684974939110963`}, {-0.43506378265929085`, 
      1.062321207124654}, {-0.4417343111118343, 
      1.059486051684129}, {-0.4797820042094924, 1.0374559490930726`}}]}, 
    {RGBColor[0.915, 0.3325, 0.2125], PointSize[0.006944444444444445], 
     Thickness[0.0025], 
     LineBox[{{1.0664362083586127`, 0.09040276158238553}, {
      1.0902939163644285`, 0.12125086802685497`}, {1.0677813238673595`, 
      0.19218984529005972`}, {1.0679885235220403`, 0.2554116461176473}, {
      1.0472529881639503`, 0.3149172224585729}, {1.0422182983422665`, 
      0.4134475147712461}, {1.0388610098600748`, 0.4969796701700584}, {
      1.0342634162256539`, 0.5343847647533873}}]}, 
    {RGBColor[0.40082222609352647`, 0.5220066643438841, 0.85], PointSize[
     0.006944444444444445], Thickness[0.0025], 
     LineBox[{{0.8157807105281119, 0.2862362992422415}, {0.8804564025709478, 
      0.30386084285034476`}, {0.9013116154872954, 0.3908340491462654}, {
      0.9071485960135365, 0.45536851321560873`}, {0.883423659286354, 
      0.5491538565084699}, {0.8656717368638356, 0.6352149731738607}, {
      0.8715011859851034, 0.7112814569774166}, {0.8653387652000266, 
      0.7510287347349162}}]}, 
    {RGBColor[0.9728288904374106, 0.621644452187053, 0.07336199581899142], 
     PointSize[0.006944444444444445], Thickness[0.0025], 
     LineBox[{{0.5651252128480043, 0.48206983678459725`}, {0.6224266463523727,
       0.48028098437852296`}, {0.6406001102557157, 0.5551956457424567}, {
      0.6464238154342956, 0.6134645632149544}, {0.6202300028018201, 
      0.7185498722281802}, {0.5886257350549315, 0.7630266498398218}, {
      0.5812673008885816, 0.7986431051508682}, {0.5521256462705074, 
      0.8083956778186273}}]}, 
    {RGBColor[0.736782672705901, 0.358, 0.5030266573755369], PointSize[
     0.006944444444444445], Thickness[0.0025], 
     LineBox[{{0.3144697151678968, 0.677903374326953}, {0.34099666817661145`, 
      0.6587754406270064}, {0.34681722856103525`, 0.688064140773432}, {
      0.34507086953975374`, 0.7349131237473551}, {0.3162026107212016, 
      0.8106539190162809}, {0.28352790396515315`, 0.8177977219815651}, {
      0.2633257553540216, 0.8145274972636417}, {0.22141280826348414`, 
      0.8022353893023431}}]}, 
    {RGBColor[0.28026441037696703`, 0.715, 0.4292089322474965], PointSize[
     0.006944444444444445], Thickness[0.0025], 
     LineBox[{{0.06381421748778932, 0.8737369118693088}, {
      0.052375187269955326`, 0.8384961751508391}, {0.02829973044992201, 
      0.8199287404315159}, {0.011260631524817655`, 
      0.8458589392049887}, {-0.023297373542434774`, 
      0.8767524510030842}, {-0.04938436009563585, 
      0.8749921944009322}, {-0.06775964008042734, 
      0.8705328686133016}, {-0.10753071776783224`, 0.8556122247753042}}]}, 
    {RGBColor[0.368417, 0.506779, 0.709798], PointSize[0.006944444444444445], 
     Thickness[0.0025], 
     LineBox[{{-0.18684128004192496`, 
      1.0695704492941644`}, {-0.22947949824004177`, 
      1.0197045800063183`}, {-0.27824345360938674`, 
      0.9764683141806615}, {-0.30656591992652665`, 
      0.9807934575591963}, {-0.34669888265927473`, 
      0.9800550293202971}, {-0.3635860338714151, 
      0.9789950544933539}, {-0.37145105758888886`, 
      0.982150065174491}, {-0.4080750704613607, 0.9632163967350118}}]}, 
    {RGBColor[0.880722, 0.611041, 0.142051], PointSize[0.006944444444444445], 
     Thickness[0.0025], 
     LineBox[{{-0.4374967777220325, 
      1.2654039868365201`}, {-0.4957239212272063, 
      1.1979323925735663`}, {-0.5483774242148896, 
      1.1488212958013588`}, {-0.5730857596415828, 
      1.1410210965221645`}, {-0.6104813893443921, 
      1.1187146178677003`}, {-0.6212189220955504, 
      1.1149969016023888`}, {-0.627645551854582, 
      1.1114158730478136`}, {-0.6614684206124846, 1.0935876213863036`}}]}, 
    {RGBColor[0.560181, 0.691569, 0.194885], PointSize[0.006944444444444445], 
     Thickness[0.0025], 
     LineBox[{{0.97713840131412, 0.07943836955483524}, {1.0027328046806399`, 
      0.10838179008888038`}, {0.9903378275147875, 0.1829558099795509}, {
      0.9906009176457192, 0.24582739509244184`}, {0.9699230262848781, 
      0.31864197826412965`}, {0.9595071108873452, 0.4151263369108978}, {
      0.9641359687698134, 0.49941599055838953`}, {0.9553819418273539, 
      0.5363100122547362}}]}, 
    {RGBColor[0.922526, 0.385626, 0.209179], PointSize[0.006944444444444445], 
     Thickness[0.0025], 
     LineBox[{{0.7264829034836192, 0.2752719072146912}, {0.7807006327176997, 
      0.29101196174814725`}, {0.7959177465394405, 0.375154839125293}, {
      0.8004058335959787, 0.43954124286955687`}, {0.7755962429733128, 
      0.541398446908174}, {0.7499387073817936, 0.6169800245532198}, {
      0.7506775685737578, 0.6824578443388974}, {0.7312013887564046, 
      0.7106328246370204}}]}, 
    {RGBColor[0.528488, 0.470624, 0.701351], PointSize[0.006944444444444445], 
     Thickness[0.0025], 
     LineBox[{{0.4758274058035117, 0.4711054447570469}, {0.5219597782370526, 
      0.46841425386240176`}, {0.5329066190793662, 0.5396798667683929}, {
      0.5362653191267137, 0.5990934055189234}, {0.5084856265602327, 
      0.7002974238188309}, {0.4738993437943532, 0.7332488104441939}, {
      0.4595728138993578, 0.7550760811485857}, {0.4223584452365703, 
      0.7542365775482611}}]}, 
    {RGBColor[0.772079, 0.431554, 0.102387], PointSize[0.006944444444444445], 
     Thickness[0.0025], 
     LineBox[{{0.22517190812340412`, 0.6669389822994027}, {
      0.23521428628143728`, 0.6489683161446775}, {0.23130793632445956`, 
      0.6708668987379668}, {0.22512135417040272`, 0.7183100450266459}, {
      0.1943220775615231, 0.784582821881368}, {0.16183286471004787`, 
      0.7889633935119167}, {0.1388722634324861, 0.7819864288561362}, {
      0.09666393734589518, 0.7709224581352614}}]}, 
    {RGBColor[0.363898, 0.618501, 0.782349], PointSize[0.006944444444444445], 
     Thickness[0.0025], 
     LineBox[{{-0.025483589556703434`, 
      0.8627725198417584}, {-0.04997278947796707, 
      0.8301311459627403}, {-0.08704319839641256, 
      0.8076695598973487}, {-0.10795510939848169`, 
      0.8330897081219011}, {-0.14487447353529903`, 
      0.8574544127256938}, {-0.16807194005533788`, 
      0.8605178068601904}, {-0.18212218686492443`, 
      0.8639186452274988}, {-0.21961127819644205`, 0.8496979413550504}}]}, 
    {RGBColor[1, 0.75, 0], PointSize[0.006944444444444445], Thickness[0.0025],
      LineBox[{{-0.2761390870864176, 
      1.058606057266614}, {-0.32964489085299387`, 
      1.0117561820548482`}, {-0.3817160141254875, 
      0.9734366723360468}, {-0.4086619567774532, 
      0.9785185156553247}, {-0.4480001130050694, 
      0.9765064717466279}, {-0.46240151424606946`, 
      0.9794168321468337}, {-0.4698209237836884, 
      0.9845657465292708}, {-0.5052538181253621, 0.9676035985219942}}]}, 
    {RGBColor[0.647624, 0.37816, 0.614037], PointSize[0.006944444444444445], 
     Thickness[0.0025], 
     LineBox[{{1.1384960920672351`, -0.12735955986467767`}, {
      1.1105795446733178`, -0.09225610407839274}, {
      1.071507270212773, -0.034091189121116305`}, {1.0687010120237264`, 
      0.01906317928104595}, {1.0564879121460073`, 0.06090191800680739}, {
      1.0546237529422366`, 0.1571633712234093}, {1.0502620656546708`, 
      0.24348189021017963`}, {1.0372391029823018`, 0.2731019030106296}}]}, 
    {RGBColor[0.571589, 0.586483, 0.], PointSize[0.006944444444444445], 
     Thickness[0.0025], 
     LineBox[{{0.8878405943871275, 0.06847397767767816}, {0.9154809477201022, 
      0.09627359081393189}, {0.9115469203637889, 0.174903154712782}, {
      0.9115455285700741, 0.23822693203526724`}, {0.8902779247524666, 
      0.3254970523738863}, {0.8740602840068603, 0.4201541749865932}, {
      0.8786153224369271, 0.5017083854893738}, {0.8649502550483159, 
      0.537850251493045}}]}, 
    {RGBColor[0.915, 0.3325, 0.2125], PointSize[0.006944444444444445], 
     Thickness[0.0025], 
     LineBox[{{0.6371850965566266, 0.26430751533753405`}, {0.6804878207337175,
       0.2786806743054856}, {0.6896039767229516, 0.36133053976558754`}, {
      0.6919614453308309, 0.42682942912772914`}, {0.6653424956422903, 
      0.5377905135127732}, {0.6314876598089849, 0.6031530337871283}, {
      0.6231063560765605, 0.6539806597038813}, {0.5929339399693287, 
      0.67042958798528}}]}, 
    {RGBColor[0.40082222609352647`, 0.5220066643438841, 0.85], PointSize[
     0.006944444444444445], Thickness[0.0025], 
     LineBox[{{0.3865295988765191, 0.4601410528798898}, {0.4176613461310887, 
      0.45778912051465137`}, {0.4190888469393872, 0.5203745104702144}, {
      0.418244238914308, 0.5808659563247716}, {0.3887669869410727, 
      0.6785386919724998}, {0.352610289200016, 0.7029406963469391}, {
      0.3320888732147125, 0.7125815308622307}, {0.2909615449337371, 
      0.7072487767590153}}]}, 
    {RGBColor[0.9728288904374106, 0.621644452187053, 0.07336199581899142], 
     PointSize[0.006944444444444445], Thickness[0.0025], 
     LineBox[{{0.13587410119641155`, 0.6559745904222456}, {0.130034554486757, 
      0.640226394096912}, {0.11313840258979843`, 0.6574387501009596}, {
      0.10147393222256956`, 0.7035325654870324}, {0.06928288440312141, 
      0.7604105433203373}, {0.03872314393895532, 0.7672850530819053}, {
      0.017070364647039316`, 0.7649405697187391}, {-0.02388204650222875, 
      0.756112208212326}}]}, 
    {RGBColor[0.736782672705901, 0.358, 0.5030266573755369], PointSize[
     0.006944444444444445], Thickness[0.0025], 
     LineBox[{{-0.11478139648369595`, 
      0.8518081279646013}, {-0.15118986476730334`, 
      0.8223947257461515}, {-0.1992366404989402, 
      0.7977384462875747}, {-0.2224631566600414, 
      0.8227462325267607}, {-0.2609871589014852, 
      0.8406895897647165}, {-0.2809848005284296, 
      0.8486119612824664}, {-0.29191416733839126`, 
      0.8579538347176109}, {-0.32721326784208654`, 0.8449390874335334}}]}, 
    {RGBColor[0.28026441037696703`, 0.715, 0.4292089322474965], PointSize[
     0.006944444444444445], Thickness[0.0025], 
     LineBox[{{-0.36543689401341023`, 
      1.047641665389457}, {-0.4259257241975676, 
      1.003261367619309}, {-0.47930640002637276`, 
      0.9705732857977599}, {-0.5032361261682384, 
      0.9765056624644417}, {-0.5413246892225072, 
      0.9729811746787158}, {-0.5536971962967923, 
      0.9796484894490285}, {-0.5614772692737504, 
      0.9864235093797433}, {-0.5942493525674566, 0.9725467814258382}}]}, 
    {RGBColor[0.368417, 0.506779, 0.709798], PointSize[0.006944444444444445], 
     Thickness[0.0025], 
     LineBox[{{1.0491982850227426`, -0.13832395189222801`}, {
      1.0262311598042975`, -0.10658797554510618`}, {
      0.9954833249691757, -0.044722227625964006`}, {0.992496285904851, 
      0.01039005466637316}, {0.9792343595187294, 0.06671049097636217}, {
      0.9745180869691423, 0.1642959702858302}, {0.9776125927091522, 
      0.25108566089739215`}, {0.9616605754723802, 0.2823592338697854}}]}, 
    {RGBColor[0.880722, 0.611041, 0.142051], PointSize[0.006944444444444445], 
     Thickness[0.0025], 
     LineBox[{{0.7985427871922415, 0.057509585767627935`}, {
      0.8274935557406922, 0.08453941398780923}, {0.8304442603259059, 
      0.1676814320452824}, {0.8298347509325996, 0.23229360118937187`}, {
      0.8072892528080609, 0.33358757072854134`}, {0.7848152725853726, 
      0.42413345680252923`}, {0.7884142205767397, 0.5029153454800076}, {
      0.7675265941105487, 0.5335565082272742}}]}, 
    {RGBColor[0.560181, 0.691569, 0.194885], PointSize[0.006944444444444445], 
     Thickness[0.0025], 
     LineBox[{{0.547887289512134, 0.25334312330998365`}, {0.5784532892501085, 
      0.2684590042496189}, {0.5810131693962735, 0.35092002978350884`}, {
      0.5813062362270365, 0.4191218434355837}, {0.5523091484539613, 
      0.538509726840932}, {0.5156830559987111, 0.5911627491522524}, {
      0.500378451582625, 0.6279807674154553}, {0.463134863291226, 
      0.6361520305455208}}]}, 
    {RGBColor[0.922526, 0.385626, 0.209179], PointSize[0.006944444444444445], 
     Thickness[0.0025], 
     LineBox[{{0.2972317918320264, 0.4491766608523395}, {0.3106429446840018, 
      0.4515798756782184}, {0.30238946289600055`, 0.5067387475107602}, {
      0.2976964089323039, 0.56899721165855}, {0.2665455992433765, 
      0.6615859367656518}, {0.2301512288739728, 0.6793883892339287}, {
      0.20719669341324695`, 0.6822892780107512}, {0.16447532307901397`, 
      0.6756142294167693}}]}, 
    {RGBColor[0.528488, 0.470624, 0.701351], PointSize[0.006944444444444445], 
     Thickness[0.0025], 
     LineBox[{{0.04657629415191883, 0.6450101983946952}, {
      0.026410536382000804`, 0.6363656441496948}, {-0.003312459710159532, 
      0.6493077313481533}, {-0.01982613189669785, 
      0.6940293190003681}, {-0.05373331880301613, 
      0.7428542113119083}, {-0.08146391514794554, 
      0.752977053034698}, {-0.1000166513184631, 
      0.7570153202499508}, {-0.13845779201459268`, 0.7488096780854314}}]}, 
    {RGBColor[0.772079, 0.431554, 0.102387], PointSize[0.006944444444444445], 
     Thickness[0.0025], 
     LineBox[{{-0.20407920337779545`, 
      0.8408437358195509}, {-0.24879700480255157`, 
      0.8188985908535935}, {-0.2994302457466252, 
      0.7995953294721684}, {-0.32430422854657903`, 
      0.8228769628625296}, {-0.3620553598629777, 
      0.8389028836407453}, {-0.3794697096122123, 
      0.8506624070510066}, {-0.38862962616089375`, 
      0.8635152264433226}, {-0.42231190799410695`, 0.85166826198188}}]}, 
    {RGBColor[0.363898, 0.618501, 0.782349], PointSize[0.006944444444444445], 
     Thickness[0.0025], 
     LineBox[{{-0.45473470105790287`, 
      1.0366772733619065`}, {-0.515413552663915, 
      0.9971803241503145}, {-0.5667113219657407, 
      0.9689541423432211}, {-0.5876410731037774, 
      0.9749741753444626}, {-0.6223740329184244, 
      0.9692701897645764}, {-0.63304696825714, 
      0.9793079682057202}, {-0.6412034285273032, 
      0.9880655614018734}, {-0.6714136439573375, 0.9768381266534758}}]}, 
    {RGBColor[1, 0.75, 0], PointSize[0.006944444444444445], Thickness[0.0025],
      LineBox[{{1.0100315775142714`, -0.18845505142824953`}, {
      0.980902494844017, -0.15862578618423562`}, {
      0.9515646960591042, -0.09717888007745912}, {
      0.9476848940150093, -0.04330817086749239}, {0.9354434741691936, 
      0.018062192442010183`}, {0.9294749269598575, 0.11551168430258402`}, {
      0.9367957905659682, 0.20306075849208588`}, {0.9172432019699974, 
      0.2335129090382252}}]}, 
    {RGBColor[0.647624, 0.37816, 0.614037], PointSize[0.006944444444444445], 
     Thickness[0.0025], 
     LineBox[{{0.7593760796837704, 0.007378486231606418}, {0.7785258836700222,
       0.035099297989270806`}, {0.7798015962321971, 0.1190226686796571}, {
      0.7774981585988122, 0.1844721416232063}, {0.7543803852651375, 
      0.2906057141834946}, {0.7281027879156892, 0.378879463634172}, {
      0.7306945938938254, 0.45715919916667735`}, {0.704262144126399, 
      0.48446310994369646`}}]}, 
    {RGBColor[0.571589, 0.586483, 0.], PointSize[0.006944444444444445], 
     Thickness[0.0025], 
     LineBox[{{0.5087205820036629, 0.20321202377396216`}, {0.528307680401312, 
      0.2225064310876938}, {0.5250602352618019, 0.3065590541534846}, {
      0.5233443947683054, 0.37827280182026757`}, {0.49319666753732044`, 
      0.4987822071471603}, {0.45439607016337347`, 0.5485422722128777}, {
      0.4372656222810767, 0.5826758027344027}, {0.3972443427071308, 
      0.5886131220262875}}]}, 
    {RGBColor[0.915, 0.3325, 0.2125], PointSize[0.006944444444444445], 
     Thickness[0.0025], 
     LineBox[{{0.2580650843235553, 0.39904556131631796`}, {
      0.26114990150339046`, 0.40888317610359487`}, {0.2462050824286999, 
      0.4662535817145703}, {0.23944189246200653`, 0.5325030918648599}, {
      0.20732502052952062`, 0.6244262758660589}, {0.17017859565188584`, 
      0.6420987474976659}, {0.14672237721035028`, 0.6449410141238688}, {
      0.10374862075436611`, 0.6394215659473408}}]}, 
    {RGBColor[0.40082222609352647`, 0.5220066643438841, 0.85], PointSize[
     0.006944444444444445], Thickness[0.0025], 
     LineBox[{{0.0074095866434477076`, 
      0.5948790988586737}, {-0.01968812334837089, 
      0.5960174394744846}, {-0.055503037408389966`, 
      0.6134110395616137}, {-0.07370325261648147, 
      0.6613068985492179}, {-0.10821849911856685`, 
      0.7107795889384805}, {-0.13494480992928465`, 
      0.7251228268794667}, {-0.15172755369492602`, 
      0.7339302576270021}, {-0.18875436757869618`, 0.7273234309431384}}]}, 
    {RGBColor[0.9728288904374106, 0.621644452187053, 0.07336199581899142], 
     PointSize[0.006944444444444445], Thickness[0.0025], 
     LineBox[{{-0.24324591088626657`, 
      0.7907126362835294}, {-0.2909440681498166, 
      0.7790017567310992}, {-0.34289075129384844`, 
      0.766620265910235}, {-0.36768467533266747`, 
      0.7928144610265343}, {-0.4045856361485006, 
      0.8113401035636818}, {-0.4210483013072748, 
      0.8270552546192607}, {-0.42984128244405806`, 
      0.8431834638236627}, {-0.46239022077876546`, 0.8334309513307422}}]}, 
    {RGBColor[0.736782672705901, 0.358, 0.5030266573755369], PointSize[
     0.006944444444444445], Thickness[0.0025], 
     LineBox[{{-0.493901408566374, 0.9865461738258852}, {-0.553715511490607, 
      0.9565933378578846}, {-0.6020427516396701, 
      0.9342833618477292}, {-0.6212238611731193, 
      0.9428993233727294}, {-0.6542129856456058, 
      0.9395399624327001}, {-0.6642529415433697, 
      0.9534232016283708}, {-0.6727270631829944, 
      0.9657647444124406}, {-0.701303077038412, 0.956681581519274}}]}, 
    {RGBColor[0.28026441037696703`, 0.715, 0.4292089322474965], PointSize[
     0.006944444444444445], Thickness[0.0025], 
     LineBox[{{0.9708648700058002, -0.23858615096427105`}, {
      0.9355738294566762, -0.21066359665249507`}, {
      0.9071512511642198, -0.14951867247938555`}, {
      0.9022235144969201, -0.09653170448773363}, {
      0.8906708998793288, -0.0295763695697715}, {0.8833176440274252, 
      0.06797888625557286}, {0.8945965865503935, 0.15622464106937484`}, {
      0.8710291349688783, 0.18518953246514747`}}]}, 
    {RGBColor[0.368417, 0.506779, 0.709798], PointSize[0.006944444444444445], 
     Thickness[0.0025], 
     LineBox[{{0.7202093721752992, -0.0427526133044151}, {
      0.7295582111722915, -0.014340817838397746`}, {0.7268233535043802, 
      0.06959077819214682}, {0.7225610311279371, 0.13643179663512045`}, {
      0.6985518992911155, 0.24800078765865063`}, {0.6682010104539027, 
      0.3340956181969148}, {0.667406421233853, 0.4087121865892309}, {
      0.6351427240606656, 0.4326268964349609}}]}, 
    {RGBColor[0.880722, 0.611041, 0.142051], PointSize[0.006944444444444445], 
     Thickness[0.0025], 
     LineBox[{{0.4695538744951917, 0.15308092423794065`}, {
      0.47816207158063645`, 0.17655385798123363`}, {0.468963461019105, 
      0.2626155306325956}, {0.46525453503344644`, 0.3384747545693293}, {
      0.4339422621248199, 0.46029634860973123`}, {0.3929711519174325, 
      0.5073513222382007}, {0.3741960952184814, 0.5390672352422569}, {
      0.33190658837011505`, 0.5434094249852691}}]}, 
    {RGBColor[0.560181, 0.691569, 0.194885], PointSize[0.006944444444444445], 
     Thickness[0.0025], 
     LineBox[{{0.21889837681508412`, 0.34891446178029645`}, {
      0.2116568583509002, 0.36618647658443626`}, {0.18997482186434791`, 
      0.4263331238123067}, {0.18126997434322797`, 0.4968905768384525}, {
      0.14835674723667422`, 0.5882652270490568}, {0.110873859022737, 
      0.6069896496125514}, {0.08770907412800577, 0.6120935114197623}, {
      0.04531511755258205, 0.608726263475793}}]}, 
    {RGBColor[0.922526, 0.385626, 0.209179], PointSize[0.006944444444444445], 
     Thickness[0.0025], 
     LineBox[{{-0.03175712086502347, 
      0.5447479993226523}, {-0.06578678311863653, 
      0.5556692348219081}, {-0.10737093878883863`, 
      0.5776674932222512}, {-0.12708101559689594`, 
      0.6288730501602383}, {-0.16198208467641972`, 
      0.6790224983090782}, {-0.18758569881208703`, 
      0.6976555309024856}, {-0.2026746527845708, 
      0.7111501791677426}, {-0.23814921817731172`, 0.7063035402822759}}]}, 
    {RGBColor[0.528488, 0.470624, 0.701351], PointSize[0.006944444444444445], 
     Thickness[0.0025], 
     LineBox[{{-0.28241261839473775`, 
      0.7405815367475079}, {-0.333091131896021, 
      0.7391049228349396}, {-0.38594001273130946`, 
      0.7335625058986166}, {-0.4104899750890585, 
      0.7626393031836403}, {-0.4464637041719022, 
      0.7836068141095514}, {-0.46193583976601577`, 
      0.8032861017402964}, {-0.4704806536233502, 
      0.8227494728588811}, {-0.5017815626747085, 0.8151344744931723}}]}, 
    {RGBColor[0.772079, 0.431554, 0.102387], PointSize[0.006944444444444445], 
     Thickness[0.0025], 
     LineBox[{{-0.5330681160748452, 0.9364150742898636}, {-0.59201747074436, 
      0.9160063517363245}, {-0.6371873396903556, 
      0.8994736634440041}, {-0.6545490400448637, 
      0.9105519410204126}, {-0.6857416400661424, 
      0.9095240269902454}, {-0.6951540368528906, 
      0.9272788116364021}, {-0.7039575105249144, 
      0.9432494208917005}, {-0.7308360522487694, 0.9360829545397499}}]}, 
    {RGBColor[0.363898, 0.618501, 0.782349], PointSize[0.006944444444444445], 
     Thickness[0.0025], 
     LineBox[{{0.9316981624973291, -0.28871725050029257`}, {
      0.8902451640693354, -0.26270140712075446`}, {
      0.8622984036541053, -0.20171948914904542`}, {
      0.8555155355134654, -0.15061627490543622`}, {
      0.8441685351691994, -0.0793109017197609}, {0.8353647173912021, 
      0.018617833134843442`}, {0.8503731997448121, 0.10752693722036105`}, {
      0.8236123374033691, 0.1355411137288981}}]}, 
    {RGBColor[1, 0.75, 0], PointSize[0.006944444444444445], Thickness[0.0025],
      LineBox[{{0.6810426646668281, -0.09288371284043662}, {
      0.6805905390735003, -0.06378093389240103}, {0.6725703223216022, 
      0.019936703016088797`}, {0.6661751261654705, 0.08869776650512046}, {
      0.6409522430574448, 0.20622424158621905`}, {0.6074605712702472, 
      0.2906630661898234}, {0.60301941739923, 0.3619354330928347}, {
      0.5653580525198971, 0.38258515186831477`}}]}, 
    {RGBColor[0.647624, 0.37816, 0.614037], PointSize[0.006944444444444445], 
     Thickness[0.0025], 
     LineBox[{{0.4303871669867205, 0.10294982470191913`}, {
      0.42801646275996097`, 0.1306012848747734}, {0.41272284662630876`, 
      0.2190894593049226}, {0.40688893305381857`, 0.29916639134635875`}, {
      0.37439071664342893`, 0.4225348492127355}, {0.33123953361704206`, 
      0.46710204350826207`}, {0.31099942697376737`, 0.4966983355178917}, {
      0.26693698043523467`, 0.500090277373016}}]}, 
    {RGBColor[0.571589, 0.586483, 0.], PointSize[0.006944444444444445], 
     Thickness[0.0025], 
     LineBox[{{0.17973166930661294`, 0.29878336224427493`}, {
      0.16216381517028886`, 0.32348977700981285`}, {0.13369868112881045`, 
      0.38697737346104094`}, {0.12305576545326152`, 0.46175476334890864`}, {
      0.08950973532503431, 0.5527371541014798}, {0.052565922119389874`, 
      0.5748758793857203}, {0.03031885251259009, 
      0.5840089180587902}, {-0.011200119578036904`, 0.5827529040496755}}]}, 
    {RGBColor[0.915, 0.3325, 0.2125], PointSize[0.006944444444444445], 
     Thickness[0.0025], 
     LineBox[{{-0.07092382837349465, 
      0.4946168997866307}, {-0.11188544284900825`, 
      0.5153210301466981}, {-0.15891616379548723`, 
      0.5420770919225154}, {-0.179690782092497, 
      0.5966320140812114}, {-0.21475899992058758`, 
      0.647516839252702}, {-0.23913714098769284`, 
      0.6705010931083546}, {-0.25261608600850904`, 
      0.6885905282926827}, {-0.28672262518538105`, 0.6855200034039437}}]}, 
    {RGBColor[0.40082222609352647`, 0.5220066643438841, 0.85], PointSize[
     0.006944444444444445], Thickness[0.0025], 
     LineBox[{{-0.3215793259032089, 0.6904504372114864}, {-0.3752381952714068,
       0.6992080886569805}, {-0.4285780299894034, 
      0.7004220495926219}, {-0.4527243871945295, 
      0.7323527288138263}, {-0.4876966923737538, 
      0.7557068960173718}, {-0.5021414120821147, 
      0.7793580853626249}, {-0.5109189926940065, 
      0.8018476275303247}, {-0.5408444620431163, 0.7964417138175016}}]}, 
    {RGBColor[0.9728288904374106, 0.621644452187053, 0.07336199581899142], 
     PointSize[0.006944444444444445], Thickness[0.0025], 
     LineBox[{{-0.5722348235833163, 0.886283974753842}, {-0.630319429571052, 
      0.8754193654438942}, {-0.672145085839376, 
      0.8645250477532804}, {-0.6876179568370211, 
      0.8779346173259654}, {-0.716962741158885, 
      0.879225822191852}, {-0.7257529769627213, 
      0.9008776977674049}, {-0.734897232156437, 
      0.9205213959011731}, {-0.7600392168846979, 0.9150139498283989}}]}, 
    {RGBColor[0.736782672705901, 0.358, 0.5030266573755369], PointSize[
     0.006944444444444445], Thickness[0.0025], 
     LineBox[{{0.9426625545248793, -0.37801505754478526`}, {
      0.8875752252740636, -0.35504285123115076`}, {
      0.8565543474485446, -0.29958278333928634`}, {
      0.8477524746573311, -0.2557685122813265}, {
      0.8402947649769776, -0.19442096751894078`}, {
      0.8358068840221791, -0.09677978484433752}, {
      0.8501393196464557, -0.007925883912198672}, {0.8235040190054738, 
      0.01991792879753551}}]}, 
    {RGBColor[0.28026441037696703`, 0.715, 0.4292089322474965], PointSize[
     0.006944444444444445], Thickness[0.0025], 
     LineBox[{{0.6920070568447717, -0.1821815200024294}, {
      0.6742815931678389, -0.1535246833622064}, {
      0.6625835678123426, -0.07123881732573678}, {
      0.6537353737866554, -0.0040322014081510815`}, {0.6295184051176561, 
      0.11436532965668189`}, {0.5986735310443733, 0.20356615614873216`}, {
      0.5957199241539517, 0.27936122657789275`}, {0.5554143413178276, 
      0.29987947712692486`}}]}, 
    {RGBColor[0.368417, 0.506779, 0.709798], PointSize[0.006944444444444445], 
     Thickness[0.0025], 
     LineBox[{{0.4413515590142708, 0.01365201765742649}, {0.4303974780168329, 
      0.04523493341883289}, {0.4105113711407676, 0.13533052921076458`}, {
      0.40273656368250765`, 0.21882361644822013`}, {0.3694091051452515, 
      0.348916707655667}, {0.324742699434706, 0.399498640901278}, {
      0.30478995317947716`, 0.43517442193506145`}, {0.2595909708135542, 
      0.4408175164687852}}]}, 
    {RGBColor[0.880722, 0.611041, 0.142051], PointSize[0.006944444444444445], 
     Thickness[0.0025], 
     LineBox[{{0.1906960613341633, 0.20948555519978226`}, {
      0.16680174694194347`, 0.2419571278632481}, {0.13441486581107112`, 
      0.31482060399729267`}, {0.12311166246860467`, 0.3956696263812465}, {
      0.08889078401916542, 0.49509906394176906`}, {0.05002345662924093, 
      0.52111535515683}, {0.0276332767226197, 
      0.5335234738573071}, {-0.014098160518599634`, 0.5344208975135345}}]}, 
    {RGBColor[0.560181, 0.691569, 0.194885], PointSize[0.006944444444444445], 
     Thickness[0.0025], 
     LineBox[{{-0.05995943634594425, 
      0.40531909274213807`}, {-0.10385312769512903`, 
      0.43613687586671535`}, {-0.1523199331120871, 
      0.4755148601725665}, {-0.17261215835538946`, 
      0.5376415536232285}, {-0.2072361464411775, 
      0.5967823171744334}, {-0.23282305843585432`, 
      0.6236956468321125}, {-0.24700538064125568`, 
      0.6439744330812232}, {-0.2805948012948183, 0.6437609141758721}}]}, 
    {RGBColor[0.922526, 0.385626, 0.209179], PointSize[0.006944444444444445], 
     Thickness[0.0025], 
     LineBox[{{-0.3106149340260518, 
      0.6011526302844937}, {-0.36599909324005814`, 
      0.622875626716254}, {-0.4218541687004771, 
      0.6332662672129388}, {-0.4448513691105661, 
      0.672734495953302}, {-0.47919989947142233`, 
      0.7027986168110324}, {-0.4942886591763648, 
      0.7307109376143341}, {-0.5032982240763124, 
      0.7566298338660393}, {-0.5323717881179556, 0.7538336962006612}}]}, 
    {RGBColor[0.528488, 0.470624, 0.701351], PointSize[0.006944444444444445], 
     Thickness[0.0025], 
     LineBox[{{-0.5612704315557661, 0.7969861677093494}, {-0.6207944092498593,
       0.8025573857185385}, {-0.6642425118040841, 
      0.8003397559084486}, {-0.6793328025134591, 
      0.8192759284591664}, {-0.7085008659612115, 
      0.8269930147693253}, {-0.7175387599498385, 
      0.8529379676551682}, {-0.7272748989440898, 
      0.8763088000394694}, {-0.7517716629128525, 0.8735406317555816}}]}, 
    {RGBColor[0.772079, 0.431554, 0.102387], PointSize[0.006944444444444445], 
     Thickness[0.0025], 
     LineBox[{{0.9034958470164083, -0.4281461570808067}, {
      0.842974361012146, -0.40760020040208866`}, {
      0.8124516719672994, -0.3522300152121199}, {
      0.8015313028875615, -0.310616893262064}, {
      0.7941360588314961, -0.24540029431138674`}, {
      0.788249571636015, -0.14712091213365847`}, {
      0.8045766794131783, -0.058478040929290875`}, {
      0.7757630520207475, -0.03074795941945352}}]}, 
    {RGBColor[0.363898, 0.618501, 0.782349], PointSize[0.006944444444444445], 
     Thickness[0.0025], 
     LineBox[{{0.6528403493363006, -0.23231261953845092`}, {
      0.6260417221663498, -0.203484338174353}, {
      0.6108077567698954, -0.12030367155156257`}, {
      0.5995718128134573, -0.053109472482582853`}, {0.5745714189442108, 
      0.06809235005539149}, {0.5420177366548737, 0.15702347531649025`}, {
      0.5357057972728698, 0.23079774253641328`}, {0.4932593473718422, 
      0.2507241345894144}}]}, 
    {RGBColor[1, 0.75, 0], PointSize[0.006944444444444445], Thickness[0.0025],
      LineBox[{{0.4021848515057997, -0.03647908187859503}, {
      0.3803794094894136, -0.0014542147675510875`}, {0.3556880680314253, 
      0.09264515803980414}, {0.34580280004596864`, 0.18023327082215249`}, {
      0.3112888905919453, 0.31220460509829673`}, {0.26681083920212784`, 
      0.3622054741892532}, {0.24570751040101263`, 0.39633771170339777`}, {
      0.2004846968048582, 0.402785491326983}}]}, 
    {RGBColor[0.647624, 0.37816, 0.614037], PointSize[0.006944444444444445], 
     Thickness[0.0025], 
     LineBox[{{0.15152935382569216`, 0.15935445566376075`}, {
      0.1166298271266113, 0.1987907293773393}, {0.07733856173088983, 
      0.27545154596774757`}, {0.06416135425343972, 0.3605942285525429}, {
      0.029499704547176098`, 0.45983269670592497`}, {-0.007864927477735706, 
      0.49007977063368724`}, {-0.02924450052871555, 
      0.5066151702881191}, {-0.06896409689389513, 0.5105262871926999}}]}, 
    {RGBColor[0.571589, 0.586483, 0.], PointSize[0.006944444444444445], 
     Thickness[0.0025], 
     LineBox[{{-0.0991261438544154, 
      0.3551879932061165}, {-0.15063066412823656`, 
      0.39531897224738854`}, {-0.20441427526068617`, 
      0.4396034217543998}, {-0.22560576650672445`, 
      0.5051829434162456}, {-0.260170290037251, 
      0.5650968877471352}, {-0.28403035519449815`, 
      0.596519363111317}, {-0.29666564414403285`, 
      0.6213631310839016}, {-0.3285251619786492, 0.6232937308366697}}]}, 
    {RGBColor[0.915, 0.3325, 0.2125], PointSize[0.006944444444444445], 
     Thickness[0.0025], 
     LineBox[{{-0.3497816415345229, 0.5510215307484723}, {-0.4089609388660697,
       0.5829718068428216}, {-0.46508887094736234`, 
      0.6001126681109252}, {-0.48753827582395126`, 
      0.6423825060059342}, {-0.5207976058148569, 
      0.674751387616448}, {-0.5346350512166929, 
      0.7065307009113024}, {-0.543964130171791, 
      0.735615719516494}, {-0.5715452381765735, 0.7353261074960189}}]}, 
    {RGBColor[0.40082222609352647`, 0.5220066643438841, 0.85], PointSize[
     0.006944444444444445], Thickness[0.0025], 
     LineBox[{{-0.6004371390642371, 0.7468550681733279}, {-0.6597681460378265,
       0.7624165891693048}, {-0.6997516686034372, 
      0.7657578458015012}, {-0.7128843835541062, 
      0.7868902364175653}, {-0.7401406847401647, 
      0.796850604064662}, {-0.7485461499152436, 
      0.8267051722791392}, {-0.7586279446272022, 
      0.8537827189332053}, {-0.7815248972565347, 0.8529028545044092}}]}, 
    {RGBColor[0.9728288904374106, 0.621644452187053, 0.07336199581899142], 
     PointSize[0.006944444444444445], Thickness[0.0025], 
     LineBox[{{0.9144602390439585, -0.5174439641252994}, {
      0.8374975278259372, -0.5030459044166318}, {
      0.8049712863491914, -0.4538483358402426}, {
      0.7920620863079827, -0.42046899039520624`}, {
      0.7890328870244115, -0.365619663664952}, {
      0.7870957831762887, -0.2707479422073529}, {
      0.8021094120473259, -0.18338622803056848`}, {
      0.7733271300960108, -0.15643916289327553`}}]}, 
    {RGBColor[0.736782672705901, 0.358, 0.5030266573755369], PointSize[
     0.006944444444444445], Thickness[0.0025], 
     LineBox[{{0.6638047413638509, -0.3216104265829436}, {
      0.6219161803785951, -0.29478670431579324`}, {
      0.6032021151785847, -0.21444730219325325`}, {
      0.5893407608237974, -0.15189290739920722`}, {
      0.5664215788043111, -0.03446270888678066}, {0.5370323294208502, 
      0.05958367283901919}, {0.533882498733321, 0.13847642075943492`}, {
      0.4919728165694409, 0.1610049520762741}}]}, 
    {RGBColor[0.28026441037696703`, 0.715, 0.4292089322474965], PointSize[
     0.006944444444444445], Thickness[0.0025], 
     LineBox[{{0.41314924353335003`, -0.12577688892308767`}, {
      0.38314304565417523`, -0.08903029140779797}, {0.356882386009051, 
      0.008057599117448633}, {0.3445540773502748, 0.0945241438852237}, {
      0.3102685657379955, 0.23082340517631084`}, {0.26739783992717225`, 
      0.28950598611429995`}, {0.24669665020702167`, 0.3306649300805347}, {
      0.20208333697941844`, 0.3411682530253599}}]}, 
    {RGBColor[0.368417, 0.506779, 0.709798], PointSize[0.006944444444444445], 
     Thickness[0.0025], 
     LineBox[{{0.16249374585324253`, 0.07005664861926807}, {
      0.11923452211348277`, 0.1154043509067837}, {0.08006386290551865, 
      0.20211799948920967`}, {0.06578017113179815, 0.29167356390909427`}, {
      0.03033220542618653, 0.39972753204570766`}, {-0.007456286098180331, 
      0.4349654115984686}, {-0.02906074788863039, 
      0.454702575268509}, {-0.06838694561924805, 0.46139871885821215`}}]}, 
    {RGBColor[0.880722, 0.611041, 0.142051], PointSize[0.006944444444444445], 
     Thickness[0.0025], 
     LineBox[{{-0.08816175182686503, 
      0.26589018616162385`}, {-0.1446349789628831, 
      0.3147257210671555}, {-0.1992078132229278, 
      0.3716189176716961}, {-0.22022242112856644`, 
      0.4444307536767442}, {-0.25448524159185176`, 
      0.5126980405789279}, {-0.27899997174100266`, 
      0.5482761684431633}, {-0.292285985202015, 
      0.5754696623190508}, {-0.3235052143568471, 0.5804323740077761}}]}, 
    {RGBColor[0.560181, 0.691569, 0.194885], PointSize[0.006944444444444445], 
     Thickness[0.0025], 
     LineBox[{{-0.33881724950697256`, 
      0.4617237237039796}, {-0.4021661836709608, 
      0.5066183876492815}, {-0.4619282694877293, 
      0.5332740285847268}, {-0.48346430930425266`, 
      0.5830426215578153}, {-0.516129421871636, 
      0.622088077622921}, {-0.5302306632995422, 
      0.6579907282565071}, {-0.539699687639722, 
      0.6905486544365388}, {-0.5663748720461894, 0.6929565449855948}}]}, 
    {RGBColor[0.922526, 0.385626, 0.209179], PointSize[0.006944444444444445], 
     Thickness[0.0025], 
     LineBox[{{-0.5894727470366867, 0.6575572611288352}, {-0.6509491882317445,
       0.688866384365226}, {-0.6931609375165246, 
      0.7014776421591788}, {-0.7060372105031164, 
      0.7284746487629328}, {-0.7331769265759351, 
      0.7448886010063065}, {-0.7416544846691793, 
      0.778721004091889}, {-0.7523149992582236, 
      0.809529152099916}, {-0.7745452039174089, 0.8115357702185442}}]}, 
    {RGBColor[0.528488, 0.470624, 0.701351], PointSize[0.006944444444444445], 
     Thickness[0.0025], 
     LineBox[{{0.925424631071509, -0.6067417711697921}, {
      0.8292218952507946, -0.6032234262466774}, {
      0.7955928139112804, -0.5608786023024651}, {
      0.7807638518916533, -0.5367926501492082}, {
      0.7826756401515156, -0.49291213200406675`}, {
      0.7834519428746175, -0.40576325415885806`}, {
      0.7971491085063318, -0.3206768556417209}, {
      0.7691245872969785, -0.29421893761776474`}}]}, 
    {RGBColor[0.772079, 0.431554, 0.102387], PointSize[0.006944444444444445], 
     Thickness[0.0025], 
     LineBox[{{0.6747691333914013, -0.41090823362743634`}, {
      0.6235662039654358, -0.3888018445548449}, {
      0.6000318722284922, -0.31346201843337246`}, {
      0.5838642555043592, -0.2567437679238321}, {
      0.563522174652695, -0.14423977202635455`}, {
      0.5377280089675052, -0.0453075263294368}, {0.538952607962635, 
      0.038653675324130415`}, {0.4979872210513678, 0.0634716577268952}}]}, 
    {RGBColor[0.363898, 0.618501, 0.782349], PointSize[0.006944444444444445], 
     Thickness[0.0025], 
     LineBox[{{0.4241136355609004, -0.21507469596758036`}, {
      0.39187487870877646`, -0.1795877177933083}, {
      0.36432500687230457`, -0.08131743114449985}, {0.3494744812866888, 
      0.002208869986826123}, {0.3158699892820649, 0.14150891976266955`}, {
      0.27475220477744067`, 0.20950276113883026`}, {0.25516294454644073`, 
      0.2589409872433486}, {0.21096016186080593`, 0.273579191411051}}]}, 
    {RGBColor[1, 0.75, 0], PointSize[0.006944444444444445], Thickness[0.0025],
      LineBox[{{0.17345813788079287`, -0.0192411584252246}, {
      0.12822387975658928`, 0.027998161744420887`}, {0.08955181422500155, 
      0.12461311094435776`}, {0.07363814236381697, 0.2159949370822774}, {
      0.0386661054732208, 0.3317911608456138}, {0.00014239844880406527`, 
      0.37240770122149947`}, {-0.021918948328477017`, 
      0.39537983473386384`}, {-0.06108472610468804, 0.40502386861262074`}}]}, 
    {RGBColor[0.647624, 0.37816, 0.614037], PointSize[0.006944444444444445], 
     Thickness[0.0025], 
     LineBox[{{-0.07719735979931468, 
      0.17659237911713116`}, {-0.13359146075523431`, 
      0.230537433500911}, {-0.18535633043780175`, 
      0.3010434698748751}, {-0.20643668490209124`, 
      0.37866654672791156`}, {-0.23979653064823775`, 
      0.4556697906781365}, {-0.26540970054564395`, 
      0.4954679126170147}, {-0.2796544957013084, 
      0.5247567621345661}, {-0.3105549772094104, 0.5328526675407987}}]}, 
    {RGBColor[0.571589, 0.586483, 0.], PointSize[0.006944444444444445], 
     Thickness[0.0025], 
     LineBox[{{-0.32785285747942217`, 
      0.3724259166594869}, {-0.39135208094612317`, 
      0.4271624470092531}, {-0.4527321232280307, 
      0.4637706676922233}, {-0.4741824196181232, 
      0.5195373369315311}, {-0.5060430620346563, 
      0.5656096736355208}, {-0.5206258297604278, 
      0.6057795731693844}, {-0.530517756930807, 
      0.6414117227581593}, {-0.5563566887711127, 0.6466211482064935}}]}, 
    {RGBColor[0.915, 0.3325, 0.2125], PointSize[0.006944444444444445], 
     Thickness[0.0025], 
     LineBox[{{-0.5785083550091364, 0.5682594540843426}, {-0.6372678572000293,
       0.6097769279931567}, {-0.6807402244099399, 
      0.6314780027239881}, {-0.693780017248403, 
      0.665371952465613}, {-0.7211710365042177, 
      0.6890419997030566}, {-0.7297818872888513, 
      0.726923407374377}, {-0.741021841643594, 
      0.7614951239866878}, {-0.7626608620926897, 0.7659589383216147}}]}, 
    {RGBColor[0.40082222609352647`, 0.5220066643438841, 0.85], PointSize[
     0.006944444444444445], Thickness[0.0025], 
     LineBox[{{0.8862579235630378, -0.6568728707058137}, {
      0.7914572885564587, -0.6591584965632249}, {
      0.7582177948382528, -0.6178298980713764}, {
      0.7413119027108561, -0.5967110969558415}, {
      0.7438299806125405, -0.5509931393111647}, {
      0.7435801871967872, -0.46676128439759657`}, {
      0.7583714207521952, -0.3826119315411617}, {
      0.7300817730944649, -0.3554161389265015}}]}, 
    {RGBColor[0.9728288904374106, 0.621644452187053, 0.07336199581899142], 
     PointSize[0.006944444444444445], Thickness[0.0025], 
     LineBox[{{0.6356024258829301, -0.4610393331634578}, {
      0.5839818730502334, -0.4425900706218874}, {
      0.5585346215016281, -0.36642944935529453`}, {
      0.539959927608573, -0.31030675358775023`}, {
      0.519258122924948, -0.196026948548256}, {
      0.49267076040213276`, -0.09614346277299424}, {
      0.49284026971812095`, -0.012416924892131587`}, {0.45052089797101275`, 
      0.012841092029295786`}}]}, 
    {RGBColor[0.736782672705901, 0.358, 0.5030266573755369], PointSize[
     0.006944444444444445], Thickness[0.0025], 
     LineBox[{{0.38494692805242925`, -0.26520579550360185`}, {
      0.35163375122807183`, -0.23026368213712056`}, {
      0.3208943624182296, -0.12776762124058633`}, {
      0.3037933509586555, -0.04255876529161351}, {0.27031058368806143`, 
      0.09670974411097343}, {0.2297234944282376, 0.16642932905316038`}, {
      0.21117207786517433`, 0.21736294263911993`}, {0.1678049353841181, 
      0.23414419642000653`}}]}, 
    {RGBColor[0.28026441037696703`, 0.715, 0.4292089322474965], PointSize[
     0.006944444444444445], Thickness[0.0025], 
     LineBox[{{0.13429143037232172`, -0.0693722579612461}, {
      0.08883709433430755, -0.019880990764961252`}, {0.04811469983933304, 
      0.08261688120726522}, {0.030172931610029485`, 
      0.17613197476612458`}, {-0.003819617731066177, 
      0.29186176519734974`}, {-0.04069028768655847, 
      0.3372255351845524}, {-0.0611785643496259, 
      0.3646225829754519}, {-0.09880476649430692, 0.3770377439643301}}]}, 
    {RGBColor[0.368417, 0.506779, 0.709798], PointSize[0.006944444444444445], 
     Thickness[0.0025], 
     LineBox[{{-0.11636406730778583`, 
      0.12646127958110967`}, {-0.17105077315274742`, 
      0.18435406788585207`}, {-0.2227465805514518, 
      0.2614285350808972}, {-0.24513950017309416`, 
      0.34062892526420013`}, {-0.27716377794664393`, 
      0.4189768390533659}, {-0.3014993425408665, 
      0.463169093150835}, {-0.31439710811898985`, 
      0.49645628961461297`}, {-0.34372310236605347`, 0.5069953861950589}}]}, 
    {RGBColor[0.880722, 0.611041, 0.142051], PointSize[0.006944444444444445], 
     Thickness[0.0025], 
     LineBox[{{-0.36701956498789334`, 
      0.3222948171234654}, {-0.4265286378495201, 
      0.3820970723389516}, {-0.48476560140062064`, 
      0.42580669652699865`}, {-0.506357449820717, 
      0.48262002938107823`}, {-0.5364569283212424, 
      0.5312292096091975}, {-0.5500696281172036, 
      0.5752858323466781}, {-0.5594844177275237, 
      0.6144227520536677}, {-0.5839752418883427, 0.6221730888111594}}]}, 
    {RGBColor[0.560181, 0.691569, 0.194885], PointSize[0.006944444444444445], 
     Thickness[0.0025], 
     LineBox[{{-0.6176750625176076, 0.5181283545483211}, {-0.6703816411034226,
       0.565299074766055}, {-0.7103356503097799, 
      0.5927421676834648}, {-0.7225040801122494, 
      0.6278370617167888}, {-0.7478734088416236, 
      0.6541404827020946}, {-0.7558057625110159, 
      0.6957986185502518}, {-0.7674717363408177, 
      0.7342318723143993}, {-0.7876128061040152, 0.7411447078456557}}]}, 
    {RGBColor[0.922526, 0.385626, 0.209179], PointSize[0.006944444444444445], 
     Thickness[0.0025], 
     LineBox[{{0.8470912160545666, -0.7070039702418351}, {
      0.753692681463183, -0.7150935666534376}, {
      0.720692937872433, -0.6746857155337778}, {
      0.7018351035481043, -0.6566109410424714}, {
      0.7032957811170019, -0.6131671881800776}, {
      0.7018028509602502, -0.5319840683687382}, {
      0.7157091630838633, -0.451493114248037}, {
      0.6871715507953443, -0.4235495417161286}}]}, 
    {RGBColor[0.528488, 0.470624, 0.701351], PointSize[0.006944444444444445], 
     Thickness[0.0025], 
     LineBox[{{0.596435718374459, -0.5111704326994794}, {
      0.5443975421350311, -0.49637829668892985`}, {
      0.5168440266133577, -0.4192736792946388}, {
      0.4958145150601909, -0.36350286959422434`}, {
      0.47466683988677, -0.24724127474147956`}, {
      0.44749201822131124`, -0.14897494191939248`}, {
      0.44677421497512926`, -0.06502071734796938}, {
      0.40328863922914937`, -0.03905465379967246}}]}, 
    {RGBColor[0.772079, 0.431554, 0.102387], PointSize[0.006944444444444445], 
     Thickness[0.0025], 
     LineBox[{{0.34578022054395813`, -0.31533689503962337`}, {
      0.31139262374736726`, -0.2809396464809329}, {
      0.2774607204769073, -0.1738650085893771}, {
      0.2580986603132553, -0.0867016379431344}, {0.22478879089500314`, 
      0.052846088947336015`}, {0.18475115050698976`, 0.12456362495434542`}, {
      0.16735875934184985`, 0.17731628083492745`}, {0.12493041106729029`, 
      0.19638886577297454`}}]}, 
    {RGBColor[0.363898, 0.618501, 0.782349], PointSize[0.006944444444444445], 
     Thickness[0.0025], 
     LineBox[{{0.09512472286385057, -0.11950335749726762`}, {
      0.04945030887213184, -0.0677601432517099}, {0.006832642570638982, 
      0.04082757917474285}, {-0.013099570498841202`, 
      0.1366805283342619}, {-0.04601081684010501, 
      0.2525684736924526}, {-0.08129482026922139, 
      0.3026289379888797}, {-0.09998222027915814, 
      0.33455238054495806`}, {-0.1360432832947689, 0.3497177727661569}}]}, 
    {RGBColor[1, 0.75, 0], PointSize[0.006944444444444445], Thickness[0.0025],
      LineBox[{{-0.155530774816257, 
      0.07633018004508815}, {-0.20851008552213937`, 
      0.13817070232625794`}, {-0.2599608198799584, 
      0.22183699299918744`}, {-0.28357097466569475`, 
      0.30268427818148347`}, {-0.31419717455378554`, 
      0.38247283330052584`}, {-0.3372488401979653, 
      0.4310300069351003}, {-0.34852800415247975`, 
      0.46829949272825233`}, {-0.37640706495383347`, 0.48120328262507817`}}]}, 
    {RGBColor[0.647624, 0.37816, 0.614037], PointSize[0.006944444444444445], 
     Thickness[0.0025], 
     LineBox[{{-0.40618627249636446`, 
      0.2721637175874439}, {-0.4617051943258567, 
      0.3370316974977803}, {-0.5167572226523076, 
      0.38774945522461524`}, {-0.5384300942944096, 
      0.44558090209592494`}, {-0.5667477994522241, 
      0.49671205014311015`}, {-0.5793832693391654, 
      0.5446498608122922}, {-0.5879118214759028, 
      0.5873670819741161}, {-0.6110490956210395, 0.5976499034419165}}]}, 
    {RGBColor[0.571589, 0.586483, 0.], PointSize[0.006944444444444445], 
     Thickness[0.0025], 
     LineBox[{{-0.6568417700260788, 0.4679972550122996}, {-0.7034954246078762,
       0.5208212213126182}, {-0.7398961806449427, 
      0.5539285753088324}, {-0.7513945576607545, 
      0.5897576546238057}, {-0.7745619252445208, 
      0.6185785149048613}, {-0.7818212979117108, 
      0.6640654497469459}, {-0.7926004402823177, 
      0.7062235452090293}, {-0.8112681283447792, 0.7155739926586311}}]}, 
    {RGBColor[0.915, 0.3325, 0.2125], PointSize[0.006944444444444445], 
     Thickness[0.0025], 
     LineBox[{{0.7577934090100737, -0.7179683622693854}, {
      0.6813223118917349, -0.7260410541476763}, {
      0.6485057283751834, -0.6791350497549543}, {
      0.6276337617570098, -0.6563506198308192}, {
      0.6232635002311505, -0.5987892163489036}, {
      0.6161446882908315, -0.5144691439252438}, {
      0.634574769122514, -0.4321994393385603}, {
      0.6024236225237969, -0.4039050920723751}}]}, 
    {RGBColor[0.40082222609352647`, 0.5220066643438841, 0.85], PointSize[
     0.006944444444444445], Thickness[0.0025], 
     LineBox[{{0.5071379113299663, -0.5221348247270297}, {
      0.4596279906912714, -0.5063111068110243}, {
      0.42952897673873036`, -0.42072642873437427`}, {
      0.40639529270924357`, -0.35786603269126815`}, {
      0.3810388438045541, -0.23097118009034667`}, {
      0.3484526599243899, -0.13547495379555574`}, {
      0.3408913252942058, -0.055490086233146135`}, {
      0.29684224070265464`, -0.02882826907004246}}]}, 
    {RGBColor[0.9728288904374106, 0.621644452187053, 0.07336199581899142], 
     PointSize[0.006944444444444445], Thickness[0.0025], 
     LineBox[{{0.25648241349946543`, -0.3263012870671737}, {
      0.21893390169296678`, -0.2884203477918682}, {
      0.17976727525980238`, -0.17011063488763972`}, {
      0.15828729295932328`, -0.07829103311771302}, {0.12480171069020479`, 
      0.05979312685202891}, {0.08607769758135032, 0.12849086200759444`}, {
      0.06923989213006967, 0.17737621529614084`}, {0.029016196646153958`, 
      0.1975001495192082}}]}, 
    {RGBColor[0.736782672705901, 0.358, 0.5030266573755369], PointSize[
     0.006944444444444445], Thickness[0.0025], 
     LineBox[{{
      0.005826915819357903, -0.130467749524818}, {-0.04215407119186078, \
-0.07244403276104636}, {-0.08797699990363173, 
      0.039759250133971205`}, {-0.11026922081043837`, 
      0.13466256733683277`}, {-0.14115519497048837`, 
      0.24384085535492733`}, {-0.17261500534217655`, 
      0.2978808082686266}, {-0.18885078552882534`, 
      0.3342671937242355}, {-0.22162395450003336`, 0.3521120840277987}}]}, 
    {RGBColor[0.28026441037696703`, 0.715, 0.4292089322474965], PointSize[
     0.006944444444444445], Thickness[0.0025], 
     LineBox[{{-0.24482858186074966`, 
      0.0653657880175378}, {-0.2967828114678557, 
      0.13286324346191333`}, {-0.3491750322198182, 
      0.2158004933586941}, {-0.3733835963188875, 
      0.2936966947729881}, {-0.40226647363811563`, 
      0.3683704702890891}, {-0.4215843352019569, 
      0.4212501179981313}, {-0.42990900348709177`, 
      0.4638639275567412}, {-0.45524122950174895`, 0.47830492730614044`}}]}, 
    {RGBColor[0.368417, 0.506779, 0.709798], PointSize[0.006944444444444445], 
     Thickness[0.0025], 
     LineBox[{{-0.4954840795408572, 
      0.26119932555989356`}, {-0.5448272429306449, 
      0.3288417320037943}, {-0.5927826248830796, 
      0.3825365742115481}, {-0.6133891559237427, 
      0.4369292687541358}, {-0.639337419415838, 
      0.48615348236421835`}, {-0.6494072247887065, 
      0.5374288615894338}, {-0.6576493041256416, 
      0.5835982582164683}, {-0.6787532107335486, 0.5961949880743864}}]}, 
    {RGBColor[0.880722, 0.611041, 0.142051], PointSize[0.006944444444444445], 
     Thickness[0.0025], 
     LineBox[{{-0.7461395770705714, 
      0.45703286298474916`}, {-0.784554699813721, 
      0.5132187770354972}, {-0.8117090149172012, 
      0.5476788071550409}, {-0.8202121779327087, 
      0.5799729110732871}, {-0.8392906683938933, 
      0.6068453316503624}, {-0.8451371094238006, 
      0.655629236380954}, {-0.8549150737221419, 
      0.7015067945256523}, {-0.8712764743154678, 0.7117234594980517}}]}, 
    {RGBColor[0.560181, 0.691569, 0.194885], PointSize[0.006944444444444445], 
     Thickness[0.0025], 
     LineBox[{{0.6684956019655813, -0.7289327542969358}, {
      0.6014343523732728, -0.7374417383308078}, {
      0.5688536651757398, -0.6870672430797525}, {
      0.5460754561039665, -0.6594327739737453}, {
      0.53511076747957, -0.5875094996628057}, {
      0.5220722784307661, -0.4998150681332085}, {
      0.5383304116378737, -0.4172495492028109}, {
      0.5027279633945254, -0.38823140177273424`}}]}, 
    {RGBColor[0.922526, 0.385626, 0.209179], PointSize[0.006944444444444445], 
     Thickness[0.0025], 
     LineBox[{{0.4178401042854737, -0.53309921675458}, {
      0.3744252329237615, -0.5149634228617108}, {
      0.33947359971128005`, -0.419648791901336}, {
      0.3144240272802789, -0.348664695228231}, {
      0.28450910654477624`, -0.21031780152865437`}, {
      0.2500307319461337, -0.11885906433201429`}, {
      0.2379195678897186, -0.04265194990727485}, {
      0.19462285726006945`, -0.014547531463582286`}}]}, 
    {RGBColor[0.528488, 0.470624, 0.701351], PointSize[0.006944444444444445], 
     Thickness[0.0025], 
     LineBox[{{0.16718460645497277`, -0.3372656790947241}, {
      0.1268169164539566, -0.29478232436450474`}, {
      0.08322918248384953, -0.1678403162716053}, {
      0.05963030738695027, -0.07223285352222267}, {0.02611475036044894, 
      0.06523126991603417}, {-0.010939739327376574`, 
      0.13185705103615164`}, {-0.026935326887383607`, 
      0.17780829905563778`}, {-0.06466814626693422, 0.19928928099192603`}}]}, 
    {RGBColor[0.772079, 0.431554, 0.102387], PointSize[0.006944444444444445], 
     Thickness[0.0025], 
     LineBox[{{-0.08347089122513476, -0.14143214155236833`}, \
{-0.13239535065089925`, -0.07758431544889666}, {-0.18065222490849986`, 
      0.0392063558420504}, {-0.2049681787271352, 
      0.13228136858198877`}, {-0.23369983559594676`, 
      0.23553435593069877`}, {-0.26159515152655294`, 
      0.2934636282847308}, {-0.2751466637298317, 
      0.3344370637945209}, {-0.30443657913834893`, 0.35416435683901004`}}]}, 
    {RGBColor[0.363898, 0.618501, 0.782349], PointSize[0.006944444444444445], 
     Thickness[0.0025], 
     LineBox[{{-0.3341263889052423, 
      0.054401395989987444`}, {-0.3841176167027016, 
      0.1280628288071744}, {-0.4365885793770717, 
      0.210322203029036}, {-0.46042027666883223`, 
      0.2843745374311701}, {-0.48732505120362984`, 
      0.3545950952117264}, {-0.5032641530128829, 
      0.41160167579373075`}, {-0.5104233200621597, 
      0.45902942113521633`}, {-0.533137621392562, 0.4750997209890758}}]}, 
    {RGBColor[1, 0.75, 0], PointSize[0.006944444444444445], Thickness[0.0025],
      LineBox[{{-0.5847818865853498, 
      0.25023493353234316`}, {-0.6271241819139951, 
      0.32088677490512524`}, {-0.667829851590449, 
      0.37700836312982655`}, {-0.6853305721553522, 
      0.42771602121586627`}, {-0.7089112634031827, 
      0.47509335233226613`}, {-0.717118069330395, 
      0.52972725297961}, {-0.7250109804582321, 
      0.5794076951668676}, {-0.7436149979115377, 0.5943350468196863}}]}, 
    {RGBColor[0.647624, 0.37816, 0.614037], PointSize[0.006944444444444445], 
     Thickness[0.0025], 
     LineBox[{{0.8298532926011961, -0.9357306838668419}, {
      0.7125816806061052, -0.9724223854143625}, {
      0.6789629743621993, -0.9671061045641078}, {
      0.6548981495194642, -0.975467766897453}, {
      0.6636860669004927, -0.9751789888658215}, {
      0.6653645804235255, -0.9252095842811827}, {
      0.6608258611110628, -0.8685500206667873}, {
      0.6393435572457891, -0.8372243847519286}}]}, 
    {RGBColor[0.571589, 0.586483, 0.], PointSize[0.006944444444444445], 
     Thickness[0.0025], 
     LineBox[{{0.5791977949210887, -0.7398971463244861}, {
      0.5168814038919186, -0.7480147953754389}, {
      0.4849635464709709, -0.694995059341586}, {
      0.4605810066208759, -0.6622310831446194}, {
      0.4425864116006126, -0.5764410012544056}, {
      0.42417443389617565`, -0.48614819666278425`}, {
      0.43277561219673655`, -0.4043584889897836}, {
      0.3943472450191615, -0.3743636192674149}}]}, 
    {RGBColor[0.915, 0.3325, 0.2125], PointSize[0.006944444444444445], 
     Thickness[0.0025], 
     LineBox[{{0.3285422970905877, -0.5440636086646302}, {
      0.28878926923144044`, -0.5223352450673243}, {
      0.24936114649725516`, -0.4164874673859377}, {
      0.2225528497262822, -0.33687427302842343`}, {
      0.19050124758468387`, -0.1929326291487707}, {
      0.15564218437771626`, -0.10536957738696678`}, {
      0.1441133288212745, -0.032699452524372806`}, {
      0.10340828599835933`, -0.0038110966926073464`}}]}, 
    {RGBColor[0.40082222609352647`, 0.5220066643438841, 0.85], PointSize[
     0.006944444444444445], Thickness[0.0025], 
     LineBox[{{0.07788679941048013, -0.34823007112227444`}, {
      0.03504166800221581, -0.30002557625430737`}, {-0.01137114463203083, \
-0.16888318766344557`}, {-0.037043860318926765`, -0.06887632983979698}, \
{-0.0683425496189461, 0.062454136782340464`}, {-0.1034236428635041, 
      0.12904000670267046`}, {-0.11798531396689597`, 
      0.17526959150411323`}, {-0.15255774684075582`, 0.1992978123190371}}]}, 
    {RGBColor[0.9728288904374106, 0.621644452187053, 0.07336199581899142], 
     PointSize[0.006944444444444445], Thickness[0.0025], 
     LineBox[{{-0.17276869826962743`, -0.15239653357991867`}, \
{-0.2211370369719977, -0.08314529640672741}, {-0.27028320317738, 
      0.03495836410625354}, {-0.29628472864258176`, 
      0.12671875672821625`}, {-0.3232057093216064, 
      0.22452583336503687`}, {-0.34729682403306233`, 
      0.28656103335849165`}, {-0.35736764346117733`, 
      0.3328818727320964}, {-0.38320490381704253`, 0.3546488830535797}}]}, 
    {RGBColor[0.736782672705901, 0.358, 0.5030266573755369], PointSize[
     0.006944444444444445], Thickness[0.0025], 
     LineBox[{{-0.423424195949735, 
      0.04343700396243713}, {-0.47051450099908626`, 
      0.12376945830433858`}, {-0.5222363719816504, 
      0.20539748224756885`}, {-0.5453889835525556, 
      0.2754691949372208}, {-0.569590230842269, 
      0.34338076617010704`}, {-0.5825969810256466, 
      0.4040840497944343}, {-0.588660461152459, 
      0.45628831850016094`}, {-0.6090669859550604, 0.47475927283996683`}}]}, 
    {RGBColor[0.28026441037696703`, 0.715, 0.4292089322474965], PointSize[
     0.006944444444444445], Thickness[0.0025], 
     LineBox[{{-0.6740796934794493, 
      0.23927054138729278`}, {-0.7085960117310891, 
      0.3131668263171782}, {-0.7419062337718922, 
      0.3711811591205122}, {-0.7562470761089028, 
      0.4180989670893869}, {-0.776688933891107, 
      0.46355346107982415`}, {-0.7834347636122656, 
      0.5215785162047918}, {-0.7909038770934488, 
      0.574872594573744}, {-0.8070123508156947, 0.592047202553041}}]}, 
    {RGBColor[0.368417, 0.506779, 0.709798], PointSize[0.006944444444444445], 
     Thickness[0.0025], 
     LineBox[{{0.690424386020682, -0.9075283683859212}, {
      0.6026342539160806, -0.938833847411493}, {
      0.5703822259253406, -0.9228895935221113}, {
      0.5446698216157777, -0.9207119969885651}, {
      0.5413053974300504, -0.8938125073536597}, {
      0.5356773345282305, -0.8355002858562286}, {
      0.5447386940338865, -0.7719502679007835}, {
      0.5173731145130378, -0.7436959974462403}}]}, 
    {RGBColor[0.880722, 0.611041, 0.142051], PointSize[0.006944444444444445], 
     Thickness[0.0025], 
     LineBox[{{0.43976888834057437`, -0.7116948308435653}, {
      0.3860602192721007, -0.7115312014097693}, {
      0.3550733759659618, -0.64532766253179}, {
      0.3291357814401912, -0.5977890344471357}, {
      0.3030579120895054, -0.49119733903327983`}, {
      0.2766430915498447, -0.39841470993578476`}, {
      0.27388567111393247`, -0.31682516751134376`}, {
      0.23361063858133413`, -0.28501892754944325`}}]}, 
    {RGBColor[0.560181, 0.691569, 0.194885], PointSize[0.006944444444444445], 
     Thickness[0.0025], 
     LineBox[{{0.1891133905100735, -0.5158612931837094}, {
      0.15042811385266985`, -0.4836435038007173}, {
      0.10672023758204846`, -0.3607952775400725}, {
      0.07884947844425494, -0.26817195971546653`}, {
      0.046804362456793834`, -0.12414491939437029`}, {
      0.011881298202237656`, -0.04322370287490411}, {0.0004913768497756942, 
      0.02105167097978637}, {-0.03644092920020115, 0.04996330567536001}}]}, 
    {RGBColor[0.922526, 0.385626, 0.209179], PointSize[0.006944444444444445], 
     Thickness[0.0025], 
     LineBox[{{-0.06154210717003404, -0.32002775564135366`}, \
{-0.108096832964798, -0.2592767532768028}, {-0.15674501481406017`, \
-0.12426035172497071`}, {-0.18404117977466844`, -0.022164706934748604`}, \
{-0.2116034504721675, 0.09700675740627746}, {-0.24121233760291264`, 
      0.16573055349114268`}, {-0.25383652934969025`, 
      0.2143694463514156}, {-0.2832055547605762, 0.24061287647388924`}}]}, 
    {RGBColor[0.528488, 0.470624, 0.701351], PointSize[0.006944444444444445], 
     Thickness[0.0025], 
     LineBox[{{-0.3121976048501416, -0.12419421809899787`}, \
{-0.3583473350441766, -0.046562760101146294`}, {-0.40705766930973597`, 
      0.06370475133571024}, {-0.43358013301034204`, 
      0.1500405279269534}, {-0.4580026101175872, 
      0.2367716130869397}, {-0.47592410522961204`, 
      0.30259297938035057`}, {-0.4815228756929534, 
      0.35515138770891086`}, {-0.5034677113815839, 0.3777069853154444}}]}, 
    {RGBColor[0.772079, 0.431554, 0.102387], PointSize[0.006944444444444445], 
     Thickness[0.0025], 
     LineBox[{{-0.5628531025302491, 
      0.07163931944335786}, {-0.6024114219113239, 
      0.15677019887203936`}, {-0.6443051353348634, 
      0.23458778583098405`}, {-0.6656135757099099, 
      0.2961996793434195}, {-0.6866054327839508, 
      0.35728122655676364`}, {-0.6952663651445229, 
      0.4206889468702397}, {-0.7007721266588474, 
      0.47746500681563514`}, {-0.7183037940847448, 0.49798995639687393`}}]}, 
    {RGBColor[0.363898, 0.618501, 0.782349], PointSize[0.006944444444444445], 
     Thickness[0.0025], 
     LineBox[{{-0.8135086000599634, 
      0.26747285686821354`}, {-0.8359505598506307, 
      0.34290980812241156`}, {-0.857250383956242, 
      0.39787908367931335`}, {-0.8659067905989233, 
      0.4363699962440176}, {-0.8802847552695497, 
      0.4754805044244797}, {-0.884939837245571, 
      0.5363086243435918}, {-0.8917089295385435, 
      0.5933410482766622}, {-0.9045546924388991, 0.6112134565451316}}]}, 
    {RGBColor[1, 0.75, 0], PointSize[0.006944444444444445], Thickness[0.0025],
      LineBox[{{0.5008643799041463, -0.8401593453965293}, {
      0.43964010305484136`, -0.8575801531077899}, {
      0.40924773886321353`, -0.8194343775707371}, {
      0.3832874911423221, -0.794729676560801}, {
      0.3621068342243827, -0.722281105873133}, {
      0.3440039767842147, -0.6430136598787476}, {
      0.3505009230663796, -0.5689835264235001}, {
      0.31397488984061706`, -0.5378412242600973}}]}, 
    {RGBColor[0.647624, 0.37816, 0.614037], PointSize[0.006944444444444445], 
     Thickness[0.0025], 
     LineBox[{{0.25020888207364533`, -0.6443258077366733}, {
      0.20919233302368367`, -0.6261629305921657}, {
      0.17224349889558205`, -0.5300828667537631}, {
      0.14514393328311895`, -0.4562862988440162}, {
      0.11208061958565714`, -0.32221269066870667`}, {
      0.08054871870157858, -0.23164211037948534`}, {
      0.07209638311727132, -0.15395148704470196`}, {
      0.03515309787140534, -0.11994185919651712`}}]}, 
    {RGBColor[0.571589, 0.586483, 0.], PointSize[0.006944444444444445], 
     Thickness[0.0025], 
     LineBox[{{-0.00044661560646219733`, -0.4484922701943175}, \
{-0.043672199956354046`, -0.39852698385353336`}, {-0.08963925376066974, \
-0.26436142340988544`}, {-0.11879637531244613`, -0.16052614573103072`}, \
{-0.14758825808165088`, -0.026627718024014584`}, {-0.17938423512858206`, 
      0.04756069858237521}, {-0.1906189438884675, 
      0.10311434044816664`}, {-0.22146765515072453`, 0.13247585743336934`}}]}, 
    {RGBColor[0.915, 0.3325, 0.2125], PointSize[0.006944444444444445], 
     Thickness[0.0025], 
     LineBox[{{-0.25110211328656973`, -0.2526587326519617}, \
{-0.29730900424616435`, -0.17731298209806773`}, {-0.3460773136130394, \
-0.04578146172483785}, {-0.374323236385779, 
      0.04951375813599243}, {-0.3981601200512322, 
      0.1505697646148666}, {-0.4195541978675427, 
      0.2212215582403158}, {-0.4263664472228303, 
      0.27546670829839254`}, {-0.4488775028078593, 0.30214925811058846`}}]}, 
    {RGBColor[0.40082222609352647`, 0.5220066643438841, 0.85], PointSize[
     0.006944444444444445], Thickness[0.0025], 
     LineBox[{{-0.5017576109666774, -0.05682519510960593}, \
{-0.542130286017642, 0.03201821370221536}, {-0.5893138344238587, 
      0.1273270562326368}, {-0.6125246081007287, 
      0.1993565939216171}, {-0.6329748213673667, 
      0.2723248395452192}, {-0.6438981323694921, 
      0.3410158861901844}, {-0.6481281569249377, 
      0.40077692113417973`}, {-0.6656633380676069, 0.42447998419137045`}}]}, 
    {RGBColor[0.9728288904374106, 0.621644452187053, 0.07336199581899142], 
     PointSize[0.006944444444444445], Thickness[0.0025], 
     LineBox[{{-0.7524131084963916, 
      0.13900834231524972`}, {-0.7761754204275579, 
      0.2227176228444452}, {-0.8023478536615172, 
      0.2924975754962674}, {-0.815308544250181, 
      0.3408763403823005}, {-0.8312545890727667, 
      0.3914245596895376}, {-0.8366370912696758, 
      0.4572304371661284}, {-0.8423163012674972, 
      0.5179830043402402}, {-0.8554078896564967, 0.5401000254645992}}]}, 
    {RGBColor[0.736782672705901, 0.358, 0.5030266573755369], PointSize[
     0.006944444444444445], Thickness[0.0025], 
     LineBox[{{0.5619598714677181, -0.968623859949493}, {
      0.5008836499998022, -0.9975245209016157}, {
      0.4698350307610547, -0.986346723477534}, {
      0.44223868676736655`, -0.983864578525834}, {
      0.43114587802521076`, -0.9516040480240417}, {
      0.42074590558636704`, -0.8997498559995758}, {
      0.43303182375768484`, -0.843931890726858}, {
      0.4046129013752908, -0.8183739367296152}}]}, 
    {RGBColor[0.28026441037696703`, 0.715, 0.4292089322474965], PointSize[
     0.006944444444444445], Thickness[0.0025], 
     LineBox[{{0.3113043737876105, -0.7727903224071373}, {
      0.27104236286526273`, -0.7701457587503824}, {
      0.23974503236892075`, -0.704757244673548}, {
      0.21309729500661914`, -0.6547379039048313}, {
      0.18087275966705874`, -0.5458800278462083}, {
      0.1538223622543792, -0.4525363963454463}, {
      0.14618244016840573`, -0.3741513396564955}, {
      0.10927302210515386`, -0.33746610624967394`}}]}, 
    {RGBColor[0.368417, 0.506779, 0.709798], PointSize[0.006944444444444445], 
     Thickness[0.0025], 
     LineBox[{{0.06064887595710966, -0.5769567847472813}, {
      0.027262144252160003`, -0.5429918737209527}, {-0.0149807337516632, \
-0.41746715091813047`}, {-0.04329903816707753, -0.32546988417746997`}, \
{-0.07442465864323812, -0.18485140703693653`}, {-0.10623178836534189`, \
-0.10193080447699665`}, {-0.11467602640942065`, -0.034546797436753617`}, \
{-0.14689462888580396`, -0.0013751171732652306`}}]}, 
    {RGBColor[0.880722, 0.611041, 0.142051], PointSize[0.006944444444444445], 
     Thickness[0.0025], 
     LineBox[{{-0.19000662172299787`, -0.3811232472049256}, \
{-0.2308156072932576, -0.316965670311909}, {-0.2763798097167842, \
-0.17970695861226593`}, {-0.3056777360404904, -0.07819958079077509}, \
{-0.3291788697361477, 0.03994197427592344}, {-0.35445090348490826`, 
      0.11479985192004573`}, {-0.36323759832457725`, 
      0.1719952686402893}, {-0.3872212976236237, 0.2026886395833303}}]}, 
    {RGBColor[0.560181, 0.691569, 0.194885], PointSize[0.006944444444444445], 
     Thickness[0.0025], 
     LineBox[{{-0.4406621194031054, -0.18528970966256977`}, \
{-0.4757676621883158, -0.10622544985436591`}, {-0.5202482518421325, 
      0.009203034853048658}, {-0.5463129567607476, 
      0.0935952447085823}, {-0.5666166701726696, 
      0.18015652755992098`}, {-0.5802990733135713, 
      0.25320753072736957`}, {-0.583774699070125, 
      0.31466832578374393`}, {-0.6014776334942036, 0.3415793101073168}}]}, 
    {RGBColor[0.922526, 0.385626, 0.209179], PointSize[0.006944444444444445], 
     Thickness[0.0025], 
     LineBox[{{-0.6913176170832129, 
      0.010543827879785972`}, {-0.71447069732081, 
      0.09336165562116272}, {-0.7456641332398576, 
      0.1804137473211911}, {-0.7634116057112909, 
      0.23970986657026958`}, {-0.7799303169287514, 
      0.3023233403110932}, {-0.7860020463177545, 
      0.3732573686685666}, {-0.7900234332430087, 
      0.4378288217132055}, {-0.803493292910381, 0.46336502424635095`}}]}, 
    {RGBColor[0.528488, 0.470624, 0.701351], PointSize[0.006944444444444445], 
     Thickness[0.0025], 
     LineBox[{{0.5227931639592469, -1.0187549594855145`}, {
      0.47337484672202945`, -1.0456121796408793`}, {
      0.44269173437086434`, -1.0412168835694786`}, {
      0.41407081335564055`, -1.0427064614898978`}, {
      0.4012526582835294, -1.016281706377032}, {
      0.3905435566483154, -0.9720875678555101}, {
      0.4010871782940425, -0.9246876848906129}, {
      0.37394674675148176`, -0.9006561387316503}}]}, 
    {RGBColor[0.772079, 0.431554, 0.102387], PointSize[0.006944444444444445], 
     Thickness[0.0025], 
     LineBox[{{0.2721376662791394, -0.8229214219431586}, {
      0.24071328491686966`, -0.8215616980714293}, {
      0.21050927425655314`, -0.7626217878208129}, {
      0.18368781170135523`, -0.7165379080348806}, {
      0.15031521752087423`, -0.6137729482945818}, {
      0.12444229530463408`, -0.5252780445158785}, {
      0.11748635864369814`, -0.4484650144966625}, {
      0.08203266026449593, -0.41072537868095543`}}]}, 
    {RGBColor[0.363898, 0.618501, 0.782349], PointSize[0.006944444444444445], 
     Thickness[0.0025], 
     LineBox[{{
      0.02148216844863854, -0.6270878842833028}, {-0.00491762579444277, \
-0.596734399378666}, {-0.04484932882289028, -0.4754866657041196}, \
{-0.0731426927809761, -0.3864636284525015}, {-0.10362369675001254`, \
-0.24896912637475876`}, {-0.1338845937577815, -0.16248465995514227`}, \
{-0.14067768159310734`, -0.09210206865438125}, {-0.17114451679545314`, \
-0.05592701922366896}}]}, 
    {RGBColor[1, 0.75, 0], PointSize[0.006944444444444445], Thickness[0.0025],
      LineBox[{{-0.229173329231469, -0.43125434674094704`}, \
{-0.26328784325925864`, -0.37148790300674606`}, {-0.3058190007852166, \
-0.23518146418891483`}, {-0.3347483679198038, -0.135479953134836}, \
{-0.35649071822915535`, -0.016275214010604}, {-0.38080222821151527`, 
      0.06219407791647327}, {-0.38822776199579767`, 
      0.12408874110200692`}, {-0.41055841304818164`, 0.1577388365696824}}]}, 
    {RGBColor[0.647624, 0.37816, 0.614037], PointSize[0.006944444444444445], 
     Thickness[0.0025], 
     LineBox[{{-0.4798288269115766, -0.23542080919859124`}, \
{-0.5073335511145384, -0.16073663502134153`}, {-0.5468000717551792, \
-0.04489001883095606}, {-0.5727627994438502, 
      0.040434625902226684`}, {-0.5911399235452867, 
      0.1314348219178636}, {-0.6040003653865229, 
      0.20780378400313965`}, {-0.6064010133854186, 
      0.2734067910951673}, {-0.6225255319033393, 0.30338784266177365`}}]}, 
    {RGBColor[0.571589, 0.586483, 0.], PointSize[0.006944444444444445], 
     Thickness[0.0025], 
     LineBox[{{-0.7304843245916841, -0.03958727165623549}, {-0.74543782984964,
       0.03864949041978949}, {-0.7722637554925345, 
      0.13032249939050133`}, {-0.7897603802986234, 
      0.19139920222612555`}, {-0.8042544855140077, 
      0.2576537061966983}, {-0.8096717660766293, 
      0.331787378747819}, {-0.8126307592536359, 
      0.4005830645795191}, {-0.8244903883734509, 0.4290063179894533}}]}, 
    {RGBColor[0.915, 0.3325, 0.2125], PointSize[0.006944444444444445], 
     Thickness[0.0025], 
     LineBox[{{0.48362645645077573`, -1.068886059021536}, {
      0.4458660432702857, -1.09369983771009}, {
      0.41556161346597786`, -1.0960912747657134`}, {
      0.38678765120527137`, -1.0999310395043707`}, {
      0.37093320630089105`, -1.0795852618495814`}, {
      0.3598936386911648, -1.042923655158083}, {
      0.3687938211032578, -1.0037985195841959`}, {
      0.3428764807825226, -0.9812491444143474}}]}, 
    {RGBColor[0.40082222609352647`, 0.5220066643438841, 0.85], PointSize[
     0.006944444444444445], Thickness[0.0025], 
     LineBox[{{0.2329709587706682, -0.8730525214791802}, {
      0.21038420702471872`, -0.8729776372815468}, {
      0.18129788845610245`, -0.8204177547393261}, {
      0.15430788408750173`, -0.778252181452165}, {
      0.11978704559587605`, -0.6815512986750372}, {
      0.09497228417003578, -0.5997254399143765}, {
      0.08872429163412998, -0.5245574065847192}, {
      0.054681936755152954`, -0.48899343203700874`}}]}, 
    {RGBColor[0.9728288904374106, 0.621644452187053, 0.07336199581899142], 
     PointSize[0.006944444444444445], Thickness[0.0025], 
     LineBox[{{-0.017684539059832638`, -0.6772189838193243}, \
{-0.03709739584104571, -0.6504769250363791}, {-0.07469959432485265, \
-0.5334164388594739}, {-0.10296650132335791`, -0.44732605047375384`}, \
{-0.1327594875500207, -0.312884764946355}, {-0.16148640956201427`, \
-0.22280986193381305`}, {-0.1666289024080327, -0.1494097364506478}, \
{-0.19534914894765887`, -0.11024203122378654`}}]}, 
    {RGBColor[0.736782672705901, 0.358, 0.5030266573755369], PointSize[
     0.006944444444444445], Thickness[0.0025], 
     LineBox[{{-0.26834003673994017`, -0.4813854462769686}, \
{-0.29576007922525965`, -0.426010135701583}, {-0.33524000879996, \
-0.29056694549413353`}, {-0.36378617628185694`, -0.1926422767171975}, \
{-0.383601088552877, -0.074025860874358}, {-0.40697020261858813`, 
      0.008135808012430773}, {-0.41329479339216435`, 
      0.07372313756486301}, {-0.43394091243427113`, 0.11046132831788091`}}]}, 
    {RGBColor[0.28026441037696703`, 0.715, 0.4292089322474965], PointSize[
     0.006944444444444445], Thickness[0.0025], 
     LineBox[{{-0.5189955344200478, -0.2855519087346128}, \
{-0.5388994401087759, -0.2152478202211484}, {-0.5733041210242866, \
-0.09894873505669857}, {-0.5982901211977519, -0.01487324794243261}, \
{-0.614411818976615, 0.07815850926290588}, {-0.6265084300855391, 
      0.15807881904988602`}, {-0.6277735035412613, 
      0.2280177116970472}, {-0.6422716415121207, 0.2612741943831678}}]}, 
    {RGBColor[0.368417, 0.506779, 0.709798], PointSize[0.006944444444444445], 
     Thickness[0.0025], 
     LineBox[{{-0.7696510321001553, -0.08971837119225706}, \
{-0.7764049619795304, -0.016062675007918636`}, {-0.7974250122199796, 
      0.07666166889119697}, {-0.8141919325087852, 
      0.13829309761724357`}, {-0.8266065799695816, 
      0.20873986694256902`}, {-0.8313930662883792, 
      0.28626032615277186`}, {-0.8332068575706101, 
      0.3594890898391837}, {-0.8434561536961727, 0.3909750969694143}}]}, 
    {RGBColor[0.880722, 0.611041, 0.142051], PointSize[0.006944444444444445], 
     Thickness[0.0025], 
     LineBox[{{0.39432864940628326`, -1.0798504510490865`}, {
      0.3739463454128672, -1.0984977857140878`}, {
      0.34514238528351915`, -1.0982263488655835`}, {
      0.3176967505538942, -1.096155862215437}, {
      0.2935481579956057, -1.0674582746550727`}, {
      0.27891181884726596`, -1.0300951421749658`}, {
      0.2854819598738801, -0.9934717930828915}, {
      0.25776935640215404`, -0.9732224072983258}}]}, 
    {RGBColor[0.560181, 0.691569, 0.194885], PointSize[0.006944444444444445], 
     Thickness[0.0025], 
     LineBox[{{0.14367315172617562`, -0.8840169135067306}, {
      0.13158232452294827`, -0.8808675242370472}, {
      0.10225608650136192`, -0.820381489462995}, {
      0.07503195951468972, -0.7715678299635054}, {
      0.037189337959571356`, -0.6671709139525054}, {
      0.012965079207568175`, -0.5833044382369563}, {
      0.008030720323527946, -0.5056116983391045}, {-0.02368593493763374, \
-0.4675729738297788}}]}, 
    {RGBColor[0.922526, 0.385626, 0.209179], PointSize[0.006944444444444445], 
     Thickness[0.0025], 
     LineBox[{{-0.10698234610432528`, -0.6881833758468747}, \
{-0.12106819587681275`, -0.6594820344473634}, {-0.15643574025507961`, \
-0.5415998806503298}, {-0.18501945283935536`, -0.4524142477126326}, \
{-0.21124303428532437`, -0.32269259632558095`}, {-0.2387096968214223, \
-0.2313430479052467}, {-0.24266464868837528`, -0.1574439940779832}, \
{-0.2683020544341404, -0.11582360774997776`}}]}, 
    {RGBColor[0.528488, 0.470624, 0.701351], PointSize[0.006944444444444445], 
     Thickness[0.0025], 
     LineBox[{{-0.3576378437844328, -0.4923498383045189}, \
{-0.37784219694974885`, -0.43747935017268264`}, {-0.41347432584761945`, \
-0.3030923062767602}, {-0.4413479490851214, -0.20792969460343072`}, \
{-0.4583255591200267, -0.09479678378788897}, {-0.4782959279023967, \
-0.009583324110016722}, {-0.482072801965411, 
      0.05982707761525402}, {-0.499388134167307, 0.09918170305323074}}]}, 
    {RGBColor[0.772079, 0.431554, 0.102387], PointSize[0.006944444444444445], 
     Thickness[0.0025], 
     LineBox[{{-0.6082933414645404, -0.2965163007621631}, \
{-0.6186211120903184, -0.22782891920840007`}, {-0.6467576362366176, \
-0.11574931984497255`}, {-0.6692757827714666, -0.03755373045046445}, \
{-0.6822916962155022, 0.05201367186874961}, {-0.6919200992824441, 
      0.1350228207186538}, {-0.6921421226849495, 
      0.2099036912488146}, {-0.7041158427663461, 0.24622880629030938`}}]}, 
    {RGBColor[0.363898, 0.618501, 0.782349], PointSize[0.006944444444444445], 
     Thickness[0.0025], 
     LineBox[{{-0.8589488391446478, -0.1006827632198074}, \
{-0.8536839968735702, -0.033923928181433805`}, {-0.8650860173368065, 
      0.055465203654889994`}, {-0.8779099637002958, 
      0.11152895797493362`}, {-0.8869885287203902, 
      0.17973944081141197`}, {-0.8904929223908331, 
      0.26048729048901836`}, {-0.8912554182806721, 
      0.33857746051448107`}, {-0.8989517230005366, 0.3727920303275284}}]}, 
    {RGBColor[1, 0.75, 0], PointSize[0.006944444444444445], Thickness[0.0025],
      LineBox[{{0.3050308422442905, -1.09081484322703}, {
      0.2969319006366661, -1.1043196282723051`}, {
      0.26996701048338034`, -1.1013876419871398`}, {
      0.24428361881382926`, -1.0938320154776051`}, {
      0.21314925936340157`, -1.0584767277632678`}, {
      0.19635476027682253`, -1.019687089392197}, {
      0.19907022146010922`, -0.9860139449695091}, {
      0.1695826742687806, -0.9693650658783266}}]}, 
    {RGBColor[0.647624, 0.37816, 0.614037], PointSize[0.006944444444444445], 
     Thickness[0.0025], 
     LineBox[{{0.054375344413789495`, -0.894981305567174}, {
      0.05158881728238435, -0.8901361079289765}, {
      0.022392972534587052`, -0.8208860053890723}, {-0.00500150045985015, \
-0.7652593769335736}, {-0.040409072190644046`, -0.657859670706032}, \
{-0.06392313302269412, -0.5719441548696965}, {-0.06622476850361386, \
-0.4910731781575959}, {-0.09502524291587539, -0.451022879121843}}]}, 
    {RGBColor[0.571589, 0.586483, 0.], PointSize[0.006944444444444445], 
     Thickness[0.0025], 
     LineBox[{{-0.19628015326631806`, -0.6991477680248184}, \
{-0.20515598211252786`, -0.6687990263827411}, {-0.2380432256815992, \
-0.5489763416268605}, {-0.26692300299893296`, -0.4561648100415611}, \
{-0.2892331797858957, -0.33035961657017554`}, {-0.314465707090214, \
-0.23682767914555516`}, {-0.3181598461946836, -0.1615302863976018}, \
{-0.3405362888571253, -0.11733298394355295`}}]}, 
    {RGBColor[0.915, 0.3325, 0.2125], PointSize[0.006944444444444445], 
     Thickness[0.0025], 
     LineBox[{{-0.4469356509464256, -0.5033142304824626}, \
{-0.45817022387972295`, -0.4501083344143254}, {-0.48801205086572785`, \
-0.32035087681296903`}, {-0.5150521673944373, -0.227573949399088}, \
{-0.5290273860956611, -0.11897554017152814`}, {-0.5458058119027269, \
-0.03056815610116448}, {-0.5472809125838607, 
      0.04271749917789425}, {-0.5616989310450617, 0.0846492041859532}}]}, 
    {RGBColor[0.40082222609352647`, 0.5220066643438841, 0.85], PointSize[
     0.006944444444444445], Thickness[0.0025], 
     LineBox[{{-0.6975911486265332, -0.30748069294010677`}, \
{-0.6979385475631793, -0.24037809459879106`}, {-0.7185284489143766, \
-0.1320375992385296}, {-0.7384354152470929, -0.05959625162132787}, \
{-0.7484573918396421, 0.02680990205939837}, {-0.755704360480616, 
      0.11286794583568782`}, {-0.75476187372987, 
      0.19277058575158643`}, {-0.7642244811414871, 0.232126034960639}}]}, 
    {RGBColor[0.9728288904374106, 0.621644452187053, 0.07336199581899142], 
     PointSize[0.006944444444444445], Thickness[0.0025], 
     LineBox[{{-0.9482466461562475, -0.11164715551525112`}, \
{-0.9309510189134649, -0.052020675847616105`}, {-0.9328277840356239, 
      0.03402274065502903}, {-0.9416908885200221, 
      0.08454379147541452}, {-0.9467541127048589, 
      0.1508590296539319}, {-0.9490053641125217, 
      0.23478111349270264`}, {-0.9484421797713017, 
      0.3169127508149487}, {-0.9536400516538821, 0.35379882404522695`}}]}, 
    {RGBColor[0.736782672705901, 0.358, 0.5030266573755369], PointSize[
     0.006944444444444445], Thickness[0.0025], 
     LineBox[{{0.21573303519979775`, -1.1017792352545803`}, {
      0.21872583088230824`, -1.1115201674311508`}, {
      0.19515594540981823`, -1.1066496991838632`}, {
      0.1716069360035431, -1.0945936629079498`}, {
      0.13495414670753908`, -1.054571607684787}, {
      0.11658947603500003`, -1.015040396058853}, {
      0.11589108696499179`, -0.98468278284937}, {
      0.086071420443524, -0.9708970229279563}}]}, 
    {RGBColor[0.28026441037696703`, 0.715, 0.4292089322474965], PointSize[
     0.006944444444444445], Thickness[0.0025], 
     LineBox[{{-0.034922462630703144`, -0.9059456975947244}, \
{-0.02982067367064467, -0.9005555694870206}, {-0.0584995263617219, \
-0.821566771717823}, {-0.08604665021933772, -0.7595030199459716}, \
{-0.11864996038680156`, -0.648443659066692}, {-0.1413070016066189, \
-0.5609225845460583}, {-0.1410929511399542, -0.4778523243214696}, \
{-0.16686837247260466`, -0.43557031076338654`}}]}, 
    {RGBColor[0.368417, 0.506779, 0.709798], PointSize[0.006944444444444445], 
     Thickness[0.0025], 
     LineBox[{{-0.28557796031081073`, -0.7101121600523687}, \
{-0.2893607545763119, -0.6784279008979766}, {-0.31951990766949623`, \
-0.5555353303875669}, {-0.3480942013342946, -0.46200075335443846`}, \
{-0.36618680542070614`, -0.339334693102038}, {-0.3893688479763806, \
-0.24357934207737103`}, {-0.3929981576147552, -0.1668809792126206}, \
{-0.4121312521241718, -0.1200125374314793}}]}, 
    {RGBColor[0.880722, 0.611041, 0.142051], PointSize[0.006944444444444445], 
     Thickness[0.0025], 
     LineBox[{{-0.5362334579909183, -0.5142786225100129}, \
{-0.5380940142656969, -0.4627053952934025}, {-0.5614565461226368, \
-0.3370378651462039}, {-0.5869941546845681, -0.24761708965670023`}, \
{-0.597818122802231, -0.14292343279501551`}, {-0.6114911511841589, \
-0.05131891802788818}, {-0.610909862670493, 
      0.025915081561423248`}, {-0.6225974864115449, 0.07042791451871266}}]}, 
    {RGBColor[0.560181, 0.691569, 0.194885], PointSize[0.006944444444444445], 
     Thickness[0.0025], 
     LineBox[{{-0.7868889556710259, -0.3184450849676571}, \
{-0.7767065806001328, -0.2534300057933503}, {-0.7877231001925666, \
-0.14875194846486312`}, {-0.8049188967723273, -0.08184637717360149}, \
{-0.8120637692436273, 0.001779862338193161}, {-0.8170466178296898, 
      0.09086507687059042}, {-0.8149979461938367, 
      0.17499850385657412`}, {-0.8219565110117311, 0.21741332741700214`}}]}, 
    {RGBColor[0.922526, 0.385626, 0.209179], PointSize[0.006944444444444445], 
     Thickness[0.0025], 
     LineBox[{{0.27682852676336966`, -1.2302437498075443`}, {
      0.29010886144711895`, -1.2444734260791448`}, {
      0.2682227073786023, -1.266950113809846}, {
      0.24397495415190062`, -1.2692078046275586`}, {
      0.2112924428135834, -1.2632719895986435`}, {
      0.1972343333549894, -1.257601057112122}, {
      0.1996008864724148, -1.2484928551787933`}, {
      0.17593320998907058`, -1.248067023388794}}]}, 
    {RGBColor[0.528488, 0.470624, 0.701351], PointSize[0.006944444444444445], 
     Thickness[0.0025], 
     LineBox[{{0.026173029083262023`, -1.0344102122651884`}, {
      0.038807653008441634`, -1.0371833864865414`}, {
      0.01617831714854462, -0.9962448116710143}, {-0.006895991224905418, \
-0.9604533961497899}, {-0.05237233234903993, -0.8844485187280071}, \
{-0.07258754468579276, -0.818410204895101}, {-0.07797203975908695, \
-0.7653364625273587}, {-0.10530166655594375`, -0.7344781160934587}}]}, 
    {RGBColor[0.772079, 0.431554, 0.102387], PointSize[0.006944444444444445], 
     Thickness[0.0025], 
     LineBox[{{-0.22448246874723887`, -0.8385766746053325}, \
{-0.21778298556734504`, -0.8211774356004449}, {-0.24556873612765304`, \
-0.7130780602518271}, {-0.27401508438418265`, -0.6312072958571037}, \
{-0.2968006483083516, -0.5089268224165164}, {-0.31943683459644007`, \
-0.4149610896757843}, {-0.3182910542358695, -0.3300972031217408}, \
{-0.3386828858791611, -0.2833822350482942}}]}, 
    {RGBColor[0.363898, 0.618501, 0.782349], PointSize[0.006944444444444445], 
     Thickness[0.0025], 
     LineBox[{{-0.4751379664273464, -0.6427431370629767}, \
{-0.4749652836019313, -0.6012044466459074}, {-0.4997857582851886, \
-0.46887039065401015`}, {-0.5260727843453625, -0.3781484566201067}, \
{-0.5367995852007288, -0.26526221791241883`}, {-0.5540553177990439, \
-0.16900858415621717`}, {-0.5552032120631021, -0.08979901053226805}, \
{-0.5675097838017842, -0.04093689875673179}}]}, 
    {RGBColor[1, 0.75, 0], PointSize[0.006944444444444445], Thickness[0.0025],
      LineBox[{{-0.7257934641074539, -0.44690959952062087`}, \
{-0.7127124240166905, -0.3913145895432318}, {-0.7240402959131786, \
-0.2766442629608529}, {-0.7432616269519081, -0.20204658810187642`}, \
{-0.7493742574926794, -0.10865411364211264`}, {-0.756864304212244, \
-0.014900528151793768`}, {-0.7542419584052122, 
      0.07077026265184966}, {-0.761224308934182, 0.11716349681227495`}}]}, 
    {RGBColor[0.647624, 0.37816, 0.614037], PointSize[0.006944444444444445], 
     Thickness[0.0025], 
     LineBox[{{-0.9764489617875615, -0.25107606197826515`}, \
{-0.9465673749793722, -0.19841366563772184`}, {-0.9407568815022569, \
-0.10590128508975766`}, {-0.9493400787876154, -0.053211562685775315`}, \
{-0.951857674151494, 0.020733516613578473`}, {-0.9534943760560287, 
      0.11222949147045141`}, {-0.949955945583187, 
      0.2013087991674224}, {-0.9527067417025112, 0.24536269991143045`}}]}, 
    {RGBColor[0.571589, 0.586483, 0.], PointSize[0.006944444444444445], 
     Thickness[0.0025], 
     LineBox[{{0.03713742111081231, -1.1237080193096811`}, {
      0.05881950903794231, -1.1305414121077741`}, {
      0.041822082959185436`, -1.1138095847233664`}, {
      0.021543285267849654`, -1.0920098359988413`}, {-0.026714799641613718`, \
-1.043268291961193}, {-0.04669333708069506, -1.0019971858621686`}, \
{-0.053110859773538244`, -0.9730414238346032}, {-0.0817591091942576, \
-0.9613132133194894}}]}, 
    {RGBColor[0.915, 0.3325, 0.2125], PointSize[0.006944444444444445], 
     Thickness[0.0025], 
     LineBox[{{-0.21351807671968853`, -0.9278744816498251}, \
{-0.1972678757881432, -0.9211192161787936}, {-0.22003025173351487`, \
-0.830459312440917}, {-0.24520973528397672`, -0.7626812908013492}, \
{-0.2729217089150322, -0.6486625107987786}, {-0.2932866936536006, \
-0.5591787865188335}, {-0.2906481355629512, -0.4762440752518398}, \
{-0.31046258136997285`, -0.43097877098101517`}}]}, 
    {RGBColor[0.40082222609352647`, 0.5220066643438841, 0.85], PointSize[
     0.006944444444444445], Thickness[0.0025], 
     LineBox[{{-0.46417357439979606`, -0.7320409441074693}, \
{-0.45774517462676734`, -0.702713999651118}, {-0.4815135237337785, \
-0.5709150728903428}, {-0.5079291555010746, -0.48151308309545865`}, \
{-0.5178032770496662, -0.36497974234771746`}, {-0.5360331193087693, \
-0.26829032451760537`}, {-0.5374957707015524, -0.18611672652788042`}, \
{-0.5496244625653617, -0.1350166110119132}}]}, 
    {RGBColor[0.9728288904374106, 0.621644452187053, 0.07336199581899142], 
     PointSize[0.006944444444444445], Thickness[0.0025], 
     LineBox[{{-0.7148290720799036, -0.5362074065651136}, \
{-0.6973488357202307, -0.49317218688334447`}, {-0.7054451763481515, \
-0.3739318328052935}, {-0.725434770058133, -0.2959888893391388}, \
{-0.7296419994533767, -0.19711922158224837`}, {-0.7379868301989447, \
-0.09894939372641703}, {-0.7348884308878811, -0.011325573029553004`}, \
{-0.7409923405290834, 0.03903291632767392}}]}, 
    {RGBColor[0.736782672705901, 0.358, 0.5030266573755369], PointSize[
     0.006944444444444445], Thickness[0.0025], 
     LineBox[{{-0.9654845697600112, -0.34037386902275785`}, \
{-0.9324075624187862, -0.2963067194492233}, {-0.9240674853318874, \
-0.19807170654903872`}, {-0.9337847041171468, -0.14207452945991828`}, \
{-0.934995662540557, -0.06230948519124385}, {-0.9365891090615179, 
      0.03357020866716087}, {-0.931692846928249, 
      0.12625981217236637`}, {-0.9334675358854053, 0.1746822427151618}}]}, 
    {RGBColor[0.28026441037696703`, 0.715, 0.4292089322474965], PointSize[
     0.006944444444444445], Thickness[0.0025], 
     LineBox[{{-0.0020292863976588693`, -1.1738391188457027`}, {
      0.02862491903244746, -1.1827641481814244`}, {
      0.015971396219560785`, -1.1747468232500364`}, {-0.002134482248060676, \
-1.1573721908845171`}, {-0.05372671229236603, -1.1201692180582197`}, \
{-0.07360747582722832, -1.0938809285810498`}, {-0.0804775224356653, \
-1.0781680414273453`}, {-0.10906561506889828`, -1.0773198374588455`}}]}, 
    {RGBColor[0.368417, 0.506779, 0.709798], PointSize[0.006944444444444445], 
     Thickness[0.0025], 
     LineBox[{{-0.2526847842281597, -0.9780055811858467}, \
{-0.22823369538154115`, -0.9780778468415595}, {-0.24563626479768047`, \
-0.8981390007486117}, {-0.267909841113646, -0.837424439084414}, \
{-0.29774057245720137`, -0.7331377032737475}, {-0.31610992974364144`, \
-0.6465487481426011}, {-0.3127499811767952, -0.5685356694517094}, \
{-0.33067450234502194`, -0.5237431073776245}}]}, 
    {RGBColor[0.880722, 0.611041, 0.142051], PointSize[0.006944444444444445], 
     Thickness[0.0025], 
     LineBox[{{-0.5033402819082673, -0.7821720436434909}, \
{-0.4895906030519354, -0.7640573992528769}, {-0.5089637473851104, \
-0.6424781524124346}, {-0.5339532545431533, -0.5569433110180035}, \
{-0.5416789759384517, -0.4402145531585802}, {-0.5586325847615813, \
-0.3436742711734427}, {-0.5591499290886947, -0.2575810628456462}, \
{-0.5694870300219408, -0.2043316880342541}}]}, 
    {RGBColor[0.560181, 0.691569, 0.194885], PointSize[0.006944444444444445], 
     Thickness[0.0025], 
     LineBox[{{-0.7539957795883748, -0.5863385061011351}, \
{-0.7299479757185858, -0.5566307725575816}, {-0.7325590721404616, \
-0.437998693628679}, {-0.7515207899770058, -0.36117477033042544`}, \
{-0.753083203639519, -0.26074550776489136`}, {-0.7606409508077157, \
-0.16137449246956415`}, {-0.7565826481544924, -0.0698092660492094}, \
{-0.7608540810933104, -0.016257016822116388`}}]}, 
    {RGBColor[0.922526, 0.385626, 0.209179], PointSize[0.006944444444444445], 
     Thickness[0.0025], 
     LineBox[{{-1.0046512772684824`, -0.3905049685587794}, \
{-0.9653195924268728, -0.3621575822912108}, {-0.9505110631888775, \
-0.2624225859907434}, {-0.9587678317880098, -0.20746312750852536`}, \
{-0.9574629388913436, -0.12537952325957918`}, {-0.9584225168512519, \
-0.02567723871442945}, {-0.952000299345626, 
      0.07128221078296892}, {-0.9519147219109914, 0.1234626573526188}}]}, 
    {RGBColor[0.528488, 0.470624, 0.701351], PointSize[0.006944444444444445], 
     Thickness[0.0025], 
     LineBox[{{-0.14145819312856622`, -1.1456368032472817`}, \
{-0.10328726212890271`, -1.1578121105366437`}, {-0.11283423602194459`, \
-1.129669243181165}, {-0.1286660047116165, -1.1018315014033098`}, \
{-0.17916006219214398`, -1.0486440128893177`}, {-0.1967692159113904, \
-1.0033454722383703`}, {-0.20047211720806013`, -0.9686888382006313}, \
{-0.2244619815523642, -0.9536005411916966}}]}, 
    {RGBColor[0.772079, 0.431554, 0.102387], PointSize[0.006944444444444445], 
     Thickness[0.0025], 
     LineBox[{{-0.39211369080867375`, -0.9498032657049259}, \
{-0.3640941216240683, -0.9511822061599059}, {-0.37756081383324047`, \
-0.8648526291445127}, {-0.39954567032493604`, -0.794765457225232}, \
{-0.4205428167372641, -0.6912209608246701}, {-0.4372931368048124, \
-0.5999714128788215}, {-0.4331115416216283, -0.5173839871846695}, \
{-0.4463335125768914, -0.46776045333985755`}}]}, 
    {RGBColor[0.363898, 0.618501, 0.782349], PointSize[0.006944444444444445], 
     Thickness[0.0025], 
     LineBox[{{-0.6427691884887813, -0.7539697281625701}, \
{-0.6189826618656119, -0.7430506107598616}, {-0.6282146741978094, \
-0.6310612361674633}, {-0.6500678400638396, -0.5494031941634414}, \
{-0.6536477326553927, -0.4408833494080373}, {-0.6654853870653036, \
-0.34255954624254314`}, {-0.6631489731264697, -0.2527311353832654}, \
{-0.6686933162949134, -0.1957290811744552}}]}, 
    {RGBColor[1, 0.75, 0], PointSize[0.006944444444444445], Thickness[0.0025],
      LineBox[{{-0.8934246861688889, -0.5581361906202142}, \
{-0.8582567517401131, -0.5381151907626661}, {-0.8499014221883127, \
-0.43208833499851523`}, {-0.8634942165676558, -0.3653028241566546}, \
{-0.861208747812083, -0.2703936551071251}, {-0.8652601877804883, \
-0.16951203595495806`}, {-0.8586901188248943, -0.06935103712525187}, \
{-0.8592061937618308, -0.012613727802062547`}}]}, 
    {RGBColor[0.647624, 0.37816, 0.614037], PointSize[0.006944444444444445], 
     Thickness[0.0025], 
     LineBox[{{-0.08036270141460111, -1.2741013179177456`}, \
{-0.03176426165869228, -1.287209620657038}, {-0.03567597233984443, \
-1.2966831939377825`}, {-0.049460837313080264`, -1.2880911523800436`}, \
{-0.10768490719630941`, -1.2737728331266294`}, {-0.12738970705987207`, \
-1.277538480297694}, {-0.13668151741931223`, -1.2938694149889645`}, \
{-0.1665140690646787, -1.3199326034957657`}}]}, 
    {RGBColor[0.571589, 0.586483, 0.], PointSize[0.006944444444444445], 
     Thickness[0.0025], 
     LineBox[{{-0.33101819924510195`, -1.0782677802578897`}, \
{-0.29016533456833704`, -1.091995108167091}, {-0.2968898130737671, \
-1.0334559869442146`}, {-0.3133274788108621, -0.9868625564932275}, \
{-0.3475437058730142, -0.903954806933529}, {-0.3625414657180245, \
-0.8287031483908844}, {-0.3580485339499259, -0.7626713377886856}, \
{-0.37285578037031275`, -0.72355053102016}}]}, 
    {RGBColor[0.915, 0.3325, 0.2125], PointSize[0.006944444444444445], 
     Thickness[0.0025], 
     LineBox[{{-0.5816736969252094, -0.8824342427155338}, \
{-0.5532814601036947, -0.8867441990563095}, {-0.5638799613372809, \
-0.785588215597449}, {-0.5835210700326855, -0.712741063390974}, \
{-0.5919807361196959, -0.6088516278183017}, {-0.606128806600907, \
-0.512888682325459}, {-0.6043492540106857, -0.42711139206740867`}, \
{-0.6107360339247878, -0.3695707944194081}}]}, 
    {RGBColor[0.40082222609352647`, 0.5220066643438841, 0.85], PointSize[
     0.006944444444444445], Thickness[0.0025], 
     LineBox[{{-0.8323291946053171, -0.6866007051731781}, \
{-0.795146255956613, -0.6835479444833373}, {-0.7903347764634787, \
-0.584013942000003}, {-0.8052888251515813, -0.51522622560796}, \
{-0.8030599325453625, -0.4158243479958502}, {-0.8088487342113608, \
-0.31466424393471953`}, {-0.803392564620357, -0.21791642705465347`}, \
{-0.8034616395487248, -0.15691629348199904`}}]}, 
    {RGBColor[0.9728288904374106, 0.621644452187053, 0.07336199581899142], 
     PointSize[0.006944444444444445], Thickness[0.0025], 
     LineBox[{{-1.0829846922854247`, -0.49076716763082234`}, \
{-1.0311436510827452`, -0.49385930731856015`}, {-1.008167303265866, \
-0.4075907347955157}, {-1.0128843346762804`, -0.3570740804926102}, \
{-1.0063715813587963`, -0.27061520947549433`}, {-1.0067090717709806`, \
-0.16744332766526238`}, {-0.9969157564111804, -0.06077632206235545}, \
{-0.9927393484054277, -0.000844055482108752}}]}, 
    {RGBColor[0.736782672705901, 0.358, 0.5030266573755369], PointSize[
     0.006944444444444445], Thickness[0.0025], 
     LineBox[{{-0.3200538072175516, -1.1675655873023822`}, \
{-0.2683320072157193, -1.1891269666197224`}, {-0.26877280054862546`, \
-1.1516702242784833`}, {-0.2807712365701543, -1.1203964214321807`}, \
{-0.3241013726575106, -1.0622293110433731`}, {-0.339142762284513, \
-1.0140317093186297`}, {-0.33774365059928074`, -0.9742338494605051}, \
{-0.35457706375947107`, -0.9528018597668196}}]}, 
    {RGBColor[0.28026441037696703`, 0.715, 0.4292089322474965], PointSize[
     0.006944444444444445], Thickness[0.0025], 
     LineBox[{{-0.5707093048976591, -0.9717320497600265}, \
{-0.5323277418241634, -0.9882608270252145}, {-0.537717267678187, \
-0.9057910019080919}, {-0.5547784581995553, -0.8415811376640007}, \
{-0.5681087445173761, -0.7471959530378788}, {-0.580949962545215, \
-0.6538071623617276}, {-0.5767071629516594, -0.5707516129517682}, \
{-0.5829031475465262, -0.51439615525247}}]}, 
    {RGBColor[0.368417, 0.506779, 0.709798], PointSize[0.006944444444444445], 
     Thickness[0.0025], 
     LineBox[{{-0.8213648025777667, -0.7758985122176707}, \
{-0.7795934724670959, -0.7872264820921524}, {-0.7742878290685177, \
-0.6965111879628604}, {-0.7886291963939815, -0.6296028888350352}, \
{-0.7879076536145131, -0.5330340504222397}, {-0.7939874591443786, \
-0.43195765526436314`}, {-0.7891816805368095, -0.3390430561767506}, \
{-0.7881589616377549, -0.2746352853772419}}]}, 
    {RGBColor[0.880722, 0.611041, 0.142051], PointSize[0.006944444444444445], 
     Thickness[0.0025], 
     LineBox[{{-1.0720203002578743`, -0.580064974675315}, \
{-1.0180224872804715`, -0.5933570752033748}, {-0.9955402154504579, \
-0.5134715401383586}, {-1.0004157405016492`, -0.46442976569409183`}, \
{-0.9938179578490618, -0.37729688750355683`}, {-0.994496166682652, \
-0.27250561045504473`}, {-0.985391340826802, -0.16652643534178135`}, \
{-0.9793663704141091, -0.10106565273020013`}}]}, 
    {RGBColor[0.560181, 0.691569, 0.194885], PointSize[0.006944444444444445], 
     Thickness[0.0025], 
     LineBox[{{-0.4093516142620443, -1.1785299793299329`}, \
{-0.35209697351381636`, -1.205912368915342}, {-0.34819872492042814`, \
-1.1687164541278023`}, {-0.35876871927928466`, -1.1362364212594886`}, \
{-0.3978887950877694, -1.0754278750736104`}, {-0.41132276659010975`, \
-1.0258562097469466`}, {-0.40828652624949346`, -0.984240463545499}, \
{-0.4212462282845528, -0.9594725675123585}}]}, 
    {RGBColor[0.922526, 0.385626, 0.209179], PointSize[0.006944444444444445], 
     Thickness[0.0025], 
     LineBox[{{-0.6600071119421518, -0.982696441787577}, \
{-0.6169723171953476, -1.0094309988371082`}, {-0.6188171976095167, \
-0.9286768177879283}, {-0.6330808860945811, -0.8686588595489445}, \
{-0.6426556012263999, -0.7788118212104529}, {-0.653482394239548, \
-0.6862311391702626}, {-0.6488595191530121, -0.6017387587351763}, \
{-0.6513336010501453, -0.542449118756264}}]}, 
    {RGBColor[0.528488, 0.470624, 0.701351], PointSize[0.006944444444444445], 
     Thickness[0.0025], 
     LineBox[{{-0.9106626096222594, -0.7868629042452212}, \
{-0.8603445361547462, -0.8104651164317265}, {-0.8481185133341318, \
-0.7300187117659938}, {-0.85818346043501, -0.6720086939620418}, \
{-0.8549656409208359, -0.580201481282937}, {-0.8587482636132029, \
-0.4773814018844447}, {-0.8529858227876044, -0.38190471382577823`}, \
{-0.8485689218506984, -0.3132158490479884}}]}, 
    {RGBColor[0.772079, 0.431554, 0.102387], PointSize[0.006944444444444445], 
     Thickness[0.0025], 
     LineBox[{{-0.3482561226984724, -1.3069944938828966`}, \
{-0.2767608121338089, -1.3397096400156971`}, {-0.2664914733408839, \
-1.3370688801462876`}, {-0.2711486022814792, -1.3275042744414023`}, \
{-0.328817689276634, -1.309664720946607}, {-0.3446180622468705, \
-1.3095517174826503`}, {-0.35256165746032925`, -1.3291096739086452`}, \
{-0.37699014539147435`, -1.356612301925894}}]}, 
    {RGBColor[0.363898, 0.618501, 0.782349], PointSize[0.006944444444444445], 
     Thickness[0.0025], 
     LineBox[{{-0.59891162037858, -1.1111609563405407`}, \
{-0.5425157648884271, -1.1476130394537378`}, {-0.5374860143056436, \
-1.0944944759503632`}, {-0.5491178677391989, -1.0464514617125973`}, \
{-0.5706388345264825, -0.9734232865808332}, {-0.5804863647777556, \
-0.9012731291479255}, {-0.5724813916793463, -0.8316799071877197}, \
{-0.5764980823009349, -0.7857857835717545}}]}, 
    {RGBColor[1, 0.75, 0], PointSize[0.006944444444444445], Thickness[0.0025],
      LineBox[{{-0.8495671180586876, -0.915327418798185}, \
{-0.7960456180214087, -0.952829341062126}, {-0.7859279310177834, \
-0.8811578859708227}, {-0.797123331449159, -0.8217000287606001}, \
{-0.798608284529204, -0.7349689252809883}, {-0.8041276698730142, \
-0.6376574584804082}, {-0.7987638176517042, -0.5479572185923657}, \
{-0.7944388103709855, -0.4792139957693638}}]}, 
    {RGBColor[0.647624, 0.37816, 0.614037], PointSize[0.006944444444444445], 
     Thickness[0.0025], 
     LineBox[{{-1.100222615738795, -0.7194938812558292}, {-1.038037950193444, \
-0.7562677343976189}, {-1.0124754946187409`, -0.6919321174247005}, \
{-1.0146051759685997`, -0.6498656603621952}, {-1.0073767745916786`, \
-0.5656502716111472}, {-1.0079854033914781`, -0.45857089328718836`}, \
{-1.0000526162645074`, -0.3539833952612977}, {-0.9901340945141703, \
-0.2800157365841051}}]}, 
    {RGBColor[0.571589, 0.586483, 0.], PointSize[0.006944444444444445], 
     Thickness[0.0025], 
     LineBox[{{-0.6882094274230726, -1.122125348368091}, \
{-0.6272633762077007, -1.1695294191979988`}, {-0.6189638531355227, \
-1.1179306055545706`}, {-0.6278467885436249, -1.0737718685549975`}, \
{-0.6446529950589158, -1.0038620745823739`}, {-0.6521977072416815, \
-0.9320353311608277}, {-0.6444062823415356, -0.8643731793694054}, \
{-0.6447985380107742, -0.8147376496891332}}]}, 
    {RGBColor[0.915, 0.3325, 0.2125], PointSize[0.006944444444444445], 
     Thickness[0.0025], 
     LineBox[{{-0.9388649251031801, -0.9262918108257353}, \
{-0.8768909156245498, -0.9766023496790992}, {-0.8600471760447985, \
-0.9149872006940218}, {-0.8669858997472952, -0.8643877257083444}, \
{-0.8658190779329856, -0.7819089473194641}, {-0.8691265109694993, \
-0.6862241423296014}, {-0.863217883319011, -0.5952466571049451}, \
{-0.855230749477296, -0.5226947433131647}}]}, 
    {RGBColor[0.40082222609352647`, 0.5220066643438841, 0.85], PointSize[
     0.006944444444444445], Thickness[0.0025], 
     LineBox[{{-0.5769828363234794, -1.2897565704295262`}, \
{-0.4977510378557736, -1.337820649742535}, {-0.4801927861571983, \
-1.321892686691006}, {-0.48358507830607206`, -1.303466966586644}, \
{-0.5253379375576925, -1.2682002947893651`}, {-0.5350812178637038, \
-1.2420759445867395`}, {-0.5336202787848252, -1.2311275244592719`}, \
{-0.5418757394482975, -1.224119568998457}}]}, 
    {RGBColor[0.9728288904374106, 0.621644452187053, 0.07336199581899142], 
     PointSize[0.006944444444444445], Thickness[0.0025], 
     LineBox[{{-0.8276383340035869, -1.0939230328871703`}, \
{-0.7623681238622275, -1.1549975985721914`}, {-0.749321100656588, \
-1.1036519547212298`}, {-0.7551946892949695, -1.0619859043752058`}, \
{-0.7642736392254048, -0.9925778565638214}, {-0.7685664392601017, \
-0.9137086883010223}, {-0.7608967776520367, -0.8403230303218916}, \
{-0.7556563320310644, -0.7796902608325147}}]}, 
    {RGBColor[0.736782672705901, 0.358, 0.5030266573755369], PointSize[
     0.006944444444444445], Thickness[0.0025], 
     LineBox[{{-1.0782938316836945`, -0.8980894953448146}, \
{-1.0064184431340708`, -0.9653106908432657}, {-0.9803679353753258, \
-0.9139188674964291}, {-0.9812724011390821, -0.8755955656861749}, \
{-0.9753066515609141, -0.7961916967646993}, {-0.9763871249723715, \
-0.6986338618345188}, {-0.9695986063592213, -0.6042791885486354}, \
{-0.9564361377649377, -0.5248654578344767}}]}, 
    {RGBColor[0.28026441037696703`, 0.715, 0.4292089322474965], PointSize[
     0.006944444444444445], Thickness[0.0025], 
     LineBox[{{-1.1174605391921655`, -0.9482205948808362}, \
{-1.038739183303044, -1.0320214821613682`}, {-1.0092127797114478`, \
-0.9935250333838792}, {-1.0072822473621357`, -0.9627643659355262}, \
{-1.0021851228055665`, -0.8890139349872976}, {-1.0026474841742803`, \
-0.7956654997313555}, {-0.9959506741049147, -0.708302247142935}, \
{-0.9800111034523503, -0.6259919221196436}}]}, 
    {RGBColor[0.368417, 0.506779, 0.709798], PointSize[0.006944444444444445], 
     Thickness[0.0025], 
     LineBox[{{0.28779291879091984`, -1.3195415568520368`}, {
      0.3070965173662259, -1.3336468909027532`}, {
      0.2874296173841643, -1.3732095012423993`}, {
      0.2626035382540144, -1.3809398343062602`}, {
      0.23292965691633782`, -1.3922387771227167`}, {
      0.22263027790808476`, -1.4031203946389175`}, {
      0.221034635280706, -1.4024645132980285`}, {
      0.20206676608685592`, -1.4060075935992664`}}]}, 
    {RGBColor[0.880722, 0.611041, 0.142051], PointSize[0.006944444444444445], 
     Thickness[0.0025], 
     LineBox[{{1.1165673078946343`, 0.051236054073914405`}, {
      1.1295428825965064`, 0.08437970281789597}, {1.0986356585698323`, 
      0.1515893908392134}, {1.0980648009621399`, 0.213723784623153}, {
      1.0785477856587544`, 0.2651719036937128}, {1.0762911908441761`, 
      0.3645829873835068}, {1.0684737403279096`, 0.44859046249173584`}, {
      1.0635226043492065`, 0.4844347770044152}}]}, 
    {RGBColor[0.560181, 0.691569, 0.194885], PointSize[0.006944444444444445], 
     Thickness[0.0025], 
     LineBox[{{-0.06939830938705072, -1.3633991249622381`}, \
{-0.010822957656791088`, -1.3760236810741433`}, {-0.010246201539784283`, \
-1.4078143578013989`}, {-0.022639952204161373`, -1.4087837977718065`}, \
{-0.08042145573038428, -1.4155968356364896`}, {-0.0994860538302279, \
-1.446536452613032}, {-0.10905182632150023`, -1.4864859971780788`}, \
{-0.13891141759956305`, -1.537345689026429}}]}, 
    {RGBColor[0.922526, 0.385626, 0.209179], PointSize[0.006944444444444445], 
     Thickness[0.0025], 
     LineBox[{{1.0445074243035122`, 0.2689983756713709}, {1.1081023520374944`,
       0.29364966334924686`}, {1.1012050173280121`, 0.37279948145163955`}, {
      1.1048800228365325`, 0.4396476251603633}, {1.0807207877242306`, 
      0.5039868599791617}, {1.075552305470721, 0.6017467540853714}, {
      1.0724503990166447`, 0.6816349872913074}, {1.0789663364156927`, 
      0.7270847343203888}}]}, 
    {RGBColor[0.528488, 0.470624, 0.701351], PointSize[0.006944444444444445], 
     Thickness[0.0025], 
     LineBox[{{-0.29812502316245093`, -1.3461612013913677`}, \
{-0.2251740189503525, -1.374687306716917}, {-0.21517862339684102`, \
-1.3849819158934116`}, {-0.22048571829982122`, -1.379934695095546}, \
{-0.28512167631202257`, -1.3760515083392744`}, {-0.30206006575115396`, \
-1.3922004355157154`}, {-0.3143400594272769, -1.4324185666184805`}, \
{-0.3431818537163964, -1.4797471385531102`}}]}, 
    {RGBColor[0.772079, 0.431554, 0.102387], PointSize[0.006944444444444445], 
     Thickness[0.0025], 
     LineBox[{{-0.43755392974296503`, -1.3179588859104467`}, \
{-0.36063722585392666`, -1.357110342094528}, {-0.3448805153942462, \
-1.3509563214336038`}, {-0.34828782954023857`, -1.3400678115773885`}, \
{-0.40152383105538136`, -1.3195924037551336`}, {-0.41538093142577054`, \
-1.31557389201139}, {-0.42078150799150266`, -1.3312445220889686`}, \
{-0.44035690280308265`, -1.3524017784658047`}}]}, 
    {RGBColor[0.363898, 0.618501, 0.782349], PointSize[0.006944444444444445], 
     Thickness[0.0025], 
     LineBox[{{0.8612209494624031, 0.6543919194477624}, {0.9678098379221707, 
      0.6484131729120782}, {1.0140221091098205`, 0.7394246743598787}, {
      1.0256034377614642`, 0.7947785969167942}, {1.0028973565123294`, 
      0.8722486034791856}, {0.9974158390980489, 0.9554024473057418}, {
      1.0094021291797068`, 1.0291420618202831`}, {1.0339977731058128`, 
      1.0935044352466459`}}]}, 
    {RGBColor[1, 0.75, 0], PointSize[0.006944444444444445], Thickness[0.0025],
      LineBox[{{0.688898866799238, 0.9504876560621612}, {0.7893079848532198, 
      0.9132884879926707}, {0.8360151928107269, 0.9711701677158475}, {
      0.8448045655766019, 1.005826211157219}, {0.825889690571032, 
      1.0801897915166199`}, {0.8152391199608268, 1.1287771352738947`}, {
      0.8319537977085392, 1.1780383562843362`}, {0.8444105425855652, 
      1.2225662941589532`}}]}}, {{}, {}}},
  Axes->{True, True},
  AxesLabel->{None, None},
  AxesOrigin->{0, 0},
  DisplayFunction->Identity,
  Frame->{{False, False}, {False, False}},
  FrameLabel->{{None, None}, {None, None}},
  FrameTicks->{{Automatic, Automatic}, {Automatic, Automatic}},
  GridLines->{None, None},
  GridLinesStyle->Directive[
    GrayLevel[0.5, 0.4]],
  Method->{
   "OptimizePlotMarkers" -> True, "OptimizePlotMarkers" -> True, 
    "CoordinatesToolOptions" -> {"DisplayFunction" -> ({
        Identity[
         Part[#, 1]], 
        Identity[
         Part[#, 2]]}& ), "CopiedValueFunction" -> ({
        Identity[
         Part[#, 1]], 
        Identity[
         Part[#, 2]]}& )}},
  PlotRange->{{-1.1174605391921655`, 
   1.1384960920672351`}, {-1.537345689026429, 1.8450483972136775`}},
  PlotRangeClipping->True,
  PlotRangePadding->{{
     Scaled[0.02], 
     Scaled[0.02]}, {
     Scaled[0.05], 
     Scaled[0.05]}},
  Ticks->{Automatic, Automatic}]], "Output",
 CellChangeTimes->{3.9082670376421576`*^9, 3.9082671614678173`*^9},
 CellLabel->
  "Out[1402]=",ExpressionUUID->"30e5afff-4c62-470f-97bf-39403a33cb29"]
}, Open  ]]
}, Open  ]],

Cell[CellGroupData[{

Cell["Chick case", "Subsection",
 CellChangeTimes->{{3.908266772558267*^9, 
  3.908266773831169*^9}},ExpressionUUID->"4bc0a541-fcc9-4838-93f0-\
a0292a133101"],

Cell[BoxData[
 RowBox[{
  RowBox[{"(*", 
   RowBox[{"Number", " ", "of", " ", "cells"}], "*)"}], "\[IndentingNewLine]", 
  RowBox[{
   RowBox[{
    RowBox[{"ncellChick", "=", "1473"}], ";"}], "\[IndentingNewLine]", 
   RowBox[{"(*", 
    RowBox[{"Centroid", " ", "size", " ", 
     RowBox[{"(", "C0", ")"}]}], "*)"}], "\[IndentingNewLine]", 
   RowBox[{
    RowBox[{"C0Chick", "=", "416.174"}], ";"}], "\[IndentingNewLine]", 
   RowBox[{"(*", 
    RowBox[{"Cell", " ", "position", " ", 
     RowBox[{"(", 
      RowBox[{
       RowBox[{"x", 
        RowBox[{"(", 
         RowBox[{"i", ",", "t"}], ")"}]}], ",", 
       RowBox[{"y", 
        RowBox[{"(", 
         RowBox[{"i", ",", "t"}], ")"}]}]}], ")"}], "and", " ", "Deformation",
      " ", "gradient", " ", 
     RowBox[{"(", 
      RowBox[{
       RowBox[{"F11", 
        RowBox[{"(", 
         RowBox[{"i", ",", "t"}], ")"}]}], ",", 
       RowBox[{"F12", 
        RowBox[{"(", 
         RowBox[{"i", ",", "t"}], ")"}]}], ",", 
       RowBox[{"F21", 
        RowBox[{"(", 
         RowBox[{"i", ",", "t"}], ")"}]}], ",", 
       RowBox[{
        RowBox[{"F22", 
         RowBox[{"(", 
          RowBox[{"i", ",", "t"}], ")"}]}], ";", " ", 
        RowBox[{"i", ":", 
         RowBox[{"cell", " ", "number"}]}]}], ",", " ", 
       RowBox[{"t", ":", "time"}]}], ")"}]}], "*)"}], "\[IndentingNewLine]", 
   RowBox[{"(*", 
    RowBox[{"geometric", " ", "center", " ", "is", " ", "subtracted"}], 
    "*)"}], "\[IndentingNewLine]", 
   RowBox[{
    RowBox[{"dataChick", "=", 
     RowBox[{"Import", "[", "\"\<x_y_F11_F12_F21_F22_Chick.csv\>\"", "]"}]}], 
    ";"}], "\[IndentingNewLine]", 
   RowBox[{"(*", 
    RowBox[{
    "Dividing", " ", "into", " ", "data", " ", "at", " ", "each", " ", "time",
      " ", 
     RowBox[{"(", 
      RowBox[{"t", "=", 
       RowBox[{"1", "-", "5"}]}], ")"}]}], "*)"}], "\[IndentingNewLine]", 
   RowBox[{"(*", 
    RowBox[{
     RowBox[{"t", "=", 
      RowBox[{"1", 
       RowBox[{"(", "St21", ")"}]}]}], ",", " ", 
     RowBox[{"t", "=", 
      RowBox[{"2", 
       RowBox[{"(", "St23", ")"}]}]}], ",", " ", 
     RowBox[{"t", "=", 
      RowBox[{"3", 
       RowBox[{"(", "St24", ")"}]}]}], ",", " ", 
     RowBox[{"t", "=", 
      RowBox[{"4", 
       RowBox[{"(", "St26", ")"}]}]}], ",", " ", 
     RowBox[{"t", "=", 
      RowBox[{"5", 
       RowBox[{"(", 
        RowBox[{"St27", ".5"}], ")"}]}]}]}], "*)"}], "\[IndentingNewLine]", 
   RowBox[{
    RowBox[{"dataChick", "=", 
     RowBox[{"Partition", "[", 
      RowBox[{
       RowBox[{"dataChick", "[", 
        RowBox[{"[", 
         RowBox[{"2", ";;", 
          RowBox[{"Length", "[", "dataChick", "]"}]}], "]"}], "]"}], ",", 
       "ncellChick"}], "]"}]}], ";"}], "\[IndentingNewLine]", 
   RowBox[{"(*", 
    RowBox[{
    "Caluculation", " ", "of", " ", "of", " ", "average", " ", "deforamtion", 
     " ", 
     RowBox[{"(", "L", ")"}]}], "*)"}], "\[IndentingNewLine]", 
   RowBox[{
    RowBox[{"LtensorChick", "=", 
     RowBox[{"Table", "[", 
      RowBox[{
       RowBox[{"{", 
        RowBox[{
         RowBox[{"Mean", "[", 
          RowBox[{"dataChick", "[", 
           RowBox[{"[", 
            RowBox[{"t", ",", "All", ",", "3"}], "]"}], "]"}], "]"}], ",", 
         RowBox[{"Mean", "[", 
          RowBox[{"dataChick", "[", 
           RowBox[{"[", 
            RowBox[{"t", ",", "All", ",", "4"}], "]"}], "]"}], "]"}], ",", 
         RowBox[{"Mean", "[", 
          RowBox[{"dataChick", "[", 
           RowBox[{"[", 
            RowBox[{"t", ",", "All", ",", "5"}], "]"}], "]"}], "]"}], ",", 
         RowBox[{"Mean", "[", 
          RowBox[{"dataChick", "[", 
           RowBox[{"[", 
            RowBox[{"t", ",", "All", ",", "6"}], "]"}], "]"}], "]"}]}], "}"}],
        ",", 
       RowBox[{"{", 
        RowBox[{"t", ",", "1", ",", "5"}], "}"}]}], "]"}]}], ";"}], 
   "\[IndentingNewLine]", 
   RowBox[{"(*", 
    RowBox[{
     RowBox[{"Calculation", " ", "of", " ", "xi"}], "-", 
     RowBox[{"coordinate", " ", "at", " ", "each", " ", "time"}]}], "*)"}], 
   "\[IndentingNewLine]", 
   RowBox[{
    RowBox[{"xiChick", "=", 
     RowBox[{"Table", "[", 
      RowBox[{
       RowBox[{"Table", "[", 
        RowBox[{
         RowBox[{
          RowBox[{"Inverse", "[", 
           RowBox[{"{", 
            RowBox[{
             RowBox[{"{", 
              RowBox[{
               RowBox[{"LtensorChick", "[", 
                RowBox[{"[", 
                 RowBox[{"t", ",", "1"}], "]"}], "]"}], ",", 
               RowBox[{"LtensorChick", "[", 
                RowBox[{"[", 
                 RowBox[{"t", ",", "2"}], "]"}], "]"}]}], "}"}], ",", 
             RowBox[{"{", 
              RowBox[{
               RowBox[{"LtensorChick", "[", 
                RowBox[{"[", 
                 RowBox[{"t", ",", "3"}], "]"}], "]"}], ",", 
               RowBox[{"LtensorChick", "[", 
                RowBox[{"[", 
                 RowBox[{"t", ",", "4"}], "]"}], "]"}]}], "}"}]}], "}"}], 
           "]"}], ".", 
          RowBox[{"{", 
           RowBox[{
            RowBox[{
             RowBox[{"dataChick", "[", 
              RowBox[{"[", 
               RowBox[{"t", ",", "i", ",", "1"}], "]"}], "]"}], "/", 
             "C0Chick"}], ",", 
            RowBox[{
             RowBox[{"dataChick", "[", 
              RowBox[{"[", 
               RowBox[{"t", ",", "i", ",", "2"}], "]"}], "]"}], "/", 
             "C0Chick"}]}], "}"}]}], ",", 
         RowBox[{"{", 
          RowBox[{"i", ",", "1", ",", "ncellChick"}], "}"}]}], "]"}], ",", 
       RowBox[{"{", 
        RowBox[{"t", ",", "1", ",", "5"}], "}"}]}], "]"}]}], 
    ";"}]}]}]], "Input",
 CellChangeTimes->{{3.908068109992406*^9, 3.9080682182583265`*^9}, {
  3.908068313904401*^9, 3.908068387789489*^9}, {3.90806842478036*^9, 
  3.9080686597449226`*^9}, {3.908070030225401*^9, 3.9080701395727262`*^9}, {
  3.9080702130399065`*^9, 3.908070374880621*^9}, {3.9080713806778355`*^9, 
  3.9080713808715916`*^9}, {3.9080714373618093`*^9, 3.908071501529766*^9}, {
  3.908073505245343*^9, 3.9080735350697556`*^9}, {3.908266788678816*^9, 
  3.9082669260573263`*^9}, {3.908266959041604*^9, 3.9082669819942513`*^9}, {
  3.9082670129778776`*^9, 3.9082670179888983`*^9}},
 CellLabel->
  "In[1387]:=",ExpressionUUID->"6046bc86-b7b7-4f83-90a7-520cc06db24e"],

Cell[CellGroupData[{

Cell[BoxData[
 RowBox[{
  RowBox[{"(*", 
   RowBox[{"Plot", " ", "example"}], "*)"}], "\[IndentingNewLine]", 
  RowBox[{"Show", "[", "\[IndentingNewLine]", 
   RowBox[{"ListLinePlot", "[", 
    RowBox[{
     RowBox[{"Table", "[", 
      RowBox[{
       RowBox[{"xiChick", "[", 
        RowBox[{"[", 
         RowBox[{
          RowBox[{"1", ";;", "5"}], ",", "i", ",", 
          RowBox[{"1", ";;", "2"}]}], "]"}], "]"}], ",", 
       RowBox[{"{", 
        RowBox[{"i", ",", "1", ",", "ncellChick", ",", "5"}], "}"}]}], "]"}], 
     ",", 
     RowBox[{"AspectRatio", "\[Rule]", "Automatic"}], ",", " ", 
     RowBox[{"PlotStyle", "\[Rule]", 
      RowBox[{"Thickness", "[", "0.0025", "]"}]}]}], "]"}], 
   "\[IndentingNewLine]", "]"}]}]], "Input",
 CellChangeTimes->{{3.908267048994955*^9, 3.9082670554202495`*^9}},
 CellLabel->
  "In[1394]:=",ExpressionUUID->"04a13a55-8eb2-4749-afa9-4deb0b6798c0"],

Cell[BoxData[
 GraphicsBox[{{}, {{}, {}, 
    {RGBColor[0.368417, 0.506779, 0.709798], PointSize[0.006944444444444445], 
     Thickness[0.0025], 
     LineBox[{{-0.9557125949722953, 1.5184559047417667`}, {-1.137645647191685,
       1.3176710313196796`}, {-1.2144563820566234`, 
      1.173509050043926}, {-1.2068552209635999`, 
      1.1533845897538297`}, {-1.1790951264183538`, 1.1412247159826294`}}]}, 
    {RGBColor[0.880722, 0.611041, 0.142051], PointSize[0.006944444444444445], 
     Thickness[0.0025], 
     LineBox[{{-0.9557125949722953, 
      1.2181007648243283`}, {-1.0567480967208265`, 
      1.0601191719636165`}, {-1.1368665182129174`, 
      0.9375394710387774}, {-1.1180445410476971`, 
      0.9508017268039703}, {-1.0901245541742217`, 0.9723000405205182}}]}, 
    {RGBColor[0.560181, 0.691569, 0.194885], PointSize[0.006944444444444445], 
     Thickness[0.0025], 
     LineBox[{{-0.9557125949722953, 
      0.9177456249068899}, {-1.0246258927804643`, 
      0.8090752608660955}, {-1.1007161196298052`, 
      0.7207922446425441}, {-1.073582314287125, 
      0.7546599970536774}, {-1.0362862286253427`, 0.8149624426128885}}]}, 
    {RGBColor[0.922526, 0.385626, 0.209179], PointSize[0.006944444444444445], 
     Thickness[0.0025], 
     LineBox[{{-0.9557125949722953, 
      0.6173904849894516}, {-1.0169128162937526`, 
      0.5746370601636585}, {-1.0851813776378858`, 
      0.5257817481793643}, {-1.056227616326227, 
      0.5682829798624778}, {-1.0028976164281858`, 0.671106869469011}}]}, 
    {RGBColor[0.528488, 0.470624, 0.701351], PointSize[0.006944444444444445], 
     Thickness[0.0025], 
     LineBox[{{-0.9557125949722953, 
      0.31703534507201314`}, {-1.0136512334099783`, 
      0.34515478268358657`}, {-1.0695173413913688`, 
      0.33767036500555236`}, {-1.0422500365419074`, 
      0.39599014960016654`}, {-0.9842436268443949, 0.5134586054390375}}]}, 
    {RGBColor[0.772079, 0.431554, 0.102387], PointSize[0.006944444444444445], 
     Thickness[0.0025], 
     LineBox[{{-0.9557125949722953, 
      0.016680205058461125`}, {-1.0128184055341376`, 
      0.1097185310635723}, {-1.055776092737405, 
      0.14629448841401782`}, {-1.0344713217233408`, 
      0.21585989639643488`}, {-0.9786163893281589, 0.3361408571547243}}]}, 
    {RGBColor[0.363898, 0.618501, 0.782349], PointSize[0.006944444444444445], 
     Thickness[0.0025], 
     LineBox[{{-0.9557125949722953, -0.2836749347628636}, \
{-1.0129836858480026`, -0.13677419245422306`}, {-1.0507568006277697`, \
-0.04995003901218728}, {-1.0435221725359205`, 
      0.02187475328936403}, {-1.0001531307111786`, 0.12320380008360739`}}]}, 
    {RGBColor[1, 0.75, 0], PointSize[0.006944444444444445], Thickness[0.0025],
      LineBox[{{-0.9557125949722953, -0.5840300746803021}, \
{-1.0153415638742387`, -0.39636842134411493`}, {-1.0578055042442422`, \
-0.2543418946706745}, {-1.07273626908996, -0.18363024500618816`}, \
{-1.0496119326055149`, -0.12585195454648013`}}]}, 
    {RGBColor[0.647624, 0.37816, 0.614037], PointSize[0.006944444444444445], 
     Thickness[0.0025], 
     LineBox[{{-0.9557125949722953, -0.8843852145977404}, \
{-1.025744712953899, -0.6708016606349084}, {-1.0794141555970564`, \
-0.4709362283204093}, {-1.1201821042104827`, -0.40753212399224503`}, \
{-1.12196402379471, -0.41343464411274355`}}]}, 
    {RGBColor[0.571589, 0.586483, 0.], PointSize[0.006944444444444445], 
     Thickness[0.0025], 
     LineBox[{{-0.9557125949722953, -1.184740354515179}, \
{-1.0606675715407572`, -0.9442163374358308}, {-1.1516879263197977`, \
-0.7149010738733903}, {-1.2231429363936255`, -0.665027724199639}, \
{-1.2551146115008145`, -0.749603206347919}}]}, 
    {RGBColor[0.915, 0.3325, 0.2125], PointSize[0.006944444444444445], 
     Thickness[0.0025], 
     LineBox[{{-0.8956415669888076, 1.278171792807816}, {-1.0093527757925669`,
       1.11956008978161}, {-1.0950754604961435`, 
      0.9973260604044111}, {-1.0859436401049423`, 
      1.010284303738145}, {-1.0640519073034755`, 1.0327282501228077`}}]}, 
    {RGBColor[0.40082222609352647`, 0.5220066643438841, 0.85], PointSize[
     0.006944444444444445], Thickness[0.0025], 
     LineBox[{{-0.8956415669888076, 0.9778166528903777}, {-0.9746062043791099,
       0.8681231946331056}, {-1.0550347107989166`, 
      0.7756935285978295}, {-1.0304822551717594`, 
      0.813342613222837}, {-1.0029383158175715`, 0.8708761962638811}}]}, 
    {RGBColor[0.9728288904374106, 0.621644452187053, 0.07336199581899142], 
     PointSize[0.006944444444444445], Thickness[0.0025], 
     LineBox[{{-0.8956415669888076, 0.6774615129729392}, {-0.9601941443369013,
       0.6285360508780277}, {-1.029869878960567, 
      0.5824303953473159}, {-1.0039108934436323`, 
      0.6299251380958706}, {-0.9595228861943261, 0.7301283335447866}}]}, 
    {RGBColor[0.736782672705901, 0.358, 0.5030266573755369], PointSize[
     0.006944444444444445], Thickness[0.0025], 
     LineBox[{{-0.8956415669888076, 0.3771063730555008}, {-0.9551581977774133,
       0.3959252744289991}, {-1.0116672634216155`, 
      0.3970938265414259}, {-0.9862398847930761, 
      0.45783213742755974`}, {-0.9314287479437726, 0.5806007887407805}}]}, 
    {RGBColor[0.28026441037696703`, 0.715, 0.4292089322474965], PointSize[
     0.006944444444444445], Thickness[0.0025], 
     LineBox[{{-0.8956415669888076, 0.07675123304194881}, {-0.953768566311923,
       0.16138151233351578`}, {-0.9983938789332416, 
      0.208891520831597}, {-0.975542327260953, 
      0.28366013915031807`}, {-0.9176352824605998, 0.415984956764634}}]}, 
    {RGBColor[0.368417, 0.506779, 0.709798], PointSize[0.006944444444444445], 
     Thickness[0.0025], 
     LineBox[{{-0.8956415669888076, -0.2236039068754896}, \
{-0.9534618421081877, -0.08330083686885903}, {-0.9906960478017817, 
      0.013207085096394844`}, {-0.9805033991290847, 
      0.09234563660631848}, {-0.9330471015686637, 0.20607329223375626`}}]}, 
    {RGBColor[0.880722, 0.611041, 0.142051], PointSize[0.006944444444444445], 
     Thickness[0.0025], 
     LineBox[{{-0.8956415669888076, -0.5239590466968144}, \
{-0.952778797189265, -0.34088389998373453`}, {-0.9916727253087567, \
-0.18969876695219517`}, {-0.9981963310877648, -0.10954228701991978`}, \
{-0.9681546621816083, -0.031022490483018167`}}]}, 
    {RGBColor[0.560181, 0.691569, 0.194885], PointSize[0.006944444444444445], 
     Thickness[0.0025], 
     LineBox[{{-0.8956415669888076, -0.8243141866142528}, \
{-0.9620364624518579, -0.6160248620434586}, {-1.0084248973136134`, \
-0.4081543116373052}, {-1.0374847226942696`, -0.33675179102748576`}, \
{-1.0329101778677987`, -0.31720099164259724`}}]}, 
    {RGBColor[0.922526, 0.385626, 0.209179], PointSize[0.006944444444444445], 
     Thickness[0.0025], 
     LineBox[{{-0.8956415669888076, -1.1246693265316912`}, \
{-0.9915916651782724, -0.8940541275610943}, {-1.0694117094367637`, \
-0.6592700874386257}, {-1.1272498568136773`, -0.6066925585771092}, \
{-1.1556162034616255`, -0.6736034480202052}}]}, 
    {RGBColor[0.528488, 0.470624, 0.701351], PointSize[0.006944444444444445], 
     Thickness[0.0025], 
     LineBox[{{-0.83557053900532, 1.3382428207913037`}, {-0.974379437620216, 
      1.1806978917223916`}, {-1.0650880377366654`, 
      1.0579376365811761`}, {-1.0644435611590346`, 
      1.0683159635797967`}, {-1.0470125962544141`, 1.0898511714085257`}}]}, 
    {RGBColor[0.772079, 0.431554, 0.102387], PointSize[0.006944444444444445], 
     Thickness[0.0025], 
     LineBox[{{-0.83557053900532, 1.0378876808738653`}, {-0.9256362628518855, 
      0.9273283221635737}, {-1.0054962825064797`, 
      0.8374927175748306}, {-0.9871719484398279, 
      0.875043378521821}, {-0.9652676578684093, 0.9332926466926257}}]}, 
    {RGBColor[0.363898, 0.618501, 0.782349], PointSize[0.006944444444444445], 
     Thickness[0.0025], 
     LineBox[{{-0.83557053900532, 0.737532540956427}, {-0.9041216145977556, 
      0.6833096435716076}, {-0.9712729972543884, 
      0.6443983495663227}, {-0.948606382515127, 
      0.6960195711551505}, {-0.9124026065577944, 0.7934246826047813}}]}, 
    {RGBColor[1, 0.75, 0], PointSize[0.006944444444444445], Thickness[0.0025],
      LineBox[{{-0.83557053900532, 0.4371774010389885}, {-0.8966753940068015, 
      0.4473723768724899}, {-0.9522208124604871, 
      0.45825900731861824`}, {-0.9291658392140594, 
      0.5188560379386051}, {-0.8772937907982515, 0.6477090659293061}}]}, 
    {RGBColor[0.647624, 0.37816, 0.614037], PointSize[0.006944444444444445], 
     Thickness[0.0025], 
     LineBox[{{-0.83557053900532, 0.1368222610254365}, {-0.8948215555281475, 
      0.21353473979474058`}, {-0.9403866434884086, 
      0.2718104103282979}, {-0.9197796596093284, 
      0.34652938257972404`}, {-0.8641412725778805, 0.4825064741544398}}]}, 
    {RGBColor[0.571589, 0.586483, 0.], PointSize[0.006944444444444445], 
     Thickness[0.0025], 
     LineBox[{{-0.83557053900532, -0.1635328788920019}, {-0.894351840185003, \
-0.02914804648343304}, {-0.9315845662830634, 
      0.07697525921890008}, {-0.9187592321424282, 
      0.16284743696027473`}, {-0.8669044216978079, 0.2897249220645786}}]}, 
    {RGBColor[0.915, 0.3325, 0.2125], PointSize[0.006944444444444445], 
     Thickness[0.0025], 
     LineBox[{{-0.83557053900532, -0.4638880187133267}, {-0.892639190453394, \
-0.2884296965925874}, {-0.92998621911363, -0.12753007155923324`}, \
{-0.9281364424709085, -0.03773105506624208}, {-0.8908866503161239, 
      0.06167621157958303}}]}, 
    {RGBColor[0.40082222609352647`, 0.5220066643438841, 0.85], PointSize[
     0.006944444444444445], Thickness[0.0025], 
     LineBox[{{-0.83557053900532, -0.7642431586307651}, {-0.8987864054424392, \
-0.5609649743846947}, {-0.9392425837755107, -0.3446902445696165}, \
{-0.9586924063946227, -0.2635093661462461}, {-0.9463933415516467, \
-0.21387201477396628`}}]}, 
    {RGBColor[0.9728288904374106, 0.621644452187053, 0.07336199581899142], 
     PointSize[0.006944444444444445], Thickness[0.0025], 
     LineBox[{{-0.83557053900532, -1.0645982985482034`}, {-0.922633067426521, \
-0.8417572517458057}, {-0.987429072050072, -0.5985569916366758}, \
{-1.0320131160716537`, -0.5393080356923308}, {-1.0556956362762624`, \
-0.5710285561774024}}]}, 
    {RGBColor[0.736782672705901, 0.358, 0.5030266573755369], PointSize[
     0.006944444444444445], Thickness[0.0025], 
     LineBox[{{-0.7754995110218322, 
      1.3983138487747915`}, {-0.9396342457447757, 
      1.2419055908676497`}, {-1.0342780882924485`, 
      1.1209915635791363`}, {-1.0439877018445791`, 
      1.1278197195981532`}, {-1.0303253254629066`, 1.1493327982454644`}}]}, 
    {RGBColor[0.28026441037696703`, 0.715, 0.4292089322474965], PointSize[
     0.006944444444444445], Thickness[0.0025], 
     LineBox[{{-0.7754995110218322, 1.097958708857353}, {-0.8777160683906378, 
      0.9866906432190587}, {-0.9578254171931293, 
      0.8983338183754053}, {-0.9479671240693763, 
      0.932630672321255}, {-0.9296328911520836, 0.9921952929640228}}]}, 
    {RGBColor[0.368417, 0.506779, 0.709798], PointSize[0.006944444444444445], 
     Thickness[0.0025], 
     LineBox[{{-0.7754995110218322, 0.7976035689399146}, {-0.8486952270554924,
       0.7389578386841302}, {-0.9138683038309676, 
      0.7061739334857573}, {-0.8946384080647973, 
      0.7588531796677864}, {-0.8653719205278124, 0.8544608737169426}}]}, 
    {RGBColor[0.880722, 0.611041, 0.142051], PointSize[0.006944444444444445], 
     Thickness[0.0025], 
     LineBox[{{-0.7754995110218322, 0.4972484290224762}, {-0.8382028224714247,
       0.49949608975704324`}, {-0.891994397370228, 
      0.5193507183724149}, {-0.8722649411976723, 
      0.5788451766845688}, {-0.8260506793641331, 0.7084847248473064}}]}, 
    {RGBColor[0.560181, 0.691569, 0.194885], PointSize[0.006944444444444445], 
     Thickness[0.0025], 
     LineBox[{{-0.7754995110218322, 
      0.19689328900892417`}, {-0.8359773729972111, 
      0.266178213553768}, {-0.8817445911396076, 
      0.33505068070761806`}, {-0.8635574338440168, 
      0.4085199582461424}, {-0.8099484429701002, 0.5484138327904892}}]}, 
    {RGBColor[0.922526, 0.385626, 0.209179], PointSize[0.006944444444444445], 
     Thickness[0.0025], 
     LineBox[{{-0.7754995110218322, -0.10346185090851423`}, \
{-0.8352505868374097, 0.02226981161562254}, {-0.8734572917459795, 
      0.1390023132474395}, {-0.8585035415806727, 
      0.22998940758952235`}, {-0.8021834197746842, 0.3703019835249519}}]}, 
    {RGBColor[0.528488, 0.470624, 0.701351], PointSize[0.006944444444444445], 
     Thickness[0.0025], 
     LineBox[{{-0.7754995110218322, -0.403816990729839}, \
{-0.8329114255331118, -0.2352960583793917}, {-0.8693831553040002, \
-0.06470607523782002}, {-0.8648712203514668, 
      0.030319963216262014`}, {-0.8221981249663858, 0.14477343879671326`}}]}, 
    {RGBColor[0.772079, 0.431554, 0.102387], PointSize[0.006944444444444445], 
     Thickness[0.0025], 
     LineBox[{{-0.7754995110218322, -0.7041721306472775}, \
{-0.8359945419256426, -0.5056219976586168}, {-0.8718652708473239, \
-0.28054492053344515`}, {-0.8828325987416163, -0.1886617939652813}, \
{-0.862129774060455, -0.11493551716794097`}}]}, 
    {RGBColor[0.363898, 0.618501, 0.782349], PointSize[0.006944444444444445], 
     Thickness[0.0025], 
     LineBox[{{-0.7754995110218322, -1.004527270564716}, \
{-0.8537917781144788, -0.7873257101912562}, {-0.9057685709641468, \
-0.5325455541541885}, {-0.9381697205409487, -0.4623728367905686}, \
{-0.954087749585755, -0.45729729736961855`}}]}, 
    {RGBColor[1, 0.75, 0], PointSize[0.006944444444444445], Thickness[0.0025],
      LineBox[{{-0.7154284830383446, 1.458384876758279}, {-0.9051172001870688,
       1.3031831867776527`}, {-1.0042314775714836`, 
      1.1843513964698194`}, {-1.0299426574624246`, 
      1.1851758261592973`}, {-1.0176292171845758`, 1.209012904212421}}]}, 
    {RGBColor[0.647624, 0.37816, 0.614037], PointSize[0.006944444444444445], 
     Thickness[0.0025], 
     LineBox[{{-0.7154284830383446, 
      1.1580297368408408`}, {-0.8308456209953666, 
      1.0462101577995606`}, {-0.9135596998360558, 
      0.9636604318386819}, {-0.9121980988988534, 
      0.9936497800319299}, {-0.8971688347250496, 1.0529989494397685`}}]}, 
    {RGBColor[0.571589, 0.586483, 0.], PointSize[0.006944444444444445], 
     Thickness[0.0025], 
     LineBox[{{-0.7154284830383446, 0.8576745969234023}, {-0.7939149819123695,
       0.7954806357572887}, {-0.8579826071206491, 
      0.7674175081945294}, {-0.8421310383148191, 
      0.8176697123338579}, {-0.8172480639903874, 0.9133325041084617}}]}, 
    {RGBColor[0.915, 0.3325, 0.2125], PointSize[0.006944444444444445], 
     Thickness[0.0025], 
     LineBox[{{-0.7154284830383446, 0.5573194570059639}, {-0.7797404827980009,
       0.5522964133396749}, {-0.8309707447286199, 
      0.5803561525830344}, {-0.8149002965618471, 
      0.6375556988045696}, {-0.774092846770768, 0.7653579591014819}}]}, 
    {RGBColor[0.40082222609352647`, 0.5220066643438841, 0.85], PointSize[
     0.006944444444444445], Thickness[0.0025], 
     LineBox[{{-0.7154284830383446, 0.2569643170885255}, {-0.7774894533863406,
       0.31728701063893205`}, {-0.8226707795660357, 
      0.39689301024253576`}, {-0.807085061190729, 
      0.4680253508032691}, {-0.7552221342068046, 0.6121039677675676}}]}, 
    {RGBColor[0.9728288904374106, 0.621644452187053, 0.07336199581899142], 
     PointSize[0.006944444444444445], Thickness[0.0025], 
     LineBox[{{-0.7154284830383446, -0.04339082292502656}, \
{-0.776252161743697, 0.07417791599049424}, {-0.8157961391773537, 
      0.20176190615506248`}, {-0.8019124030735261, 
      0.2912228063716048}, {-0.7465091890770664, 0.4369622401758242}}]}, 
    {RGBColor[0.736782672705901, 0.358, 0.5030266573755369], PointSize[
     0.006944444444444445], Thickness[0.0025], 
     LineBox[{{-0.7154284830383446, -0.34374596274635133`}, \
{-0.7735955027923296, -0.18148298540328422`}, {-0.8097439166005976, \
-0.0012650928857334265`}, {-0.8035230958055514, 
      0.0974675787156998}, {-0.7556327577800618, 0.22522015677888177`}}]}, 
    {RGBColor[0.28026441037696703`, 0.715, 0.4292089322474965], PointSize[
     0.006944444444444445], Thickness[0.0025], 
     LineBox[{{-0.7154284830383446, -0.6441011026637897}, \
{-0.7736608720829032, -0.44999593188380005`}, {-0.8062908062590124, \
-0.21571932875356895`}, {-0.809838813597927, -0.11227396147027477`}, \
{-0.7795946489954105, -0.015753467093775952`}}]}, 
    {RGBColor[0.368417, 0.506779, 0.709798], PointSize[0.006944444444444445], 
     Thickness[0.0025], 
     LineBox[{{-0.7154284830383446, -0.9444562425812282}, {-0.78506779741317, \
-0.730759502696155}, {-0.8244529541313401, -0.46104091555033033`}, \
{-0.8437057181575122, -0.3794087058992338}, {-0.8472546179374114, \
-0.3387219986281855}}]}, 
    {RGBColor[0.880722, 0.611041, 0.142051], PointSize[0.006944444444444445], 
     Thickness[0.0025], 
     LineBox[{{-0.6553574550548569, 
      1.5184559047417667`}, {-0.8708283007448376, 
      1.364530679910708}, {-0.9776204402874397, 
      1.252630647638748}, {-1.01974087317081, 
      1.246240431608845}, {-1.0091835007850372`, 1.2716178742594255`}}]}, 
    {RGBColor[0.560181, 0.691569, 0.194885], PointSize[0.006944444444444445], 
     Thickness[0.0025], 
     LineBox[{{-0.6553574550548569, 1.2181007648243283`}, {-0.785024920655661,
       1.1058868661249455`}, {-0.8719664383816077, 
      1.0280159059725558`}, {-0.8786870147048782, 
      1.0533454440218317`}, {-0.8666535956498715, 1.1119102807066277`}}]}, 
    {RGBColor[0.922526, 0.385626, 0.209179], PointSize[0.006944444444444445], 
     Thickness[0.0025], 
     LineBox[{{-0.6553574550548569, 0.9177456249068899}, {-0.7397808787951057,
       0.852878035048099}, {-0.8036220138522667, 
      0.8281208144011025}, {-0.794881085212888, 
      0.8712052216444617}, {-0.7718510713422909, 0.9678268068448467}}]}, 
    {RGBColor[0.528488, 0.470624, 0.701351], PointSize[0.006944444444444445], 
     Thickness[0.0025], 
     LineBox[{{-0.6553574550548569, 0.6173904849894516}, {-0.7239910243335257,
       0.6075073073340842}, {-0.7720898069368791, 
      0.6417293829400477}, {-0.7593636788386291, 
      0.6952327120897077}, {-0.7234934153677428, 0.8198129914116931}}]}, 
    {RGBColor[0.772079, 0.431554, 0.102387], PointSize[0.006944444444444445], 
     Thickness[0.0025], 
     LineBox[{{-0.6553574550548569, 
      0.31703534507201314`}, {-0.7190117658292694, 
      0.3690724181837337}, {-0.7634126236445596, 
      0.45774505832797613`}, {-0.7507851533837396, 
      0.524153615202299}, {-0.7018101178237359, 0.6694687592620678}}]}, 
    {RGBColor[0.363898, 0.618501, 0.782349], PointSize[0.006944444444444445], 
     Thickness[0.0025], 
     LineBox[{{-0.6553574550548569, 0.016680205058461125`}, {-0.7173565650853,
       0.12657626662260696`}, {-0.7584191966684828, 
      0.2626827578956781}, {-0.7473713709943177, 
      0.346839286332586}, {-0.6932865663004562, 0.49581115621400984`}}]}, 
    {RGBColor[1, 0.75, 0], PointSize[0.006944444444444445], Thickness[0.0025],
      LineBox[{{-0.6553574550548569, -0.2836749347628636}, \
{-0.7146914220496122, -0.12699047764568985`}, {-0.7514529018942109, 
      0.0574342642947977}, {-0.7445798564232566, 
      0.15862635288230933`}, {-0.6917410880255376, 0.29828878534949793`}}]}, 
    {RGBColor[0.647624, 0.37816, 0.614037], PointSize[0.006944444444444445], 
     Thickness[0.0025], 
     LineBox[{{-0.6553574550548569, -0.5840300746803021}, \
{-0.7117853957223744, -0.39408677682180315`}, {-0.7407965629298482, \
-0.16155193289704528`}, {-0.7384006686439585, -0.04949970797770306}, \
{-0.7000238545596859, 0.06503359866896687}}]}, 
    {RGBColor[0.571589, 0.586483, 0.], PointSize[0.006944444444444445], 
     Thickness[0.0025], 
     LineBox[{{-0.6553574550548569, -0.8843852145977404}, \
{-0.7164611253434172, -0.6720586297002334}, {-0.7389628117933162, \
-0.4006345964323067}, {-0.7477657246199199, -0.3119490670422275}, \
{-0.7373135038271228, -0.2443388297476718}}]}, 
    {RGBColor[0.915, 0.3325, 0.2125], PointSize[0.006944444444444445], 
     Thickness[0.0025], 
     LineBox[{{-0.6553574550548569, -1.184740354515179}, \
{-0.7499176267258904, -0.972156628395255}, {-0.8075467884098417, \
-0.7104305229162312}, {-0.8316569820541666, -0.6688926378986366}, \
{-0.8621827739154891, -0.6892172974082126}}]}, 
    {RGBColor[0.40082222609352647`, 0.5220066643438841, 0.85], PointSize[
     0.006944444444444445], Thickness[0.0025], 
     LineBox[{{-0.5952864270713693, 1.278171792807816}, {-0.7402539672004969, 
      1.1657207679939223`}, {-0.8329993848373882, 
      1.091425871875027}, {-0.8489478834182302, 
      1.111200410207633}, {-0.8375808143832311, 1.1701582749458566`}}]}, 
    {RGBColor[0.9728288904374106, 0.621644452187053, 0.07336199581899142], 
     PointSize[0.006944444444444445], Thickness[0.0025], 
     LineBox[{{-0.5952864270713693, 0.9778166528903777}, {-0.6923855578564349,
       0.9123189530859586}, {-0.7568954187345747, 
      0.8877710266539951}, {-0.7542071426524442, 
      0.9238187667516555}, {-0.7332562505754548, 1.0198791230632505`}}]}, 
    {RGBColor[0.736782672705901, 0.358, 0.5030266573755369], PointSize[
     0.006944444444444445], Thickness[0.0025], 
     LineBox[{{-0.5952864270713693, 0.6774615129729392}, {-0.6688877079053207,
       0.6635928033262793}, {-0.7141573363807892, 
      0.7020444686904778}, {-0.7045281131347314, 
      0.750624220002566}, {-0.6731926710775484, 0.8721105883057645}}]}, 
    {RGBColor[0.28026441037696703`, 0.715, 0.4292089322474965], PointSize[
     0.006944444444444445], Thickness[0.0025], 
     LineBox[{{-0.5952864270713693, 0.3771063730555008}, {-0.6605443101237402,
       0.4215344366464797}, {-0.7048406740396784, 
      0.5161110160771827}, {-0.695526919046798, 
      0.5766114711937366}, {-0.6508964052459231, 0.7192200333768693}}]}, 
    {RGBColor[0.368417, 0.506779, 0.709798], PointSize[0.006944444444444445], 
     Thickness[0.0025], 
     LineBox[{{-0.5952864270713693, 
      0.07675123304194881}, {-0.6585637966849481, 
      0.17946486344258944`}, {-0.701553910198827, 
      0.32200844656377864`}, {-0.6934883890026613, 
      0.3998455531752884}, {-0.640453149170078, 0.5507720877453333}}]}, 
    {RGBColor[0.880722, 0.611041, 0.142051], PointSize[0.006944444444444445], 
     Thickness[0.0025], 
     LineBox[{{-0.5952864270713693, -0.2236039068754896}, \
{-0.6561991833060008, -0.07181853512859522}, {-0.6949388608610781, 
      0.11621298466943657`}, {-0.6882113888680809, 
      0.21849938796770668`}, {-0.6316003185535697, 0.36759056075317637`}}]}, 
    {RGBColor[0.560181, 0.691569, 0.194885], PointSize[0.006944444444444445], 
     Thickness[0.0025], 
     LineBox[{{-0.5952864270713693, -0.5239590466968144}, \
{-0.6503681130463145, -0.33789453293093324`}, {-0.6779759631517783, \
-0.1054777012033552}, {-0.6749622684932086, 
      0.0038828935530860753`}, {-0.6301329865952634, 0.12792285206498757`}}]}, 
    {RGBColor[0.922526, 0.385626, 0.209179], PointSize[0.006944444444444445], 
     Thickness[0.0025], 
     LineBox[{{-0.5952864270713693, -0.8243141866142528}, \
{-0.6538983588502899, -0.616574108578294}, {-0.6639984973851709, \
-0.3443638847559008}, {-0.6658372995629779, -0.24947361822720726`}, \
{-0.6433372944822618, -0.1635736130818583}}]}, 
    {RGBColor[0.528488, 0.470624, 0.701351], PointSize[0.006944444444444445], 
     Thickness[0.0025], 
     LineBox[{{-0.5952864270713693, -1.1246693265316912`}, \
{-0.6811349919110615, -0.9166577541088704}, {-0.7208494511010162, \
-0.6584957613275882}, {-0.7313361436349091, -0.6092942211111171}, \
{-0.7493285426343814, -0.5966974197420862}}]}, 
    {RGBColor[0.772079, 0.431554, 0.102387], PointSize[0.006944444444444445], 
     Thickness[0.0025], 
     LineBox[{{-0.5352153990878816, 
      1.3382428207913037`}, {-0.6975780806469492, 
      1.2284005883271523`}, {-0.7979673536657164, 
      1.1560917851143584`}, {-0.8263070838227919, 
      1.1684595808852207`}, {-0.8143733999498552, 1.2275643044081535`}}]}, 
    {RGBColor[0.363898, 0.618501, 0.782349], PointSize[0.006944444444444445], 
     Thickness[0.0025], 
     LineBox[{{-0.5352153990878816, 
      1.0378876808738653`}, {-0.6407023348873943, 
      0.9731265126255594}, {-0.7046054247459173, 
      0.9496881494245364}, {-0.7074414039719648, 
      0.9781696700317369}, {-0.6886401596728485, 1.0739811564437791`}}]}, 
    {RGBColor[1, 0.75, 0], PointSize[0.006944444444444445], Thickness[0.0025],
      LineBox[{{-0.5352153990878816, 0.737532540956427}, {-0.6113069518200956,
       0.7216107404436378}, {-0.6551209890288305, 
      0.7642618528689546}, {-0.6493812308695867, 
      0.8056499215580489}, {-0.6213957983698204, 0.923784015020333}}]}, 
    {RGBColor[0.647624, 0.37816, 0.614037], PointSize[0.006944444444444445], 
     Thickness[0.0025], 
     LineBox[{{-0.5352153990878816, 0.4371774010389885}, {-0.6010126369208397,
       0.47562990382726866`}, {-0.643957630726849, 
      0.576105905358276}, {-0.6377172123823533, 
      0.6300439092977494}, {-0.5972259130923272, 0.7685023746910138}}]}, 
    {RGBColor[0.571589, 0.586483, 0.], PointSize[0.006944444444444445], 
     Thickness[0.0025], 
     LineBox[{{-0.5352153990878816, 0.1368222610254365}, {-0.6005716268196903,
       0.2334030794395611}, {-0.6449433507951239, 
      0.38246392488308184`}, {-0.6400060077022818, 
      0.4526933029964022}, {-0.5879782211785186, 0.6051700948671609}}]}, 
    {RGBColor[0.915, 0.3325, 0.2125], PointSize[0.006944444444444445], 
     Thickness[0.0025], 
     LineBox[{{-0.5352153990878816, -0.1635328788920019}, \
{-0.5999242656722182, -0.01671110783888751}, {-0.6419124129353199, 
      0.17604341363561832`}, {-0.637412828301315, 
      0.2721669121664568}, {-0.5818334320075489, 0.4228318522291167}}]}, 
    {RGBColor[0.40082222609352647`, 0.5220066643438841, 0.85], PointSize[
     0.006944444444444445], Thickness[0.0025], 
     LineBox[{{-0.5352153990878816, -0.4638880187133267}, \
{-0.5938201441130151, -0.2867094441298459}, {-0.6217814211851307, \
-0.05263047106899159}, {-0.6192190889893061, 
      0.053763007017509495`}, {-0.5682336388518958, 0.18534632121052425`}}]}, 
    {RGBColor[0.9728288904374106, 0.621644452187053, 0.07336199581899142], 
     PointSize[0.006944444444444445], Thickness[0.0025], 
     LineBox[{{-0.5352153990878816, -0.7642431586307651}, \
{-0.5948529999323011, -0.5669343031900556}, {-0.5995022307891901, \
-0.2978137677625418}, {-0.5969961424626312, -0.19766797406197428`}, \
{-0.564895008493806, -0.09835669670309036}}]}, 
    {RGBColor[0.736782672705901, 0.358, 0.5030266573755369], PointSize[
     0.006944444444444445], Thickness[0.0025], 
     LineBox[{{-0.5352153990878816, -1.0645982985482034`}, \
{-0.6152049668879922, -0.8672363461256194}, {-0.6386664787666833, \
-0.6108322808077886}, {-0.6381333541570526, -0.5523930411627963}, \
{-0.6428472563846708, -0.5172342851727623}}]}, 
    {RGBColor[0.28026441037696703`, 0.715, 0.4292089322474965], PointSize[
     0.006944444444444445], Thickness[0.0025], 
     LineBox[{{-0.4751443711043939, 1.458384876758279}, {-0.6704423320375084, 
      1.3429448983629655`}, {-0.786587297934661, 
      1.2634540185283074`}, {-0.8343667506836687, 
      1.2619478885406985`}, {-0.8227286941173784, 1.315850439783265}}]}, 
    {RGBColor[0.368417, 0.506779, 0.709798], PointSize[0.006944444444444445], 
     Thickness[0.0025], 
     LineBox[{{-0.4751443711043939, 
      1.1580297368408408`}, {-0.5988117405997273, 
      1.0851668411177715`}, {-0.6742060803951511, 
      1.053964444824295}, {-0.6857521774526314, 
      1.072193791776161}, {-0.6706502595736006, 1.1581686041598362`}}]}, 
    {RGBColor[0.880722, 0.611041, 0.142051], PointSize[0.006944444444444445], 
     Thickness[0.0025], 
     LineBox[{{-0.4751443711043939, 0.8576745969234023}, {-0.5568011310663128,
       0.8309327951963176}, {-0.603222293747907, 
      0.8645134341943697}, {-0.6035345551072371, 
      0.8946657727387926}, {-0.5809115302802789, 1.0045372743514975`}}]}, 
    {RGBColor[0.560181, 0.691569, 0.194885], PointSize[0.006944444444444445], 
     Thickness[0.0025], 
     LineBox[{{-0.4751443711043939, 0.5573194570059639}, {-0.5404111880147464,
       0.5788938845842311}, {-0.5794318708773942, 
      0.6747822297364992}, {-0.5758608940573245, 
      0.7187045016189667}, {-0.5416997038696124, 0.8471310469697568}}]}, 
    {RGBColor[0.922526, 0.385626, 0.209179], PointSize[0.006944444444444445], 
     Thickness[0.0025], 
     LineBox[{{-0.4751443711043939, 0.2569643170885255}, {-0.5419345328004755,
       0.3367763729972492}, {-0.5870066994302645, 
      0.48440806526573954`}, {-0.5846126728360411, 
      0.5432115354869842}, {-0.5380092464423498, 0.6876277995610701}}]}, 
    {RGBColor[0.528488, 0.470624, 0.701351], PointSize[0.006944444444444445], 
     Thickness[0.0025], 
     LineBox[{{-0.4751443711043939, -0.04339082292502656}, \
{-0.5424018232797568, 0.08623837015127012}, {-0.5884629100513605, 
      0.27726577236296296`}, {-0.5869679659918046, 
      0.35819735258905705`}, {-0.5330020244398157, 0.5102103917037377}}]}, 
    {RGBColor[0.772079, 0.431554, 0.102387], PointSize[0.006944444444444445], 
     Thickness[0.0025], 
     LineBox[{{-0.4751443711043939, -0.34374596274635133`}, \
{-0.538656830232897, -0.17917128492970646`}, {-0.5714208455053602, 
      0.050157228628802175`}, {-0.5702977015722688, 
      0.15167587407447208`}, {-0.5108689290944315, 0.29574469122007474`}}]}, 
    {RGBColor[0.363898, 0.618501, 0.782349], PointSize[0.006944444444444445], 
     Thickness[0.0025], 
     LineBox[{{-0.4751443711043939, -0.6441011026637897}, \
{-0.5356721083601572, -0.45827705127388535`}, {-0.5431853972677289, \
-0.19644933432223372`}, {-0.5375785471001567, -0.0859169039159557}, \
{-0.49155310915576095`, 0.03260739983902956}}]}, 
    {RGBColor[1, 0.75, 0], PointSize[0.006944444444444445], Thickness[0.0025],
      LineBox[{{-0.4751443711043939, -0.9444562425812282}, \
{-0.5435393772634305, -0.7514898067483955}, {-0.5448842596086976, \
-0.4876290123147952}, {-0.5353870374615872, -0.40720023382844234`}, \
{-0.5256221715386471, -0.3401990074195521}}]}, 
    {RGBColor[0.647624, 0.37816, 0.614037], PointSize[0.006944444444444445], 
     Thickness[0.0025], 
     LineBox[{{-0.4751443711043939, -1.2448113824986666`}, \
{-0.5744599036198814, -1.07001996732704}, {-0.6203373071009538, \
-0.8804428496901054}, {-0.612171129272598, -0.8758511800556604}, \
{-0.60279958994354, -0.8829312200627227}}]}, 
    {RGBColor[0.571589, 0.586483, 0.], PointSize[0.006944444444444445], 
     Thickness[0.0025], 
     LineBox[{{-0.4150733431209062, 1.278171792807816}, {-0.5571400928664475, 
      1.197759575694954}, {-0.6513887731745116, 
      1.1596804420805376`}, {-0.6779572522997871, 
      1.1660713446910669`}, {-0.6641210282918621, 1.2421505730338187`}}]}, 
    {RGBColor[0.915, 0.3325, 0.2125], PointSize[0.006944444444444445], 
     Thickness[0.0025], 
     LineBox[{{-0.4150733431209062, 0.9778166528903777}, {-0.5084506334314721,
       0.9422862382942665}, {-0.5574223384245176, 
      0.9639462880303764}, {-0.5632413607751103, 
      0.9831972150058569}, {-0.5460263541688382, 1.0844606274879687`}}]}, 
    {RGBColor[0.40082222609352647`, 0.5220066643438841, 0.85], PointSize[
     0.006944444444444445], Thickness[0.0025], 
     LineBox[{{-0.4150733431209062, 0.6774615129729392}, {-0.4860068938257428,
       0.6877677716318621}, {-0.5187958099180616, 
      0.7760406106461849}, {-0.5193179386931844, 
      0.8084924218738381}, {-0.4897168052026785, 0.9257384153794339}}]}, 
    {RGBColor[0.9728288904374106, 0.621644452187053, 0.07336199581899142], 
     PointSize[0.006944444444444445], Thickness[0.0025], 
     LineBox[{{-0.4150733431209062, 0.3771063730555008}, {-0.4817156371585447,
       0.43966784813596815`}, {-0.5239968286054673, 
      0.5838676741855251}, {-0.5237134885825985, 
      0.63206277187244}, {-0.48301499834982115`, 0.7654846210021431}}]}, 
    {RGBColor[0.736782672705901, 0.358, 0.5030266573755369], PointSize[
     0.006944444444444445], Thickness[0.0025], 
     LineBox[{{-0.4150733431209062, 
      0.07675123304194881}, {-0.48419887037231757`, 
      0.1912109989030522}, {-0.5311248617786658, 
      0.3802429504598087}, {-0.5330399122485088, 
      0.44519150892224896`}, {-0.4803720884154288, 0.5980089825294489}}]}, 
    {RGBColor[0.28026441037696703`, 0.715, 0.4292089322474965], PointSize[
     0.006944444444444445], Thickness[0.0025], 
     LineBox[{{-0.4150733431209062, -0.2236039068754896}, \
{-0.48371195757632623`, -0.06849525501001363}, {-0.5239750008005057, 
      0.15874303010466395`}, {-0.5253291333881152, 
      0.24967648817265697`}, {-0.4645943015627886, 0.3971969668824251}}]}, 
    {RGBColor[0.368417, 0.506779, 0.709798], PointSize[0.006944444444444445], 
     Thickness[0.0025], 
     LineBox[{{-0.4150733431209062, -0.5239590466968144}, \
{-0.4770617332283255, -0.3463382680837449}, {-0.49348262468589627`, \
-0.08958630341555167}, {-0.4917232002575782, 
      0.014604245990783263`}, {-0.43768895276394437`, 
      0.14267475743697397`}}]}, 
    {RGBColor[0.880722, 0.611041, 0.142051], PointSize[0.006944444444444445], 
     Thickness[0.0025], 
     LineBox[{{-0.4150733431209062, -0.8243141866142528}, \
{-0.4784525423539903, -0.6373235863886154}, {-0.4654520573252816, \
-0.3595536403225188}, {-0.45469930747697096`, -0.2677191395751109}, \
{-0.42998176715474734`, -0.1773214325448933}}]}, 
    {RGBColor[0.560181, 0.691569, 0.194885], PointSize[0.006944444444444445], 
     Thickness[0.0025], 
     LineBox[{{-0.4150733431209062, -1.1246693265316912`}, \
{-0.5025700437744876, -0.9555829777100161}, {-0.5163663609899432, \
-0.7212252352088542}, {-0.49553760755170295`, -0.6804600875727806}, \
{-0.49109308898082044`, -0.650323874079794}}]}, 
    {RGBColor[0.922526, 0.385626, 0.209179], PointSize[0.006944444444444445], 
     Thickness[0.0025], 
     LineBox[{{-0.35500231513741853`, 
      1.3382428207913037`}, {-0.5116422728236323, 
      1.2603036678788753`}, {-0.6181543225525865, 
      1.2220425500384393`}, {-0.6529927189650735, 
      1.220470525319856}, {-0.6395142697309496, 1.2933965957144022`}}]}, 
    {RGBColor[0.528488, 0.470624, 0.701351], PointSize[0.006944444444444445], 
     Thickness[0.0025], 
     LineBox[{{-0.35500231513741853`, 
      1.0378876808738653`}, {-0.4569316205169013, 
      1.0035081023286971`}, {-0.5045376493397358, 
      1.0255126017849308`}, {-0.5148345231243263, 
      1.0361166918599907`}, {-0.5004434898541743, 1.1314828455524706`}}]}, 
    {RGBColor[0.772079, 0.431554, 0.102387], PointSize[0.006944444444444445], 
     Thickness[0.0025], 
     LineBox[{{-0.35500231513741853`, 
      0.737532540956427}, {-0.42812155768330984`, 
      0.7471302119015171}, {-0.45990412682189485`, 
      0.8358815291146944}, {-0.4641998135025203, 
      0.8596323482219301}, {-0.4355634447301073, 0.9685081871952297}}]}, 
    {RGBColor[0.363898, 0.618501, 0.782349], PointSize[0.006944444444444445], 
     Thickness[0.0025], 
     LineBox[{{-0.35500231513741853`, 
      0.4371774010389885}, {-0.42103630380028667`, 
      0.4948808322086376}, {-0.46148561657858367`, 
      0.6388149871377027}, {-0.4635488532180122, 
      0.6782287752706996}, {-0.42554010410380233`, 0.8040738092439417}}]}, 
    {RGBColor[1, 0.75, 0], PointSize[0.006944444444444445], Thickness[0.0025],
      LineBox[{{-0.35500231513741853`, 
      0.1368222610254365}, {-0.42569631749412046`, 
      0.24666657778729423`}, {-0.47381609648436906`, 
      0.43544599538962425`}, {-0.47848986744166055`, 
      0.49090570265924616`}, {-0.4260715845671881, 0.6360112212058417}}]}, 
    {RGBColor[0.647624, 0.37816, 0.614037], PointSize[0.006944444444444445], 
     Thickness[0.0025], 
     LineBox[{{-0.35500231513741853`, -0.1635328788920019}, \
{-0.42760087072204545`, -0.011034424622736398`}, {-0.4731323978956552, 
      0.21461987818385814`}, {-0.4775812624445084, 
      0.29523938589106813`}, {-0.4158801544178122, 0.44174471323845016`}}]}, 
    {RGBColor[0.571589, 0.586483, 0.], PointSize[0.006944444444444445], 
     Thickness[0.0025], 
     LineBox[{{-0.35500231513741853`, -0.4638880187133267}, \
{-0.420677595254922, -0.2927997761816765}, {-0.4430746064229761, \
-0.03737814553479055}, {-0.44381018840821435`, 
      0.06270531796939935}, {-0.38687546871442857`, 0.19427314456020955`}}]}, 
    {RGBColor[0.915, 0.3325, 0.2125], PointSize[0.006944444444444445], 
     Thickness[0.0025], 
     LineBox[{{-0.35500231513741853`, -0.7642431586307651}, \
{-0.4198350708141976, -0.5852226326045097}, {-0.40823558990218256`, \
-0.3035863665592852}, {-0.3969061274386507, -0.2075982636109883}, \
{-0.36593263858880365`, -0.10700788040545134`}}]}, 
    {RGBColor[0.40082222609352647`, 0.5220066643438841, 0.85], PointSize[
     0.006944444444444445], Thickness[0.0025], 
     LineBox[{{-0.35500231513741853`, -1.0645982985482034`}, \
{-0.4373128297767849, -0.9022329204833152}, {-0.4413337666466853, \
-0.6584702014241578}, {-0.41634075741989784`, -0.6051686957040309}, \
{-0.4067712908205088, -0.5599735395718182}}]}, 
    {RGBColor[0.9728288904374106, 0.621644452187053, 0.07336199581899142], 
     PointSize[0.006944444444444445], Thickness[0.0025], 
     LineBox[{{-0.29493128715393085`, 
      1.3983138487747915`}, {-0.46426316377408994`, 
      1.3227572749230792`}, {-0.5855538191535654, 
      1.2832522434265712`}, {-0.6280841451094938, 
      1.2739233174577638`}, {-0.6150109822500304, 1.3436099944628825`}}]}, 
    {RGBColor[0.736782672705901, 0.358, 0.5030266573755369], PointSize[
     0.006944444444444445], Thickness[0.0025], 
     LineBox[{{-0.29493128715393085`, 1.097958708857353}, {-0.405522080965036,
       1.065006169506258}, {-0.45926882860945273`, 
      1.0835872722606976`}, {-0.4756703310626656, 
      1.0854648817456773`}, {-0.46351329429675153`, 1.1736099908093969`}}]}, 
    {RGBColor[0.28026441037696703`, 0.715, 0.4292089322474965], PointSize[
     0.006944444444444445], Thickness[0.0025], 
     LineBox[{{-0.29493128715393085`, 
      0.7976035689399146}, {-0.37003316822988364`, 
      0.8073889875998448}, {-0.4035747095599417, 
      0.8885688111201199}, {-0.4108792674968865, 
      0.9040526660986914}, {-0.3819722282360948, 1.0048362988661823`}}]}, 
    {RGBColor[0.368417, 0.506779, 0.709798], PointSize[0.006944444444444445], 
     Thickness[0.0025], 
     LineBox[{{-0.29493128715393085`, 
      0.4972484290224762}, {-0.3595918635612446, 
      0.5508388273350783}, {-0.39836501524759177`, 
      0.6902990525284174}, {-0.40272899775844684`, 
      0.7202166478662931}, {-0.36324190611623886`, 0.8380947719351122}}]}, 
    {RGBColor[0.880722, 0.611041, 0.142051], PointSize[0.006944444444444445], 
     Thickness[0.0025], 
     LineBox[{{-0.29493128715393085`, 
      0.19689328900892417`}, {-0.36685350945539874`, 
      0.3031337319111413}, {-0.4164582215210456, 
      0.48961507854885883`}, {-0.4232291063683456, 
      0.5362859027349872}, {-0.3701481017179846, 0.6734123813531468}}]}, 
    {RGBColor[0.560181, 0.691569, 0.194885], PointSize[0.006944444444444445], 
     Thickness[0.0025], 
     LineBox[{{-0.29493128715393085`, -0.10346185090851423`}, \
{-0.36960870086303466`, 0.04290379124231572}, {-0.42047505436434013`, 
      0.2677776700943085}, {-0.4282686363603222, 
      0.3380084847160939}, {-0.36528175264113905`, 0.4832344608623794}}]}, 
    {RGBColor[0.922526, 0.385626, 0.209179], PointSize[0.006944444444444445], 
     Thickness[0.0025], 
     LineBox[{{-0.29493128715393085`, -0.403816990729839}, \
{-0.3644026776253039, -0.23769234897991523`}, {-0.39179608214046896`, 
      0.015835455222908454`}, {-0.3957765244155276, 
      0.11204784667757944`}, {-0.33611410938651404`, 0.2468313768902498}}]}, 
    {RGBColor[0.528488, 0.470624, 0.701351], PointSize[0.006944444444444445], 
     Thickness[0.0025], 
     LineBox[{{-0.29493128715393085`, -0.7041721306472775}, \
{-0.36150285758007294`, -0.5314809130827733}, {-0.3558626703776374, \
-0.2509572655493521}, {-0.3452353620059821, -0.1514492003506915}, \
{-0.30945274570499803`, -0.04172438798002131}}]}, 
    {RGBColor[0.772079, 0.431554, 0.102387], PointSize[0.006944444444444445], 
     Thickness[0.0025], 
     LineBox[{{-0.29493128715393085`, -1.004527270564716}, \
{-0.3725041565836165, -0.8462637637733641}, {-0.3696311513060896, \
-0.5952080733113857}, {-0.3433124148082819, -0.5295035767068371}, \
{-0.32944390254704703`, -0.4688813516471449}}]}, 
    {RGBColor[0.363898, 0.618501, 0.782349], PointSize[0.006944444444444445], 
     Thickness[0.0025], 
     LineBox[{{-0.2348602590743295, 
      1.3983138487747915`}, {-0.4013439166094167, 
      1.3333463920634092`}, {-0.5257130914817789, 
      1.3018641002621893`}, {-0.5667253979269874, 
      1.2880249655836973`}, {-0.554627078111252, 1.3579498565513606`}}]}, 
    {RGBColor[1, 0.75, 0], PointSize[0.006944444444444445], Thickness[0.0025],
      LineBox[{{-0.2348602590743295, 1.097958708857353}, {-0.3443199127422085,
       1.075271467511342}, {-0.3964225493464495, 
      1.096799201422837}, {-0.41473899961426136`, 
      1.0928005547408937`}, {-0.3993806052366118, 1.171652536812216}}]}, 
    {RGBColor[0.647624, 0.37816, 0.614037], PointSize[0.006944444444444445], 
     Thickness[0.0025], 
     LineBox[{{-0.2348602590743295, 0.7976035689399146}, {-0.3088698434346036,
       0.8163436458827172}, {-0.3414876733336467, 
      0.90217705520816}, {-0.35033259796288957`, 
      0.9107448974441907}, {-0.31765490297713117`, 1.0056853455983557`}}]}, 
    {RGBColor[0.571589, 0.586483, 0.], PointSize[0.006944444444444445], 
     Thickness[0.0025], 
     LineBox[{{-0.2348602590743295, 0.4972484290224762}, {-0.2992171990149842,
       0.5576283091052117}, {-0.33889276771788884`, 
      0.7029021743553303}, {-0.34605531572325554`, 
      0.7261560204422147}, {-0.2997579863136431, 0.8392162888017343}}]}, 
    {RGBColor[0.915, 0.3325, 0.2125], PointSize[0.006944444444444445], 
     Thickness[0.0025], 
     LineBox[{{-0.2348602590743295, 
      0.19689328900892417`}, {-0.3083916121267151, 
      0.30806068571704776`}, {-0.3600139486400459, 
      0.5002125857089239}, {-0.36952560764710873`, 
      0.5413779128919549}, {-0.3122219090735914, 0.6745323462751242}}]}, 
    {RGBColor[0.40082222609352647`, 0.5220066643438841, 0.85], PointSize[
     0.006944444444444445], Thickness[0.0025], 
     LineBox[{{-0.2348602590743295, -0.10346185090851423`}, \
{-0.31199744153887377`, 0.04530180667608265}, {-0.36406062207478884`, 
      0.2747904549855523}, {-0.3748150334971212, 
      0.3409502013074238}, {-0.31120111517579996`, 0.48286214787669535`}}]}, 
    {RGBColor[0.9728288904374106, 0.621644452187053, 0.07336199581899142], 
     PointSize[0.006944444444444445], Thickness[0.0025], 
     LineBox[{{-0.2348602590743295, -0.403816990729839}, \
{-0.3067431049352164, -0.23893799202329982`}, {-0.33407630556941503`, 
      0.01839043506360607}, {-0.3399427584932158, 
      0.11247287948293092`}, {-0.2825509615620297, 0.24455546264403258`}}]}, 
    {RGBColor[0.736782672705901, 0.358, 0.5030266573755369], PointSize[
     0.006944444444444445], Thickness[0.0025], 
     LineBox[{{-0.2348602590743295, -0.7041721306472775}, \
{-0.3033061769896924, -0.5367566398691029}, {-0.2967593109518495, \
-0.25205154205383845`}, {-0.28665073608676234`, -0.15402709231236886`}, \
{-0.2530823044951682, -0.043869913974921154`}}]}, 
    {RGBColor[0.28026441037696703`, 0.715, 0.4292089322474965], PointSize[
     0.006944444444444445], Thickness[0.0025], 
     LineBox[{{-0.2348602590743295, -1.004527270564716}, \
{-0.3134310480127634, -0.8566197388971181}, {-0.30741603673837814`, \
-0.6076540684388776}, {-0.2782298430014202, -0.5426412162291095}, \
{-0.26141933128680084`, -0.4767606077377691}}]}, 
    {RGBColor[0.368417, 0.506779, 0.709798], PointSize[0.006944444444444445], 
     Thickness[0.0025], 
     LineBox[{{-0.2348602590743295, -1.3048824104821541`}, \
{-0.34569750718120434`, -1.2054586317578782`}, {-0.3993127321173223, \
-1.1290235064249239`}, {-0.3696771586365596, -1.1698016243291556`}, \
{-0.3107305271611449, -1.177067919086287}}]}, 
    {RGBColor[0.880722, 0.611041, 0.142051], PointSize[0.006944444444444445], 
     Thickness[0.0025], 
     LineBox[{{-0.17478923109084182`, 
      1.1580297368408408`}, {-0.2918924420894716, 
      1.1370278566155265`}, {-0.3568376578794002, 
      1.1504643645582195`}, {-0.3796971807173348, 
      1.1382776208497134`}, {-0.36526726155018535`, 1.2057796523284945`}}]}, 
    {RGBColor[0.560181, 0.691569, 0.194885], PointSize[0.006944444444444445], 
     Thickness[0.0025], 
     LineBox[{{-0.17478923109084182`, 
      0.8576745969234023}, {-0.2510504971273966, 
      0.8779171679060094}, {-0.284281322094722, 
      0.9548808837758133}, {-0.29475242099287924`, 
      0.9540743953017311}, {-0.257720651836212, 1.0373272478291824`}}]}, 
    {RGBColor[0.922526, 0.385626, 0.209179], PointSize[0.006944444444444445], 
     Thickness[0.0025], 
     LineBox[{{-0.17478923109084182`, 
      0.5573194570059639}, {-0.2378516908450901, 
      0.615853176969655}, {-0.27456380644430756`, 
      0.7560551911315572}, {-0.28407705460140587`, 
      0.7691946339623924}, {-0.23267552034385036`, 0.8709844378131322}}]}, 
    {RGBColor[0.528488, 0.470624, 0.701351], PointSize[0.006944444444444445], 
     Thickness[0.0025], 
     LineBox[{{-0.17478923109084182`, 
      0.2569643170885255}, {-0.248014991830382, 
      0.3621312546186143}, {-0.30145912438240924`, 
      0.553167630473918}, {-0.3128104503516633, 
      0.5848317790526647}, {-0.25272165595568735`, 0.7105780222525995}}]}, 
    {RGBColor[0.772079, 0.431554, 0.102387], PointSize[0.006944444444444445], 
     Thickness[0.0025], 
     LineBox[{{-0.17478923109084182`, -0.04339082292502656}, \
{-0.2540360818249363, 0.09825509363427107}, {-0.30861589572630777`, 
      0.32603208380839527`}, {-0.32268233082611136`, 
      0.38331228356641694`}, {-0.2623384428011183, 0.5214906402924806}}]}, 
    {RGBColor[0.363898, 0.618501, 0.782349], PointSize[0.006944444444444445], 
     Thickness[0.0025], 
     LineBox[{{-0.17478923109084182`, -0.34374596274635133`}, \
{-0.25212379682188896`, -0.1841314182764789}, {-0.2844571676306136, 
      0.07161028698485646}, {-0.2945400468857632, 
      0.16131633158556635`}, {-0.2382933193093052, 0.29214168611370095`}}]}, 
    {RGBColor[1, 0.75, 0], PointSize[0.006944444444444445], Thickness[0.0025],
      LineBox[{{-0.17478923109084182`, -0.6441011026637897}, \
{-0.24831694282220912`, -0.48303267133199235`}, {-0.247766997088408, \
-0.19973498582119795`}, {-0.24258460892480513`, -0.10375478740970262`}, \
{-0.20799815417031484`, 0.009594397498124513}}]}, 
    {RGBColor[0.647624, 0.37816, 0.614037], PointSize[0.006944444444444445], 
     Thickness[0.0025], 
     LineBox[{{-0.17478923109084182`, -0.9444562425812282}, \
{-0.253939942770991, -0.7992306634979994}, {-0.24352844695818066`, \
-0.541174718350151}, {-0.21579376079405319`, -0.46549399729483476`}, \
{-0.19659816720798168`, -0.3840510695889773}}]}, 
    {RGBColor[0.571589, 0.586483, 0.], PointSize[0.006944444444444445], 
     Thickness[0.0025], 
     LineBox[{{-0.17478923109084182`, -1.2448113824986666`}, \
{-0.28105848371682507`, -1.1494143312077627`}, {-0.3184280268927665, \
-1.0525341233639731`}, {-0.2830344838906076, -1.068232301461347}, \
{-0.22699270201508215`, -1.0524013356044115`}}]}, 
    {RGBColor[0.915, 0.3325, 0.2125], PointSize[0.006944444444444445], 
     Thickness[0.0025], 
     LineBox[{{-0.11471820310735413`, 
      1.1580297368408408`}, {-0.22956286937183285`, 
      1.147275274063701}, {-0.2929368850172589, 
      1.1633348972495139`}, {-0.31619816265125633`, 
      1.1446764269510972`}, {-0.2982967056694139, 1.1989180037516913`}}]}, 
    {RGBColor[0.40082222609352647`, 0.5220066643438841, 0.85], PointSize[
     0.006944444444444445], Thickness[0.0025], 
     LineBox[{{-0.11471820310735413`, 
      0.8576745969234023}, {-0.1903592689707643, 
      0.8872902370665984}, {-0.22220171036169845`, 
      0.9683659284321092}, {-0.23342232198380625`, 
      0.960611755568328}, {-0.1893316640271373, 1.03061370560373}}]}, 
    {RGBColor[0.9728288904374106, 0.621644452187053, 0.07336199581899142], 
     PointSize[0.006944444444444445], Thickness[0.0025], 
     LineBox[{{-0.11471820310735413`, 
      0.5573194570059639}, {-0.17832106524876157`, 
      0.62416452042402}, {-0.2153540491169016, 
      0.7696469166879164}, {-0.22644444599374147`, 
      0.776546590624672}, {-0.16797737425313836`, 0.8710679237848028}}]}, 
    {RGBColor[0.736782672705901, 0.358, 0.5030266573755369], PointSize[
     0.006944444444444445], Thickness[0.0025], 
     LineBox[{{-0.11471820310735413`, 
      0.2569643170885255}, {-0.18947325429946096`, 
      0.3662882988716611}, {-0.24484577817457695`, 
      0.5631190443609072}, {-0.25760493505016263`, 
      0.5920999110647512}, {-0.1983835754006344, 0.7101338051855226}}]}, 
    {RGBColor[0.28026441037696703`, 0.715, 0.4292089322474965], PointSize[
     0.006944444444444445], Thickness[0.0025], 
     LineBox[{{-0.11471820310735413`, -0.04339082292502656}, \
{-0.1967958879930142, 0.0986566047930611}, {-0.25240934294024475`, 
      0.33105788659599117`}, {-0.2692226949027463, 
      0.3860766764513347}, {-0.21309480067332182`, 0.5186127541497041}}]}, 
    {RGBColor[0.368417, 0.506779, 0.709798], PointSize[0.006944444444444445], 
     Thickness[0.0025], 
     LineBox[{{-0.11471820310735413`, -0.34374596274635133`}, \
{-0.19601061313328294`, -0.1872468502757877}, {-0.22763247863774305`, 
      0.0718997475244546}, {-0.23988910438347957`, 
      0.1589730518355077}, {-0.18870333436461265`, 0.2866582158679882}}]}, 
    {RGBColor[0.880722, 0.611041, 0.142051], PointSize[0.006944444444444445], 
     Thickness[0.0025], 
     LineBox[{{-0.11471820310735413`, -0.6441011026637897}, \
{-0.19317798310166281`, -0.48996691485172317`}, {-0.19203612415751464`, \
-0.2039583503313689}, {-0.18848779615196587`, -0.11011890287982197`}, \
{-0.15678743941585208`, 0.002852562134582043}}]}, 
    {RGBColor[0.560181, 0.691569, 0.194885], PointSize[0.006944444444444445], 
     Thickness[0.0025], 
     LineBox[{{-0.11471820310735413`, -0.9444562425812282}, \
{-0.19973586125628187`, -0.8107858194065478}, {-0.18837581726395594`, \
-0.5544520786238658}, {-0.15955321275929626`, -0.47856023031050515`}, \
{-0.13836970811734065`, -0.3927493219205452}}]}, 
    {RGBColor[0.922526, 0.385626, 0.209179], PointSize[0.006944444444444445], 
     Thickness[0.0025], 
     LineBox[{{-0.11471820310735413`, -1.2448113824986666`}, \
{-0.22753782404626066`, -1.1664319991151912`}, {-0.26541221242396373`, \
-1.0863440670343734`}, {-0.22847584985630978`, -1.1023821115597465`}, \
{-0.16441152394446906`, -1.0808872518386239`}}]}, 
    {RGBColor[0.528488, 0.470624, 0.701351], PointSize[0.006944444444444445], 
     Thickness[0.0025], 
     LineBox[{{-0.054647175123866465`, 
      1.1580297368408408`}, {-0.1672332966646055, 
      1.1575226912920094`}, {-0.22905430307088143`, 
      1.1761574269292538`}, {-0.25151373366002855`, 
      1.1506628143319038`}, {-0.22989262808176442`, 1.1899193617861235`}}]}, 
    {RGBColor[0.772079, 0.431554, 0.102387], PointSize[0.006944444444444445], 
     Thickness[0.0025], 
     LineBox[{{-0.054647175123866465`, 
      0.8576745969234023}, {-0.12966804095154796`, 
      0.8966633059943191}, {-0.1615926819903008, 
      0.9800844669919528}, {-0.17345017770310978`, 
      0.9655957755249117}, {-0.12251651412537368`, 1.0220704389647262`}}]}, 
    {RGBColor[0.363898, 0.618501, 0.782349], PointSize[0.006944444444444445], 
     Thickness[0.0025], 
     LineBox[{{-0.054647175123866465`, 
      0.5573194570059639}, {-0.11879043955398329`, 
      0.6324758636696639}, {-0.15412685282459224`, 
      0.7793102444624014}, {-0.1647928084511288, 
      0.7846158957964334}, {-0.10792751371868237`, 0.8647225834671639}}]}, 
    {RGBColor[1, 0.75, 0], PointSize[0.006944444444444445], Thickness[0.0025],
      LineBox[{{-0.054647175123866465`, 
      0.2569643170885255}, {-0.1309315166052483, 
      0.3704453431414255}, {-0.18340407030891992`, 
      0.5677336728374806}, {-0.1974149969614124, 
      0.5950693709992573}, {-0.14237218927131462`, 0.7027045760102921}}]}, 
    {RGBColor[0.647624, 0.37816, 0.614037], PointSize[0.006944444444444445], 
     Thickness[0.0025], 
     LineBox[{{-0.054647175123866465`, -0.04339082292502656}, \
{-0.13955569414294858`, 0.09905811595370864}, {-0.19240640512472823`, 
      0.3323264990902557}, {-0.21214436382162083`, 
      0.3856058427080641}, {-0.1606040727893198, 0.5113854250163832}}]}, 
    {RGBColor[0.571589, 0.586483, 0.], PointSize[0.006944444444444445], 
     Thickness[0.0025], 
     LineBox[{{-0.054647175123866465`, -0.34374596274635133`}, \
{-0.13989742942549227`, -0.19036228225125235`}, {-0.16998176293695616`, 
      0.0713261384691883}, {-0.18488234400551504`, 
      0.15558207730731397`}, {-0.1395061061197047, 0.2805099942250506}}]}, 
    {RGBColor[0.915, 0.3325, 0.2125], PointSize[0.006944444444444445], 
     Thickness[0.0025], 
     LineBox[{{-0.054647175123866465`, -0.6441011026637897}, \
{-0.13803902338111645`, -0.496901158371454}, {-0.13663890949158733`, \
-0.20888595015806075`}, {-0.13470856320255534`, -0.11715011498050093`}, \
{-0.10437261389771385`, -0.003421849189977585}}]}, 
    {RGBColor[0.40082222609352647`, 0.5220066643438841, 0.85], PointSize[
     0.006944444444444445], Thickness[0.0025], 
     LineBox[{{-0.054647175123866465`, -0.9444562425812282}, \
{-0.14553177977785978`, -0.8223409753188115}, {-0.13311495181692592`, \
-0.5675663113208759}, {-0.10477838730504217`, -0.4896484151864279}, \
{-0.08496699733925776, -0.4005499966090721}}]}, 
    {RGBColor[0.9728288904374106, 0.621644452187053, 0.07336199581899142], 
     PointSize[0.006944444444444445], Thickness[0.0025], 
     LineBox[{{-0.054647175123866465`, -1.2448113824986666`}, \
{-0.17401716445600252`, -1.1834496668120422`}, {-0.21290877425247287`, \
-1.11808307217092}, {-0.17409772638365956`, -1.1339245580445367`}, \
{-0.11119588240335704`, -1.103336053972753}}]}, 
    {RGBColor[0.736782672705901, 0.358, 0.5030266573755369], PointSize[
     0.006944444444444445], Thickness[0.0025], 
     LineBox[{{0.005423852859621216, 
      1.097958708857353}, {-0.09640784617936998, 
      1.1155991336498468`}, {-0.14652287679439957`, 
      1.1466681606000528`}, {-0.164697844147294, 
      1.1165701058970041`}, {-0.1301667337129786, 1.1382540290459982`}}]}, 
    {RGBColor[0.28026441037696703`, 0.715, 0.4292089322474965], PointSize[
     0.006944444444444445], Thickness[0.0025], 
     LineBox[{{0.005423852859621216, 
      0.7976035689399146}, {-0.0670334130788012, 
      0.8529865414559563}, {-0.09818594912019823, 
      0.9515755036835969}, {-0.10723414746353077`, 
      0.9390366647165588}, {-0.05222623138807081, 0.9841604741127514}}]}, 
    {RGBColor[0.368417, 0.506779, 0.709798], PointSize[0.006944444444444445], 
     Thickness[0.0025], 
     LineBox[{{0.005423852859621216, 
      0.4972484290224762}, {-0.06188580693952705, 
      0.5875502431386025}, {-0.09922161940334764, 
      0.7461324003908024}, {-0.1099553683425265, 
      0.7541674562186699}, {-0.05612948140559776, 0.8254368879507998}}]}, 
    {RGBColor[0.880722, 0.611041, 0.142051], PointSize[0.006944444444444445], 
     Thickness[0.0025], 
     LineBox[{{0.005423852859621216, 
      0.19689328900892417`}, {-0.07501577200176901, 
      0.32136542341461843`}, {-0.12472359455051454`, 
      0.5261395976263988}, {-0.14105922324772616`, 
      0.5568930502934623}, {-0.09073372855342465, 0.6575046544365291}}]}, 
    {RGBColor[0.560181, 0.691569, 0.194885], PointSize[0.006944444444444445], 
     Thickness[0.0025], 
     LineBox[{{
      0.005423852859621216, -0.10346185090851423`}, {-0.08414043238886137, 
      0.04398317802597546}, {-0.13131249156066888`, 
      0.28421536842464573`}, {-0.15293927948391184`, 
      0.3419980966067733}, {-0.10825947578069006`, 0.46215965837458645`}}]}, 
    {RGBColor[0.922526, 0.385626, 0.209179], PointSize[0.006944444444444445], 
     Thickness[0.0025], 
     LineBox[{{
      0.005423852859621216, -0.403816990729839}, {-0.08305720616633072, \
-0.2541391953145181}, {-0.10690674181824261`, 
      0.016292447164802194`}, {-0.12294484053153389`, 
      0.10240492611849279`}, {-0.08460936325106316, 0.22597105214245575`}}]}, 
    {RGBColor[0.528488, 0.470624, 0.701351], PointSize[0.006944444444444445], 
     Thickness[0.0025], 
     LineBox[{{
      0.005423852859621216, -0.7041721306472775}, {-0.08354853200620332, \
-0.5680220239433835}, {-0.07560743355269023, -0.2732110877083639}, \
{-0.07131199078419898, -0.1805252006766749}, {-0.043114363830281076`, \
-0.06789686141550064}}]}, 
    {RGBColor[0.772079, 0.431554, 0.102387], PointSize[0.006944444444444445], 
     Thickness[0.0025], 
     LineBox[{{
      0.005423852859621216, -1.004527270564716}, {-0.09716145962566738, \
-0.9072103719317262}, {-0.08250637708399106, -0.6672761528274336}, \
{-0.05007681499391703, -0.5983412364439548}, {-0.028891830426635928`, \
-0.51353821968516}}]}, 
    {RGBColor[0.363898, 0.618501, 0.782349], PointSize[0.006944444444444445], 
     Thickness[0.0025], 
     LineBox[{{
      0.005423852859621216, -1.3048824104821541`}, {-0.1309489769248645, \
-1.2800463519497387`}, {-0.18776108320036228`, -1.2838336627440041`}, \
{-0.1562316167569895, -1.3323364535306113`}, {-0.08931975591132663, \
-1.3207117015581964`}}]}, 
    {RGBColor[1, 0.75, 0], PointSize[0.006944444444444445], Thickness[0.0025],
      LineBox[{{0.0654948808431089, 
      1.0378876808738653`}, {-0.02628550770150498, 
      1.0733445744143848`}, {-0.06701674403228636, 
      1.1166843590739193`}, {-0.07990343698845143, 
      1.0857408749517632`}, {-0.034534181606962755`, 1.0906802048987008`}}]}, 
    {RGBColor[0.647624, 0.37816, 0.614037], PointSize[0.006944444444444445], 
     Thickness[0.0025], 
     LineBox[{{0.0654948808431089, 0.737532540956427}, {-0.004863026189724326,
       0.8088850867267653}, {-0.0339925590535497, 
      0.9230866464316663}, {-0.040344105593977164`, 0.913475236031226}, {
      0.013998592975398572`, 0.9445158834570042}}]}, 
    {RGBColor[0.571589, 0.586483, 0.], PointSize[0.006944444444444445], 
     Thickness[0.0025], 
     LineBox[{{0.0654948808431089, 
      0.4371774010389885}, {-0.005376729533090312, 
      0.5409629029288711}, {-0.04418095453251383, 
      0.710879198636706}, {-0.05556498475286625, 
      0.7216873338251351}, {-0.005244852214788098, 0.7851944780715728}}]}, 
    {RGBColor[0.915, 0.3325, 0.2125], PointSize[0.006944444444444445], 
     Thickness[0.0025], 
     LineBox[{{0.0654948808431089, 
      0.1368222610254365}, {-0.018772685599515643`, 
      0.26848399047971216`}, {-0.06573189153067963, 
      0.48122517360136136`}, {-0.08482780348391034, 
      0.5159529855349931}, {-0.041391832396639655`, 0.6108835851902138}}]}, 
    {RGBColor[0.40082222609352647`, 0.5220066643438841, 0.85], PointSize[
     0.006944444444444445], Thickness[0.0025], 
     LineBox[{{
      0.0654948808431089, -0.1635328788920019}, {-0.029277053733204553`, \
-0.012554096556313465`}, {-0.06962529128014124, 
      0.23464619281330992`}, {-0.09300211413464946, 
      0.2965266633845198}, {-0.055771143037674, 0.4120146315462787}}]}, 
    {RGBColor[0.9728288904374106, 0.621644452187053, 0.07336199581899142], 
     PointSize[0.006944444444444445], Thickness[0.0025], 
     LineBox[{{
      0.0654948808431089, -0.4638880187133267}, {-0.026600400919643587`, \
-0.3192858460596128}, {-0.04337580454358669, -0.04152851011401361}, \
{-0.05852407106937109, 0.043440502138589535`}, {-0.026332677355121625`, 
      0.1654554791766233}}]}, 
    {RGBColor[0.736782672705901, 0.358, 0.5030266573755369], PointSize[
     0.006944444444444445], Thickness[0.0025], 
     LineBox[{{
      0.0654948808431089, -0.7642431586307651}, {-0.02945713756383434, \
-0.6409070947300711}, {-0.02028981212977339, -0.35650435259085533`}, \
{-0.012653732960456354`, -0.26511210789672607`}, {
      0.008687014217407592, -0.15708212387114345`}}]}, 
    {RGBColor[0.28026441037696703`, 0.715, 0.4292089322474965], PointSize[
     0.006944444444444445], Thickness[0.0025], 
     LineBox[{{
      0.0654948808431089, -1.0645982985482034`}, {-0.04906450822249376, \
-0.9942647731265561}, {-0.048987937413137506`, -0.813455910595235}, \
{-0.008925310655281182, -0.7595877871992299}, {
      0.014785039870470085`, -0.6725210732105941}}]}, 
    {RGBColor[0.368417, 0.506779, 0.709798], PointSize[0.006944444444444445], 
     Thickness[0.0025], 
     LineBox[{{0.12556590882659657`, 1.2181007648243283`}, {
      0.011962655587989354`, 1.2407669196494266`}, {-0.06907087462076428, 
      1.2495558554348358`}, {-0.08836205866854191, 
      1.2041044035507085`}, {-0.05475190016949588, 1.1877832330913338`}}]}, 
    {RGBColor[0.880722, 0.611041, 0.142051], PointSize[0.006944444444444445], 
     Thickness[0.0025], 
     LineBox[{{0.12556590882659657`, 0.9177456249068899}, {0.0509264844851966,
       0.9782570371162802}, {0.012443736820306806`, 1.0508909657184105`}, {
      0.007323632469482366, 1.0282107466281505`}, {0.05627208771248915, 
      1.0206775016434766`}}]}, 
    {RGBColor[0.560181, 0.691569, 0.194885], PointSize[0.006944444444444445], 
     Thickness[0.0025], 
     LineBox[{{0.12556590882659657`, 0.6173904849894516}, {
      0.058322278499878616`, 0.7108844174846642}, {0.030857413926365818`, 
      0.8520696538826659}, {0.02532371760398361, 0.8492016341387807}, {
      0.07624557605590437, 0.8730518848264393}}]}, 
    {RGBColor[0.922526, 0.385626, 0.209179], PointSize[0.006944444444444445], 
     Thickness[0.0025], 
     LineBox[{{0.12556590882659657`, 0.31703534507201314`}, {
      0.047715244475435126`, 0.43781515937637394`}, {0.004888916241610919, 
      0.6285451784006415}, {-0.009735757572862547, 0.6470603479762015}, {
      0.03168085071408461, 0.7131966002222745}}]}, 
    {RGBColor[0.528488, 0.470624, 0.701351], PointSize[0.006944444444444445], 
     Thickness[0.0025], 
     LineBox[{{0.12556590882659657`, 0.016680205058461125`}, {
      0.03454170252700088, 0.15720143512718457`}, {-0.00988421892311929, 
      0.3855590183470266}, {-0.03426560231370593, 0.4297984107587611}, {
      0.000302740940340801, 0.5269072046408467}}]}, 
    {RGBColor[0.772079, 0.431554, 0.102387], PointSize[0.006944444444444445], 
     Thickness[0.0025], 
     LineBox[{{0.12556590882659657`, -0.2836749347628636}, {
      0.028098500101429322`, -0.1376773594795487}, {-0.002000249998135417, 
      0.12515831418859136`}, {-0.02595779191428388, 0.19643660099495766`}, {
      0.004644751433370037, 0.3116302545202147}}]}, 
    {RGBColor[0.363898, 0.618501, 0.782349], PointSize[0.006944444444444445], 
     Thickness[0.0025], 
     LineBox[{{0.12556590882659657`, -0.5840300746803021}, {
      0.028425421004269306`, -0.451753061669262}, {
      0.023850654436607076`, -0.16286613598969638`}, {
      0.014490660402793669`, -0.07340395502340014}, {0.03941017161805378, 
      0.04368781730942043}}]}, 
    {RGBColor[1, 0.75, 0], PointSize[0.006944444444444445], Thickness[0.0025],
      LineBox[{{0.12556590882659657`, -0.8843852145977404}, {
      0.023187594670492293`, -0.7815071975605997}, {
      0.03787239047794416, -0.5189965143832402}, {
      0.056607563046912834`, -0.4319321693373305}, {
      0.06927751032810595, -0.33030223905023726`}}]}, 
    {RGBColor[0.647624, 0.37816, 0.614037], PointSize[0.006944444444444445], 
     Thickness[0.0025], 
     LineBox[{{
      0.12556590882659657`, -1.184740354515179}, {-0.0073480556099795175`, \
-1.1590034246200271`}, {-0.034647060192878165`, -1.0899741193089936`}, {
      0.009433547241253781, -1.075683764496247}, {
      0.05665690985406435, -1.0012727079967505`}}]}, 
    {RGBColor[0.571589, 0.586483, 0.], PointSize[0.006944444444444445], 
     Thickness[0.0025], 
     LineBox[{{0.18563693681008425`, 1.097958708857353}, {0.09067820975326471,
       1.144817279192171}, {0.031444918654493004`, 1.1779331357928247`}, {
      0.0249711703134457, 1.1417301616845335`}, {0.06795842314787676, 
      1.1044044071139125`}}]}, 
    {RGBColor[0.915, 0.3325, 0.2125], PointSize[0.006944444444444445], 
     Thickness[0.0025], 
     LineBox[{{0.18563693681008425`, 0.7976035689399146}, {
      0.11430598785629636`, 0.8787513452904482}, {0.08093631859658582, 
      0.981484353286963}, {0.0803100783844628, 0.9664210051892196}, {
      0.12944455920875675`, 0.9526113038729742}}]}, 
    {RGBColor[0.40082222609352647`, 0.5220066643438841, 0.85], PointSize[
     0.006944444444444445], Thickness[0.0025], 
     LineBox[{{0.18563693681008425`, 0.4972484290224762}, {
      0.11638650089397708`, 0.6073002730196628}, {0.08481224811200982, 
      0.769196747786993}, {0.07841714933975288, 0.7756942156639443}, {
      0.12138220651575396`, 0.7989946906077612}}]}, 
    {RGBColor[0.9728288904374106, 0.621644452187053, 0.07336199581899142], 
     PointSize[0.006944444444444445], Thickness[0.0025], 
     LineBox[{{0.18563693681008425`, 0.19689328900892417`}, {
      0.10166823469188332`, 0.3283798381107939}, {0.06191522159359153, 
      0.5350647247998452}, {0.043036086932603274`, 0.5634068724620899}, {
      0.07444160652419024, 0.6306974692870488}}]}, 
    {RGBColor[0.736782672705901, 0.358, 0.5030266573755369], PointSize[
     0.006944444444444445], Thickness[0.0025], 
     LineBox[{{0.18563693681008425`, -0.10346185090851423`}, {
      0.08929074329600273, 0.038555161856949065`}, {0.05258425538504772, 
      0.28180725915756183`}, {0.0223498356191682, 0.3354278336128308}, {
      0.049040053842457465`, 0.44087497892180055`}}]}, 
    {RGBColor[0.28026441037696703`, 0.715, 0.4292089322474965], PointSize[
     0.006944444444444445], Thickness[0.0025], 
     LineBox[{{0.18563693681008425`, -0.403816990729839}, {
      0.08706424417269623, -0.26986233019357203`}, {0.06967643456589429, 
      0.005163139818712538}, {0.04568983333155958, 0.08775861831085617}, {
      0.07125154036086617, 0.20723192538438837`}}]}, 
    {RGBColor[0.368417, 0.506779, 0.709798], PointSize[0.006944444444444445], 
     Thickness[0.0025], 
     LineBox[{{0.18563693681008425`, -0.7041721306472775}, {
      0.08365076201931274, -0.5943895640419704}, {
      0.088030457481942, -0.31001585967937045`}, {
      0.08650267464264495, -0.21353687680541006`}, {
      0.09938609309623438, -0.10238084904303058`}}]}, 
    {RGBColor[0.880722, 0.611041, 0.142051], PointSize[0.006944444444444445], 
     Thickness[0.0025], 
     LineBox[{{0.18563693681008425`, -1.004527270564716}, {
      0.06763008481619219, -0.9454745462596506}, {
      0.07368613787478495, -0.7415021282034594}, {
      0.10679926827752104`, -0.6704795011094723}, {
      0.11613427666470616`, -0.564997701361091}}]}, 
    {RGBColor[0.560181, 0.691569, 0.194885], PointSize[0.006944444444444445], 
     Thickness[0.0025], 
     LineBox[{{0.18563693681008425`, -1.3048824104821541`}, {
      0.03260245436503473, -1.3323894381978545`}, {-0.03089198433014323, \
-1.3872382199855688`}, {0.0062285632580300065`, -1.4266753141255166`}, {
      0.05037499024524028, -1.4130522452053589`}}]}, 
    {RGBColor[0.922526, 0.385626, 0.209179], PointSize[0.006944444444444445], 
     Thickness[0.0025], 
     LineBox[{{0.2457079646974583, 0.9177456249068899}, {0.17266132493061734`,
       0.9949126386641957}, {0.12680185460170948`, 1.0676999540378227`}, {
      0.13073945371920626`, 1.0453815249214293`}, {0.17723374611815657`, 
      1.0018038044127069`}}]}, 
    {RGBColor[0.528488, 0.470624, 0.701351], PointSize[0.006944444444444445], 
     Thickness[0.0025], 
     LineBox[{{0.2457079646974583, 0.6173904849894516}, {0.17782594660731788`,
       0.7231177951822866}, {0.1510722936944237, 0.8647132428115851}, {
      0.1521124254206661, 0.8639618425359981}, {0.19624590401719197`, 
      0.8535322179448555}}]}, 
    {RGBColor[0.772079, 0.431554, 0.102387], PointSize[0.006944444444444445], 
     Thickness[0.0025], 
     LineBox[{{0.2457079646974583, 0.31703534507201314`}, {
      0.16739583787988205`, 0.4420808649046}, {0.1339959606651151, 
      0.6346711867416176}, {0.12060624736531783`, 0.6538301689474517}, {
      0.15093127225388767`, 0.6915108697280509}}]}, 
    {RGBColor[0.363898, 0.618501, 0.782349], PointSize[0.006944444444444445], 
     Thickness[0.0025], 
     LineBox[{{0.2457079646974583, 0.016680205058461125`}, {
      0.1539417771865871, 0.15176862961654486`}, {0.12023241294474481`, 
      0.38135766775718644`}, {0.09273300842988418, 0.42472563108833344`}, {
      0.11633472228615237`, 0.5082069218786164}}]}, 
    {RGBColor[1, 0.75, 0], PointSize[0.006944444444444445], Thickness[0.0025],
      LineBox[{{0.2457079646974583, -0.2836749347628636}, {
      0.14578098908880702`, -0.15159474416903415`}, {0.1266535344344824, 
      0.11058020178584604`}, {0.0985232602519186, 0.18201540669184121`}, {
      0.12026690849023412`, 0.2931204862017259}}]}, 
    {RGBColor[0.647624, 0.37816, 0.614037], PointSize[0.006944444444444445], 
     Thickness[0.0025], 
     LineBox[{{0.2457079646974583, -0.5840300746803021}, {
      0.14359341197783926`, -0.47129145925824234`}, {
      0.14071412624044272`, -0.19196259471910634`}, {
      0.12745706413534982`, -0.10042077029150097`}, {0.13643507796310594`, 
      0.01226326463452083}}]}, 
    {RGBColor[0.571589, 0.586483, 0.], PointSize[0.006944444444444445], 
     Thickness[0.0025], 
     LineBox[{{0.2457079646974583, -0.8843852145977404}, {
      0.13703796596331985`, -0.8058738410381298}, {
      0.14492476866033263`, -0.5596053029711219}, {
      0.16311544907738915`, -0.47159840524126917`}, {
      0.1600725074284947, -0.3621586026843858}}]}, 
    {RGBColor[0.915, 0.3325, 0.2125], PointSize[0.006944444444444445], 
     Thickness[0.0025], 
     LineBox[{{0.2457079646974583, -1.184740354515179}, {
      0.10516013881681513`, -1.1872977481158897`}, {
      0.07205833143260981, -1.1360002746710223`}, {
      0.11767662218588759`, -1.113919066540723}, {
      0.15960139301328397`, -1.031052009157837}}]}, 
    {RGBColor[0.40082222609352647`, 0.5220066643438841, 0.85], PointSize[
     0.006944444444444445], Thickness[0.0025], 
     LineBox[{{0.305778992680946, 1.0378876808738653`}, {0.22246841839530154`,
       1.1096974163033713`}, {0.1607433833762116, 1.1536674902524713`}, {
      0.16854024697563935`, 1.123724980722748}, {0.21325008177227253`, 
      1.053831622172368}}]}, 
    {RGBColor[0.9728288904374106, 0.621644452187053, 0.07336199581899142], 
     PointSize[0.006944444444444445], Thickness[0.0025], 
     LineBox[{{0.305778992680946, 0.737532540956427}, {0.2359581665395994, 
      0.8388368662022789}, {0.20198404027796696`, 0.9540931872619821}, {
      0.21059946638588356`, 0.9468353433400188}, {0.25338177193974637`, 
      0.9053644074643191}}]}, 
    {RGBColor[0.736782672705901, 0.358, 0.5030266573755369], PointSize[
     0.006944444444444445], Thickness[0.0025], 
     LineBox[{{0.305778992680946, 0.4371774010389885}, {0.23281186121770128`, 
      0.5593235053138437}, {0.20553211549762918`, 0.7315804888540741}, {
      0.20109064730149784`, 0.7440494826373041}, {0.23298757695751587`, 
      0.7521104210573607}}]}, 
    {RGBColor[0.28026441037696703`, 0.715, 0.4292089322474965], PointSize[
     0.006944444444444445], Thickness[0.0025], 
     LineBox[{{0.305778992680946, 0.1368222610254365}, {0.21898754353622663`, 
      0.26908669557729065`}, {0.1915252740213045, 0.48420831900128575`}, {
      0.16955958847748387`, 0.5176469248217584}, {0.1891414593381401, 
      0.576961299057527}}]}, 
    {RGBColor[0.368417, 0.506779, 0.709798], PointSize[0.006944444444444445], 
     Thickness[0.0025], 
     LineBox[{{0.305778992680946, -0.1635328788920019}, {
      0.2056232210582928, -0.03099947612895472}, {0.18586383914359408`, 
      0.21732403264037387`}, {0.15385972630167138`, 0.2777381894231125}, {
      0.17060306544083567`, 0.37955240738928714`}}]}, 
    {RGBColor[0.880722, 0.611041, 0.142051], PointSize[0.006944444444444445], 
     Thickness[0.0025], 
     LineBox[{{0.305778992680946, -0.4638880187133267}, {
      0.2031207524410032, -0.34988437699609815`}, {
      0.19723014034722636`, -0.08011802450702311}, {0.17314223374251878`, 
      0.005906787569497453}, {0.17747665915395194`, 0.11980467203270442`}}]}, 
    {RGBColor[0.560181, 0.691569, 0.194885], PointSize[0.006944444444444445], 
     Thickness[0.0025], 
     LineBox[{{0.305778992680946, -0.7642431586307651}, {
      0.19684885398616256`, -0.6832585608837005}, {
      0.1980526916961057, -0.4268772191996747}, {
      0.2021917320499375, -0.3349674501890918}, {
      0.1943142366731999, -0.22484518867891892`}}]}, 
    {RGBColor[0.922526, 0.385626, 0.209179], PointSize[0.006944444444444445], 
     Thickness[0.0025], 
     LineBox[{{0.305778992680946, -1.0645982985482034`}, {
      0.17443380233486291`, -1.048089810977833}, {
      0.15842131415068922`, -0.9150746249249189}, {
      0.19955088514901292`, -0.8533542501921932}, {
      0.21917364471270817`, -0.7377945508113064}}]}, 
    {RGBColor[0.528488, 0.470624, 0.701351], PointSize[0.006944444444444445], 
     Thickness[0.0025], 
     LineBox[{{0.3658500206644336, 1.097958708857353}, {0.280068277547638, 
      1.1719802172514802`}, {0.20371212924905927`, 1.2036935857314524`}, {
      0.2179604547864085, 1.171045812837206}, {0.26484210030405964`, 
      1.0863379191343516`}}]}, 
    {RGBColor[0.772079, 0.431554, 0.102387], PointSize[0.006944444444444445], 
     Thickness[0.0025], 
     LineBox[{{0.3658500206644336, 0.7976035689399146}, {0.29556954516803857`,
       0.9010814133287762}, {0.2523994425205479, 1.0008973022807328`}, {
      0.2678434114174878, 0.9915674542759787}, {0.3096689604283636, 
      0.9338012474894956}}]}, 
    {RGBColor[0.363898, 0.618501, 0.782349], PointSize[0.006944444444444445], 
     Thickness[0.0025], 
     LineBox[{{0.3658500206644336, 0.4972484290224762}, {0.295206336202337, 
      0.6216674620422737}, {0.2704239637666452, 0.783179096964801}, {
      0.272640289104771, 0.792884138531998}, {0.30342141576223514`, 
      0.7830562478091326}}]}, 
    {RGBColor[1, 0.75, 0], PointSize[0.006944444444444445], Thickness[0.0025],
      LineBox[{{0.3658500206644336, 0.19689328900892417`}, {
      0.28165649459449293`, 0.3294659756538929}, {0.26024688302396803`, 
      0.5377037388881901}, {0.2416920442068448, 0.5660244948560227}, {
      0.25641798580993025`, 0.6085722740122113}}]}, 
    {RGBColor[0.647624, 0.37816, 0.614037], PointSize[0.006944444444444445], 
     Thickness[0.0025], 
     LineBox[{{0.3658500206644336, -0.10346185090851423`}, {
      0.2677987567087839, 0.02424905636636936}, {0.25173278236488644`, 
      0.2660885934566829}, {0.21743641180977719`, 0.32178215212621525`}, {
      0.22585861199448842`, 0.4119420784479403}}]}, 
    {RGBColor[0.571589, 0.586483, 0.], PointSize[0.006944444444444445], 
     Thickness[0.0025], 
     LineBox[{{0.3658500206644336, -0.403816990729839}, {
      0.2618997470140641, -0.2942299303666181}, {
      0.258334677189285, -0.030227438809218958`}, {0.22974340877201785`, 
      0.051389472563932}, {0.22637469893993128`, 0.1598188816155245}}]}, 
    {RGBColor[0.915, 0.3325, 0.2125], PointSize[0.006944444444444445], 
     Thickness[0.0025], 
     LineBox[{{0.3658500206644336, -0.7041721306472775}, {
      0.25561217664011027`, -0.6265941080055157}, {
      0.2526833002183155, -0.37029121656887304`}, {
      0.2494999156471481, -0.27710354713707197`}, {
      0.23421801060746977`, -0.1659905357102085}}]}, 
    {RGBColor[0.40082222609352647`, 0.5220066643438841, 0.85], PointSize[
     0.006944444444444445], Thickness[0.0025], 
     LineBox[{{0.3658500206644336, -1.004527270564716}, {
      0.23760033556767216`, -0.9843811193626413}, {
      0.2258393498170579, -0.8194839141857413}, {
      0.25803663325997267`, -0.7472341609092172}, {
      0.26544606924782144`, -0.6231005953286592}}]}, 
    {RGBColor[0.9728288904374106, 0.621644452187053, 0.07336199581899142], 
     PointSize[0.006944444444444445], Thickness[0.0025], 
     LineBox[{{0.3658500206644336, -1.3048824104821541`}, {
      0.20113395283594523`, -1.3775371167652726`}, {
      0.1306305328598913, -1.4591025484999984`}, {
      0.16880721308588154`, -1.4771194420904639`}, {
      0.2104937363828816, -1.456843163587486}}]}, 
    {RGBColor[0.736782672705901, 0.358, 0.5030266573755369], PointSize[
     0.006944444444444445], Thickness[0.0025], 
     LineBox[{{0.4259210486479213, 0.8576745969234023}, {0.355627158272403, 
      0.9642104054012246}, {0.3011406477887999, 1.0485693108795047`}, {
      0.3243538443739887, 1.0373840398625418`}, {0.3668208029928378, 
      0.967002729590166}}]}, 
    {RGBColor[0.28026441037696703`, 0.715, 0.4292089322474965], PointSize[
     0.006944444444444445], Thickness[0.0025], 
     LineBox[{{0.4259210486479213, 0.5573194570059639}, {0.3574450213357967, 
      0.6857822258047895}, {0.3327936091647604, 0.8358455950149246}, {
      0.34232672553839283`, 0.8427940171960951}, {0.37252008808398845`, 
      0.8167435467190577}}]}, 
    {RGBColor[0.368417, 0.506779, 0.709798], PointSize[0.006944444444444445], 
     Thickness[0.0025], 
     LineBox[{{0.4259210486479213, 0.2569643170885255}, {0.34428465455294505`,
       0.3891537221795679}, {0.3287397365564615, 0.590983223264196}, {
      0.3156744128885657, 0.6153466518050468}, {0.32755625468350136`, 
      0.640919162588339}}]}, 
    {RGBColor[0.880722, 0.611041, 0.142051], PointSize[0.006944444444444445], 
     Thickness[0.0025], 
     LineBox[{{0.4259210486479213, -0.04339082292502656}, {0.3301716585242591,
       0.08154988793378057}, {0.3179303184459628, 0.31745244478100587`}, {
      0.28697843548759894`, 0.3681890187850914}, {0.28701459454253897`, 
      0.44246799338882137`}}]}, 
    {RGBColor[0.560181, 0.691569, 0.194885], PointSize[0.006944444444444445], 
     Thickness[0.0025], 
     LineBox[{{0.4259210486479213, -0.34374596274635133`}, {
      0.32124148539355163`, -0.23741164235064788`}, {0.3224157018606887, 
      0.022061671078599715`}, {0.2932636369389132, 0.09700649405506927}, {
      0.27925264652572285`, 0.19654173330279762`}}]}, 
    {RGBColor[0.922526, 0.385626, 0.209179], PointSize[0.006944444444444445], 
     Thickness[0.0025], 
     LineBox[{{0.4259210486479213, -0.6441011026637897}, {
      0.31463902326387555`, -0.5689640060774541}, {
      0.3076614177118585, -0.3147667873023091}, {
      0.29824152613352173`, -0.22354055146231044`}, {
      0.2743821063624341, -0.11490151724598285`}}]}, 
    {RGBColor[0.528488, 0.470624, 0.701351], PointSize[0.006944444444444445], 
     Thickness[0.0025], 
     LineBox[{{0.4259210486479213, -0.9444562425812282}, {
      0.30103530441110016`, -0.919886891763237}, {
      0.29077107071227415`, -0.7287774221258569}, {
      0.31458013600237, -0.6474787259779471}, {
      0.30962348684329344`, -0.5181004426199718}}]}, 
    {RGBColor[0.772079, 0.431554, 0.102387], PointSize[0.006944444444444445], 
     Thickness[0.0025], 
     LineBox[{{0.4259210486479213, -1.2448113824986666`}, {
      0.2671442120199767, -1.307202318862923}, {
      0.21119696832548523`, -1.3351372900569252`}, {
      0.2509591656957454, -1.3237096224794114`}, {
      0.29436482660740476`, -1.267328144707266}}]}, 
    {RGBColor[0.363898, 0.618501, 0.782349], PointSize[0.006944444444444445], 
     Thickness[0.0025], 
     LineBox[{{0.485992076631409, 0.8576745969234023}, {0.4162714612299354, 
      0.9720959836994206}, {0.3625828877058936, 1.0557974576410096`}, {
      0.39325253201240634`, 1.0471906662376018`}, {0.4366086906282533, 
      0.9754851741786467}}]}, 
    {RGBColor[1, 0.75, 0], PointSize[0.006944444444444445], Thickness[0.0025],
      LineBox[{{0.485992076631409, 0.5573194570059639}, {0.4169737382202616, 
      0.6914566922970593}, {0.3959006975369298, 0.8386008828428404}, {
      0.40912691635693793`, 0.846766019797747}, {0.4364533914848003, 
      0.8204229377946447}}]}, 
    {RGBColor[0.647624, 0.37816, 0.614037], PointSize[0.006944444444444445], 
     Thickness[0.0025], 
     LineBox[{{0.485992076631409, 0.2569643170885255}, {0.4042028462624024, 
      0.3904011714349967}, {0.39252345581409703`, 0.5893076670555383}, {
      0.38103991333789666`, 0.6144649319332007}, {0.38585973300859105`, 
      0.6361470928227003}}]}, 
    {RGBColor[0.571589, 0.586483, 0.], PointSize[0.006944444444444445], 
     Thickness[0.0025], 
     LineBox[{{0.485992076631409, -0.04339082292502656}, {
      0.38977301265414793`, 0.07780733564133664}, {0.37945695735583246`, 
      0.3082417222977409}, {0.3507711549848541, 0.35914162725435894`}, {
      0.34067023588921597`, 0.4282555197277391}}]}, 
    {RGBColor[0.915, 0.3325, 0.2125], PointSize[0.006944444444444445], 
     Thickness[0.0025], 
     LineBox[{{0.485992076631409, -0.34374596274635133`}, {
      0.3798013580408384, -0.24495225514213947`}, {0.376979460631527, 
      0.0032859113127009787`}, {0.34843271983344715`, 0.07730374265762258}, {
      0.32158538523374963`, 0.17195363649588255`}}]}, 
    {RGBColor[0.40082222609352647`, 0.5220066643438841, 0.85], PointSize[
     0.006944444444444445], Thickness[0.0025], 
     LineBox[{{0.485992076631409, -0.6441011026637897}, {
      0.3720912567968332, -0.5792160295031008}, {
      0.35835233467553507`, -0.34247605325073244`}, {
      0.3495698566997026, -0.2519375629106024}, {
      0.32043576470957513`, -0.14057084589593413`}}]}, 
    {RGBColor[0.9728288904374106, 0.621644452187053, 0.07336199581899142], 
     PointSize[0.006944444444444445], Thickness[0.0025], 
     LineBox[{{0.485992076631409, -0.9444562425812282}, {
      0.35782627228462555`, -0.9324629813813891}, {
      0.33796499705693084`, -0.7633593350040001}, {
      0.3611443334880517, -0.6840047810070529}, {
      0.3625548838644689, -0.5538653286745012}}]}, 
    {RGBColor[0.736782672705901, 0.358, 0.5030266573755369], PointSize[
     0.006944444444444445], Thickness[0.0025], 
     LineBox[{{0.485992076631409, -1.2448113824986666`}, {
      0.3232640914863613, -1.3217422487063917`}, {
      0.26174313420878614`, -1.3643775287835171`}, {
      0.2985055319808831, -1.349929586459842}, {
      0.3450280077346725, -1.2935886592131278`}}]}, 
    {RGBColor[0.28026441037696703`, 0.715, 0.4292089322474965], PointSize[
     0.006944444444444445], Thickness[0.0025], 
     LineBox[{{0.5460631046148967, 0.7976035689399146}, {0.47533503675043154`,
       0.9272313950877471}, {0.43362082657185974`, 1.0225693529963025`}, {
      0.4690064850925867, 1.0199386143582472`}, {0.5126403182210499, 
      0.9605940616997277}}]}, 
    {RGBColor[0.368417, 0.506779, 0.709798], PointSize[0.006944444444444445], 
     Thickness[0.0025], 
     LineBox[{{0.5460631046148967, 0.4972484290224762}, {0.4747241161941459, 
      0.6378315780176776}, {0.4601103483768598, 0.793032436109303}, {
      0.4725873388901586, 0.8058564198059119}, {0.4918221775248122, 
      0.7900054953613281}}]}, 
    {RGBColor[0.880722, 0.611041, 0.142051], PointSize[0.006944444444444445], 
     Thickness[0.0025], 
     LineBox[{{0.5460631046148967, 0.19689328900892417`}, {
      0.46410483881393383`, 0.3301302686021842}, {0.45552547368441065`, 
      0.5314693716172244}, {0.4420054357784355, 0.5624711320850087}, {
      0.4337125103677152, 0.5887504207224428}}]}, 
    {RGBColor[0.560181, 0.691569, 0.194885], PointSize[0.006944444444444445], 
     Thickness[0.0025], 
     LineBox[{{0.5460631046148967, -0.10346185090851423`}, {
      0.4502167698317285, 0.00937443478723591}, {0.44218116575408917`, 
      0.2366018250000555}, {0.41228055581380746`, 0.29220621634245203`}, {
      0.38354982711372976`, 0.36250007949851415`}}]}, 
    {RGBColor[0.922526, 0.385626, 0.209179], PointSize[0.006944444444444445], 
     Thickness[0.0025], 
     LineBox[{{0.5460631046148967, -0.403816990729839}, {
      0.44163632946229586`, -0.3197937139848799}, {
      0.4308547054848693, -0.0866295834222551}, {
      0.4045227607567221, -0.009681500473903634}, {0.3627178554453985, 
      0.08538543079488428}}]}, 
    {RGBColor[0.528488, 0.470624, 0.701351], PointSize[0.006944444444444445], 
     Thickness[0.0025], 
     LineBox[{{0.5460631046148967, -0.7041721306472775}, {
      0.43356637594711506`, -0.660257899795458}, {
      0.41157606720233575`, -0.4506941598396128}, {
      0.41013488575834384`, -0.36235555881533155`}, {
      0.38057769795449964`, -0.2397135302164896}}]}, 
    {RGBColor[0.772079, 0.431554, 0.102387], PointSize[0.006944444444444445], 
     Thickness[0.0025], 
     LineBox[{{0.5460631046148967, -1.004527270564716}, {
      0.41526993034563764`, -1.0235525010603823`}, {
      0.37989757891790427`, -0.911544724805919}, {
      0.4080889630195532, -0.8408427021422841}, {
      0.4364131471296752, -0.7164763760293964}}]}, 
    {RGBColor[0.363898, 0.618501, 0.782349], PointSize[0.006944444444444445], 
     Thickness[0.0025], 
     LineBox[{{0.6061341325983843, 0.9778166528903777}, {0.5299724859513958, 
      1.1087497640606483`}, {0.4653648563280304, 1.1655135195067043`}, {
      0.517411289936047, 1.1536532802633777`}, {0.5759869930638701, 
      1.0743111685643032`}}]}, 
    {RGBColor[1, 0.75, 0], PointSize[0.006944444444444445], Thickness[0.0025],
      LineBox[{{0.6061341325983843, 0.6774615129729392}, {0.5354901808730517, 
      0.8228908258115619}, {0.5146329461623916, 0.9402588007710804}, {
      0.5490085398464482, 0.9464574935886022}, {0.588037203996126, 
      0.9150114343324895}}]}, 
    {RGBColor[0.647624, 0.37816, 0.614037], PointSize[0.006944444444444445], 
     Thickness[0.0025], 
     LineBox[{{0.6061341325983843, 0.3771063730555008}, {0.5316416073234681, 
      0.5186787285800739}, {0.5264277559729695, 0.6944897325186045}, {
      0.5335975287374258, 0.7172620211952915}, {0.5364955299494326, 
      0.7156668248211489}}]}, 
    {RGBColor[0.571589, 0.586483, 0.], PointSize[0.006944444444444445], 
     Thickness[0.0025], 
     LineBox[{{0.6061341325983843, 0.07675123304194881}, {0.5213883820517767, 
      0.19965716866985755`}, {0.513700465310953, 0.4084457419296188}, {
      0.49691092540704696`, 0.4513867066024051}, {0.46535744615613195`, 
      0.484684680182561}}]}, 
    {RGBColor[0.915, 0.3325, 0.2125], PointSize[0.006944444444444445], 
     Thickness[0.0025], 
     LineBox[{{0.6061341325983843, -0.2236039068754896}, {
      0.5094863225860163, -0.1281551830749073}, {0.501437141398128, 
      0.09609547409778729}, {0.4747691901944481, 0.15999755233161886`}, {
      0.42413864358288456`, 0.23397536364205274`}}]}, 
    {RGBColor[0.40082222609352647`, 0.5220066643438841, 0.85], PointSize[
     0.006944444444444445], Thickness[0.0025], 
     LineBox[{{0.6061341325983843, -0.5239590466968144}, {
      0.5017023013776567, -0.4630839297000181}, {
      0.47686637824622086`, -0.25170926058843185`}, {
      0.46162313415372724`, -0.16983301255493222`}, {
      0.4202406127372226, -0.06567404332142603}}]}, 
    {RGBColor[0.9728288904374106, 0.621644452187053, 0.07336199581899142], 
     PointSize[0.006944444444444445], Thickness[0.0025], 
     LineBox[{{0.6061341325983843, -0.8243141866142528}, {
      0.49366451961807956`, -0.812030705656007}, {
      0.46092170134692545`, -0.637254082499878}, {
      0.47080103707081455`, -0.5510028399083293}, {
      0.46236103868625744`, -0.42039077071744524`}}]}, 
    {RGBColor[0.736782672705901, 0.358, 0.5030266573755369], PointSize[
     0.006944444444444445], Thickness[0.0025], 
     LineBox[{{0.6061341325983843, -1.1246693265316912`}, {
      0.46719508578673163`, -1.191752273097066}, {
      0.4132029773289188, -1.1658045582767669`}, {
      0.4412264364278152, -1.1179368028813095`}, {
      0.4934748791053964, -1.0201888228900566`}}]}, 
    {RGBColor[0.28026441037696703`, 0.715, 0.4292089322474965], PointSize[
     0.006944444444444445], Thickness[0.0025], 
     LineBox[{{0.6662051605818721, 0.7976035689399146}, {0.593181276984882, 
      0.9497579342054783}, {0.5580624979205007, 1.0411590701820121`}, {
      0.6093876792434487, 1.0437712388821982`}, {0.6644905547759299, 
      1.005359282790821}}]}, 
    {RGBColor[0.368417, 0.506779, 0.709798], PointSize[0.006944444444444445], 
     Thickness[0.0025], 
     LineBox[{{0.6662051605818721, 0.4972484290224762}, {0.5953332287248824, 
      0.6510035573894051}, {0.5886939498030948, 0.7992508697547104}, {
      0.6103430671093517, 0.8178204183204606}, {0.6247479724612682, 
      0.8040243410976413}}]}, 
    {RGBColor[0.880722, 0.611041, 0.142051], PointSize[0.006944444444444445], 
     Thickness[0.0025], 
     LineBox[{{0.6662051605818721, 0.19689328900892417`}, {0.5890171805103762,
       0.33001067108691645`}, {0.586514062460261, 0.5229838415767547}, {
      0.5807273231716183, 0.5590438304703196}, {0.550240945841336, 
      0.5691681014610672}}]}, 
    {RGBColor[0.560181, 0.691569, 0.194885], PointSize[0.006944444444444445], 
     Thickness[0.0025], 
     LineBox[{{0.6662051605818721, -0.10346185090851423`}, {
      0.5770421115262016, -0.0013000010722446428`}, {0.5681414566221744, 
      0.20965977958422422`}, {0.543411247075378, 0.2652702378680952}, {
      0.4878964128019604, 0.3190826058050756}}]}, 
    {RGBColor[0.922526, 0.385626, 0.209179], PointSize[0.006944444444444445], 
     Thickness[0.0025], 
     LineBox[{{0.6662051605818721, -0.403816990729839}, {
      0.5679954904336442, -0.33843114825479614`}, {
      0.5451605567640891, -0.1347308044530602}, {
      0.5236259567282792, -0.06054248342502906}, {0.47308974596374254`, 
      0.03014076587245955}}]}, 
    {RGBColor[0.528488, 0.470624, 0.701351], PointSize[0.006944444444444445], 
     Thickness[0.0025], 
     LineBox[{{0.6662051605818721, -0.7041721306472775}, {
      0.5601928885815979, -0.6846460908948295}, {
      0.5209600298377385, -0.5129584074763403}, {
      0.5206197950423426, -0.42713621408274827`}, {
      0.5018311748327006, -0.30312990969225984`}}]}, 
    {RGBColor[0.772079, 0.431554, 0.102387], PointSize[0.006944444444444445], 
     Thickness[0.0025], 
     LineBox[{{0.6662051605818721, -1.004527270564716}, {
      0.5439821185921501, -1.0500198330269528`}, {
      0.49126197500003305`, -0.9755913377615755}, {
      0.5141057147609928, -0.9054298190678699}, {
      0.5549694840974579, -0.7859739500272921}}]}, 
    {RGBColor[0.363898, 0.618501, 0.782349], PointSize[0.006944444444444445], 
     Thickness[0.0025], 
     LineBox[{{0.7262761885653598, 0.8576745969234023}, {0.6510128283133425, 
      1.020497184300347}, {0.610331869063392, 1.0997700935923271`}, {
      0.6740211912259464, 1.1022560606208607`}, {0.74139361465949, 
      1.0666216946212659`}}]}, 
    {RGBColor[1, 0.75, 0], PointSize[0.006944444444444445], Thickness[0.0025],
      LineBox[{{0.7262761885653598, 0.5573194570059639}, {0.6564706717388895, 
      0.7231172821142701}, {0.6486656152761039, 0.856780136303678}, {
      0.6825711444156577, 0.8755694960363584}, {0.7068446755187887, 
      0.860941111091151}}]}, 
    {RGBColor[0.647624, 0.37816, 0.614037], PointSize[0.006944444444444445], 
     Thickness[0.0025], 
     LineBox[{{0.7262761885653598, 0.2569643170885255}, {0.6523062381020306, 
      0.39547860725835077`}, {0.6529885391489457, 0.5781749207465248}, {
      0.6575044191546152, 0.6139774947284775}, {0.6279025050459679, 
      0.6129300833980339}}]}, 
    {RGBColor[0.571589, 0.586483, 0.], PointSize[0.006944444444444445], 
     Thickness[0.0025], 
     LineBox[{{0.7262761885653598, -0.04339082292502656}, {0.6426584962255252,
       0.060680399283033065`}, {0.635497868651862, 0.2588283023167552}, {
      0.6181166126946895, 0.31203664487885197`}, {0.5592603217108961, 
      0.3479228074958869}}]}, 
    {RGBColor[0.915, 0.3325, 0.2125], PointSize[0.006944444444444445], 
     Thickness[0.0025], 
     LineBox[{{0.7262761885653598, -0.34374596274635133`}, {
      0.6329440703451086, -0.2793011083067781}, {
      0.6119215079993345, -0.08847423089978725}, {
      0.5899182579324012, -0.018909527329091513`}, {0.5336100459518033, 
      0.06070249015482022}}]}, 
    {RGBColor[0.40082222609352647`, 0.5220066643438841, 0.85], PointSize[
     0.006944444444444445], Thickness[0.0025], 
     LineBox[{{0.7262761885653598, -0.6441011026637897}, {
      0.6248831204740798, -0.626109250757103}, {
      0.5832380833785196, -0.4699134032908072}, {
      0.5785021993291513, -0.3843880465259363}, {
      0.559619501916066, -0.264559853394344}}]}, 
    {RGBColor[0.9728288904374106, 0.621644452187053, 0.07336199581899142], 
     PointSize[0.006944444444444445], Thickness[0.0025], 
     LineBox[{{0.7262761885653598, -0.9444562425812282}, {
      0.6138567153509417, -0.986143246322749}, {
      0.5570711414586249, -0.9134989956776957}, {
      0.5735068786914018, -0.8383394556174917}, {
      0.6096329357257864, -0.7162621061797982}}]}, 
    {RGBColor[0.736782672705901, 0.358, 0.5030266573755369], PointSize[
     0.006944444444444445], Thickness[0.0025], 
     LineBox[{{0.7863472165488474, 0.7976035689399146}, {0.7110275170378973, 
      0.9722844733046343}, {0.6738305080164688, 1.0666747236025018`}, {
      0.7388607506762618, 1.075427623562641}, {0.8041935750826966, 
      1.0524143588380983`}}]}, 
    {RGBColor[0.28026441037696703`, 0.715, 0.4292089322474965], PointSize[
     0.006944444444444445], Thickness[0.0025], 
     LineBox[{{0.7863472165488474, 0.4972484290224762}, {0.7159423414370543, 
      0.6641755367797078}, {0.7084674382194549, 0.8094812963625577}, {
      0.7403224855570836, 0.8342426969890053}, {0.7526958544264069, 
      0.822542832448009}}]}, 
    {RGBColor[0.368417, 0.506779, 0.709798], PointSize[0.006944444444444445], 
     Thickness[0.0025], 
     LineBox[{{0.7863472165488474, 0.19689328900892417`}, {0.7139295222068189,
       0.32989107357164865`}, {0.7136592858844178, 0.5081324126127167}, {
      0.7168441006641304, 0.5507816878441849}, {0.673334192148402, 
      0.5498314594547619}}]}, 
    {RGBColor[0.880722, 0.611041, 0.142051], PointSize[0.006944444444444445], 
     Thickness[0.0025], 
     LineBox[{{0.7863472165488474, -0.10346185090851423`}, {
      0.7038674534031508, -0.011974436891163495`}, {0.6955568163458831, 
      0.17164100744400068`}, {0.6778346470285941, 0.22807541663020725`}, {
      0.6099098228931538, 0.2654415568452438}}]}, 
    {RGBColor[0.560181, 0.691569, 0.194885], PointSize[0.006944444444444445], 
     Thickness[0.0025], 
     LineBox[{{0.7863472165488474, -0.403816990729839}, {
      0.6943546512339687, -0.35706858232342165`}, {
      0.6663849778983386, -0.19253191835538086`}, {
      0.6486728395220772, -0.11824395218552389`}, {
      0.6064467804597079, -0.030625572458093483`}}]}, 
    {RGBColor[0.922526, 0.385626, 0.209179], PointSize[0.006944444444444445], 
     Thickness[0.0025], 
     LineBox[{{0.7863472165488474, -0.7041721306472775}, {
      0.6868194012160808, -0.709034281994201}, {
      0.6382740771924245, -0.5878432928407114}, {
      0.63835016993557, -0.5017014633705568}, {
      0.6361621584877557, -0.379859832912808}}]}, 
    {RGBColor[0.528488, 0.470624, 0.701351], PointSize[0.006944444444444445], 
     Thickness[0.0025], 
     LineBox[{{0.7863472165488474, -1.004527270564716}, {
      0.6726943070096867, -1.0764871651948145`}, {
      0.6042624758967103, -1.062934314748975}, {
      0.6168423466434076, -0.998995823792987}, {
      0.6663013040976459, -0.8869454727082208}}]}, 
    {RGBColor[0.772079, 0.431554, 0.102387], PointSize[0.006944444444444445], 
     Thickness[0.0025], 
     LineBox[{{0.8464182445323352, 0.6774615129729392}, {0.7730848879627394, 
      0.861247659957119}, {0.7485142430222358, 0.9793177895762827}, {
      0.8080907722287325, 0.9978668738228497}, {0.8610245459999013, 
      0.9905056257074458}}]}, 
    {RGBColor[0.363898, 0.618501, 0.782349], PointSize[0.006944444444444445], 
     Thickness[0.0025], 
     LineBox[{{0.8464182445323352, 0.3771063730555008}, {0.7763024158647365, 
      0.5343894258727662}, {0.7749885750808957, 0.6969876773212427}, {
      0.8009002070568821, 0.7342045089613519}, {0.7856149479021426, 
      0.7214485672075396}}]}, 
    {RGBColor[1, 0.75, 0], PointSize[0.006944444444444445], Thickness[0.0025],
      LineBox[{{0.8464182445323352, 0.07675123304194881}, {0.772743465624105, 
      0.19097410297373224`}, {0.772875263671561, 0.362374053373594}, {
      0.7714603700414968, 0.41378259296262804`}, {0.7092017251519243, 
      0.4177202768857758}}]}, 
    {RGBColor[0.647624, 0.37816, 0.614037], PointSize[0.006944444444444445], 
     Thickness[0.0025], 
     LineBox[{{0.8464182445323352, -0.2236039068754896}, {
      0.7634778158011157, -0.15665200533866352`}, {0.7493178601532177, 
      0.0088055459486516}, {0.7314141951876921, 0.07433613757895341}, {
      0.6803147819158517, 0.13019358539382114`}}]}, 
    {RGBColor[0.571589, 0.586483, 0.], PointSize[0.006944444444444445], 
     Thickness[0.0025], 
     LineBox[{{0.8464182445323352, -0.5239590466968144}, {
      0.7535718424261819, -0.5062108287889477}, {
      0.7134407175481146, -0.3780212200898052}, {
      0.7024383349937542, -0.29526681168967456`}, {
      0.682091075249694, -0.18998865409359705`}}]}, 
    {RGBColor[0.915, 0.3325, 0.2125], PointSize[0.006944444444444445], 
     Thickness[0.0025], 
     LineBox[{{0.8464182445323352, -0.8243141866142528}, {
      0.747839867505355, -0.8645734102396886}, {
      0.6850375787828716, -0.8025763029373277}, {
      0.6903535117862534, -0.7195403296287415}, {
      0.7163471587455753, -0.5977723186312326}}]}, 
    {RGBColor[0.40082222609352647`, 0.5220066643438841, 0.85], PointSize[
     0.006944444444444445], Thickness[0.0025], 
     LineBox[{{0.8464182445323352, -1.1246693265316912`}, {
      0.7274073298068588, -1.2431957360387986`}, {
      0.6462491119530889, -1.3133912167421076`}, {
      0.6423435447343034, -1.275440211224019}, {
      0.7001455277285877, -1.1814504905696237`}}]}, 
    {RGBColor[0.9728288904374106, 0.621644452187053, 0.07336199581899142], 
     PointSize[0.006944444444444445], Thickness[0.0025], 
     LineBox[{{0.9064892725158228, 0.4371774010389885}, {0.839244922724735, 
      0.6114320232853893}, {0.8313903895794359, 0.7627340948005785}, {
      0.8681407973873152, 0.8011267782572592}, {0.8684602171918175, 
      0.7929908917527325}}]}, 
    {RGBColor[0.736782672705901, 0.358, 0.5030266573755369], PointSize[
     0.006944444444444445], Thickness[0.0025], 
     LineBox[{{0.9064892725158228, 0.1368222610254365}, {0.840051672478164, 
      0.2651239219932296}, {0.8419021107947571, 0.42453288467867767`}, {
      0.8475298869792386, 0.4772801448006954}, {0.7991480440628225, 
      0.4782345242206548}}]}, 
    {RGBColor[0.28026441037696703`, 0.715, 0.4292089322474965], PointSize[
     0.006944444444444445], Thickness[0.0025], 
     LineBox[{{0.9064892725158228, -0.1635328788920019}, {
      0.8324359332829788, -0.08727261637596456}, {0.8210777110943752, 
      0.06218976155051556}, {0.8052386271298592, 0.12704282674426814`}, {
      0.7577824204161913, 0.17070553101227526`}}]}, 
    {RGBColor[0.368417, 0.506779, 0.709798], PointSize[0.006944444444444445], 
     Thickness[0.0025], 
     LineBox[{{0.9064892725158228, -0.4638880187133267}, {
      0.8216760697370138, -0.4420681978531721}, {
      0.7848250778002315, -0.3280522490295515}, {
      0.7719405954451161, -0.24773819291288693`}, {
      0.750446518991752, -0.15098349340124612`}}]}, 
    {RGBColor[0.880722, 0.611041, 0.142051], PointSize[0.006944444444444445], 
     Thickness[0.0025], 
     LineBox[{{0.9064892725158228, -0.7642431586307651}, {
      0.8135983651383802, -0.8023881698810417}, {
      0.7489158723122147, -0.7475356821331572}, {
      0.7502693056596801, -0.6600449086206068}, {
      0.7702802384125931, -0.5390677315484778}}]}, 
    {RGBColor[0.560181, 0.691569, 0.194885], PointSize[0.006944444444444445], 
     Thickness[0.0025], 
     LineBox[{{0.9064892725158228, -1.0645982985482034`}, {
      0.7969519693334081, -1.1751334470992938`}, {
      0.7099894439331014, -1.2454409764646381`}, {
      0.7010560924065635, -1.2010226613124266`}, {
      0.7551994171493612, -1.0981513240336356`}}]}, 
    {RGBColor[0.922526, 0.385626, 0.209179], PointSize[0.006944444444444445], 
     Thickness[0.0025], 
     LineBox[{{0.9665603004993105, 0.3771063730555008}, {0.9033523784857674, 
      0.5505602238142494}, {0.8990321613888864, 0.7049236027900307}, {
      0.9360762279557021, 0.7518944043314842}, {0.9289922807473987, 
      0.7514748396662176}}]}, 
    {RGBColor[0.528488, 0.470624, 0.701351], PointSize[0.006944444444444445], 
     Thickness[0.0025], 
     LineBox[{{0.9665603004993105, 0.07675123304194881}, {0.904313583762594, 
      0.19831512566739973`}, {0.9071899982456505, 0.3453738582315175}, {
      0.9079839316853693, 0.40527341374653447`}, {0.8670904464258549, 
      0.4143183307444813}}]}, 
    {RGBColor[0.772079, 0.431554, 0.102387], PointSize[0.006944444444444445], 
     Thickness[0.0025], 
     LineBox[{{0.9665603004993105, -0.2236039068754896}, {
      0.8970901055274746, -0.1598114599943682}, {
      0.8801291695475719, -0.030458056845337755`}, {0.8640227581668306, 
      0.0393205935065013}, {0.8296160185029093, 0.09631531555759085}}]}, 
    {RGBColor[0.363898, 0.618501, 0.782349], PointSize[0.006944444444444445], 
     Thickness[0.0025], 
     LineBox[{{0.9665603004993105, -0.5239590466968144}, {
      0.8854763514455257, -0.5198437995796223}, {
      0.8414266507905598, -0.4342586170116527}, {
      0.8303434909468599, -0.34673408569890174`}, {
      0.8195914970714169, -0.24133334176603882`}}]}, 
    {RGBColor[1, 0.75, 0], PointSize[0.006944444444444445], Thickness[0.0025],
      LineBox[{{0.9665603004993105, -0.8243141866142528}, {
      0.8763939968195017, -0.8848833575403161}, {
      0.8004632614012169, -0.8803145912890668}, {
      0.7987757523927974, -0.8015968400379774}, {
      0.8324407875159117, -0.6844361594175653}}]}, 
    {RGBColor[0.647624, 0.37816, 0.614037], PointSize[0.006944444444444445], 
     Thickness[0.0025], 
     LineBox[{{1.0266313284827981`, 0.5573194570059639}, {0.9618016448167449, 
      0.770144106059125}, {0.9336808734426407, 0.9102569640216099}, {
      0.9964021555940473, 0.9472068744602179}, {1.0344842505450265`, 
      0.957119962532509}}]}, 
    {RGBColor[0.571589, 0.586483, 0.], PointSize[0.006944444444444445], 
     Thickness[0.0025], 
     LineBox[{{1.0266313284827981`, 0.2569643170885255}, {0.9702611698379141, 
      0.4176466338318273}, {0.9663760045761941, 0.5704518745543534}, {
      0.9888004251788742, 0.6285251414646166}, {0.9729409875302111, 
      0.6412281871198305}}]}, 
    {RGBColor[0.915, 0.3325, 0.2125], PointSize[0.006944444444444445], 
     Thickness[0.0025], 
     LineBox[{{1.0266313284827981`, -0.04339082292502656}, {
      0.9682442110786617, 0.05682413473406419}, {0.960500447666061, 
      0.18631151065205678`}, {0.9514965910495199, 0.2526167043215075}, {
      0.921139356877772, 0.28443028526149605`}}]}, 
    {RGBColor[0.40082222609352647`, 0.5220066643438841, 0.85], PointSize[
     0.006944444444444445], Thickness[0.0025], 
     LineBox[{{1.0266313284827981`, -0.34374596274635133`}, {
      0.9589091926398206, -0.3074988262715257}, {
      0.9300055358820214, -0.20807949171759763`}, {
      0.9120615949840325, -0.12607048117709962`}, {
      0.8883867675046568, -0.04670824672145802}}]}, 
    {RGBColor[0.9728288904374106, 0.621644452187053, 0.07336199581899142], 
     PointSize[0.006944444444444445], Thickness[0.0025], 
     LineBox[{{1.0266313284827981`, -0.6441011026637897}, {
      0.9471255880699078, -0.6740115035364752}, {
      0.8865378506252427, -0.632879345023932}, {
      0.8801424828159767, -0.5426414426808519}, {
      0.8922242777499167, -0.4261243024249049}}]}, 
    {RGBColor[0.736782672705901, 0.358, 0.5030266573755369], PointSize[
     0.006944444444444445], Thickness[0.0025], 
     LineBox[{{1.0266313284827981`, -0.9444562425812282}, {
      0.9344790941404193, -1.0433038848520546`}, {
      0.8390697005530852, -1.1148464101556033`}, {
      0.8188986920539958, -1.0592412942356304`}, {
      0.8620033412080432, -0.9467373782398144}}]}, 
    {RGBColor[0.28026441037696703`, 0.715, 0.4292089322474965], PointSize[
     0.006944444444444445], Thickness[0.0025], 
     LineBox[{{1.0867023564662859`, 0.2569643170885255}, {1.034895581625408, 
      0.4241897367036145}, {1.0270307278710429`, 0.5752418540723838}, {
      1.0504503582737295`, 0.6386851944619121}, {1.0438024446403853`, 
      0.6622013023293859}}]}, 
    {RGBColor[0.368417, 0.506779, 0.709798], PointSize[0.006944444444444445], 
     Thickness[0.0025], 
     LineBox[{{1.0867023564662859`, -0.04339082292502656}, {
      1.0346252021916882`, 0.05839320261641493}, {1.0236212154504396`, 
      0.17662636466704462`}, {1.0136123044775458`, 0.25012446398847216`}, {
      0.9934857494792529, 0.2868908022585301}}]}, 
    {RGBColor[0.880722, 0.611041, 0.142051], PointSize[0.006944444444444445], 
     Thickness[0.0025], 
     LineBox[{{1.0867023564662859`, -0.34374596274635133`}, {
      1.0253737811993464`, -0.311173256821103}, {
      0.9952389329345587, -0.22510735284396782`}, {
      0.9769030996579674, -0.1379848304304649}, {
      0.9613909799275333, -0.049528702298510446`}}]}, 
    {RGBColor[0.560181, 0.691569, 0.194885], PointSize[0.006944444444444445], 
     Thickness[0.0025], 
     LineBox[{{1.0867023564662859`, -0.6441011026637897}, {
      1.0124077666556426`, -0.6821633842539321}, {
      0.9479800474353586, -0.6592943371991121}, {
      0.938645239103231, -0.56701031639189}, {
      0.9553435596445747, -0.44883730749170037`}}]}, 
    {RGBColor[0.922526, 0.385626, 0.209179], PointSize[0.006944444444444445], 
     Thickness[0.0025], 
     LineBox[{{1.1467733844497736`, 0.31703534507201314`}, {1.096728657992811,
       0.5027746298853933}, {1.084124206454717, 0.6605126690628254}, {
      1.1166498171809849`, 0.7274294744258031}, {1.129607002071514, 
      0.7665779799074182}}]}, 
    {RGBColor[0.528488, 0.470624, 0.701351], PointSize[0.006944444444444445], 
     Thickness[0.0025], 
     LineBox[{{1.1467733844497736`, 0.016680205058461125`}, {
      1.1013374770926831`, 0.1346444651096829}, {1.0898135551740888`, 
      0.24886795134318584`}, {1.0841436700477978`, 0.3277452693423764}, {
      1.0752109885169416`, 0.36252881803021797`}}]}, 
    {RGBColor[0.772079, 0.431554, 0.102387], PointSize[0.006944444444444445], 
     Thickness[0.0025], 
     LineBox[{{1.1467733844497736`, -0.2836749347628636}, {
      1.0946734550818273`, -0.23969916449547193`}, {
      1.0676787860925832`, -0.16074954550315745`}, {
      1.048038066764383, -0.07051305896035029}, {1.038995486085515, 
      0.017767972287092496`}}]}, 
    {RGBColor[0.363898, 0.618501, 0.782349], PointSize[0.006944444444444445], 
     Thickness[0.0025], 
     LineBox[{{1.1467733844497736`, -0.5840300746803021}, {
      1.080511530054792, -0.6153042605380549}, {
      1.0212953725339917`, -0.5928849933807069}, {
      1.007809166518895, -0.49619635505790993`}, {
      1.0229893783018844`, -0.36966991461294263`}}]}, 
    {RGBColor[1, 0.75, 0], PointSize[0.006944444444444445], Thickness[0.0025],
      LineBox[{{1.2068444124332611`, 0.07675123304194881}, {
      1.1674538202210072`, 0.2129971710733099}, {1.1550706309122654`, 
      0.32755564119859804`}, {1.1536077297704919`, 0.41187751497783615`}, {
      1.1554054569649619`, 0.45548646949269345`}}]}, 
    {RGBColor[0.647624, 0.37816, 0.614037], PointSize[0.006944444444444445], 
     Thickness[0.0025], 
     LineBox[{{1.2068444124332611`, -0.2236039068754896}, {
      1.1643146850010144`, -0.1661303688660457}, {
      1.140947830290748, -0.09214570578668713}, {1.1210641675201314`, 
      0.004571452469207676}, {1.11840556030506, 0.09426298226001954}}]}, 
    {RGBColor[0.571589, 0.586483, 0.], PointSize[0.006944444444444445], 
     Thickness[0.0025], 
     LineBox[{{1.2068444124332611`, -0.5239590466968144}, {
      1.1492853692923668`, -0.5471097413994125}, {
      1.095466002760901, -0.5230625669126507}, {
      1.0790500181929537`, -0.4201949974025093}, {
      1.0943362698034769`, -0.2846666681955489}}]}}, {{}, {}}},
  Axes->{True, True},
  AxesLabel->{None, None},
  AxesOrigin->{0, 0},
  DisplayFunction->Identity,
  Frame->{{False, False}, {False, False}},
  FrameLabel->{{None, None}, {None, None}},
  FrameTicks->{{Automatic, Automatic}, {Automatic, Automatic}},
  GridLines->{None, None},
  GridLinesStyle->Directive[
    GrayLevel[0.5, 0.4]],
  Method->{
   "OptimizePlotMarkers" -> True, "OptimizePlotMarkers" -> True, 
    "CoordinatesToolOptions" -> {"DisplayFunction" -> ({
        Identity[
         Part[#, 1]], 
        Identity[
         Part[#, 2]]}& ), "CopiedValueFunction" -> ({
        Identity[
         Part[#, 1]], 
        Identity[
         Part[#, 2]]}& )}},
  PlotRange->{{-1.2551146115008145`, 
   1.2068444124332611`}, {-1.4771194420904639`, 1.5184559047417667`}},
  PlotRangeClipping->True,
  PlotRangePadding->{{
     Scaled[0.02], 
     Scaled[0.02]}, {
     Scaled[0.05], 
     Scaled[0.05]}},
  Ticks->{Automatic, Automatic}]], "Output",
 CellChangeTimes->{3.9082670580794787`*^9},
 CellLabel->
  "Out[1394]=",ExpressionUUID->"01dd036e-c155-43ca-8695-273bcd15ef45"]
}, Open  ]]
}, Open  ]]
}, Open  ]]
},
WindowSize->{955.1999999999999, 784.8},
WindowMargins->{{
  Automatic, 113.40000000000009`}, {-13.199999999999932`, Automatic}},
FrontEndVersion->"12.3 for Microsoft Windows (64-bit) (2021\:5e747\:67089\
\:65e5)",
StyleDefinitions->"Default.nb",
ExpressionUUID->"fcf053a4-0a62-4ea4-b49a-ddd96682c5b7"
]
(* End of Notebook Content *)

(* Internal cache information *)
(*CellTagsOutline
CellTagsIndex->{}
*)
(*CellTagsIndex
CellTagsIndex->{}
*)
(*NotebookFileOutline
Notebook[{
Cell[558, 20, 379, 8, 35, "Text",ExpressionUUID->"91f065c4-ca92-4e94-804d-9239aab5328a"],
Cell[CellGroupData[{
Cell[962, 32, 231, 4, 67, "Section",ExpressionUUID->"cc5b9276-cc95-4fa3-88e3-b305c45147e1"],
Cell[CellGroupData[{
Cell[1218, 40, 164, 3, 54, "Subsection",ExpressionUUID->"f52e468b-ac4c-4efc-9327-515c73e48711"],
Cell[1385, 45, 187, 4, 28, "Input",ExpressionUUID->"3efe0b31-6ac3-4dbe-ae48-aa53719c4049"],
Cell[1575, 51, 9012, 258, 466, "Input",ExpressionUUID->"3b37e095-1d38-4c90-9c1e-5019f337835b"],
Cell[CellGroupData[{
Cell[10612, 313, 937, 23, 86, "Input",ExpressionUUID->"efdf6204-d8f2-49d4-a25c-0a1eef1cdc5b"],
Cell[11552, 338, 128264, 2207, 474, "Output",ExpressionUUID->"30e5afff-4c62-470f-97bf-39403a33cb29"]
}, Open  ]]
}, Open  ]],
Cell[CellGroupData[{
Cell[139865, 2551, 158, 3, 54, "Subsection",ExpressionUUID->"4bc0a541-fcc9-4838-93f0-a0292a133101"],
Cell[140026, 2556, 6283, 171, 352, "Input",ExpressionUUID->"6046bc86-b7b7-4f83-90a7-520cc06db24e"],
Cell[CellGroupData[{
Cell[146334, 2731, 899, 23, 105, "Input",ExpressionUUID->"04a13a55-8eb2-4749-afa9-4deb0b6798c0"],
Cell[147236, 2756, 108929, 1889, 449, "Output",ExpressionUUID->"01dd036e-c155-43ca-8695-273bcd15ef45"]
}, Open  ]]
}, Open  ]]
}, Open  ]]
}
]
*)
