# Supplementary material for: An archetype and scaling of developmental tissue dynamics across species
Source: Nat Commun. 2023 Dec 11;14:8199. doi: 10.1038/s41467-023-43902-y (PMC10713982; doi:10.1038/s41467-023-43902-y)
Supplement: Supplementary file 4 — Supplementary Software 1 [file 41467_2023_43902_MOESM4_ESM.zip › x_y_F11_F12_F21_F22_Chick.csv]

x	y	F11	F12	F21	F22
-397.7427335	631.9418677	1	0	0	1
-397.7427335	606.9418677	1	0	0	1
-397.7427335	581.9418677	1	0	0	1
-397.7427335	556.9418677	1	0	0	1
-397.7427335	531.9418677	1	0	0	1
-397.7427335	506.9418677	1	0	0	1
-397.7427335	481.9418677	1	0	0	1
-397.7427335	456.9418677	1	0	0	1
-397.7427335	431.9418677	1	0	0	1
-397.7427335	406.9418677	1	0	0	1
-397.7427335	381.9418677	1	0	0	1
-397.7427335	356.9418677	1	0	0	1
-397.7427335	331.9418677	1	0	0	1
-397.7427335	306.9418677	1	0	0	1
-397.7427335	281.9418677	1	0	0	1
-397.7427335	256.9418677	1	0	0	1
-397.7427335	231.9418677	1	0	0	1
-397.7427335	206.9418677	1	0	0	1
-397.7427335	181.9418677	1	0	0	1
-397.7427335	156.9418677	1	0	0	1
-397.7427335	131.9418677	1	0	0	1
-397.7427335	106.9418677	1	0	0	1
-397.7427335	81.94186766	1	0	0	1
-397.7427335	56.94186766	1	0	0	1
-397.7427335	31.94186766	1	0	0	1
-397.7427335	6.94186766	1	0	0	1
-397.7427335	-18.05813234	1	0	0	1
-397.7427335	-43.05813234	1	0	0	1
-397.7427335	-68.05813234	1	0	0	1
-397.7427335	-93.05813234	1	0	0	1
-397.7427335	-118.0581323	1	0	0	1
-397.7427335	-143.0581323	1	0	0	1
-397.7427335	-168.0581323	1	0	0	1
-397.7427335	-193.0581323	1	0	0	1
-397.7427335	-218.0581323	1	0	0	1
-397.7427335	-243.0581323	1	0	0	1
-397.7427335	-268.0581323	1	0	0	1
-397.7427335	-293.0581323	1	0	0	1
-397.7427335	-318.0581323	1	0	0	1
-397.7427335	-343.0581323	1	0	0	1
-397.7427335	-368.0581323	1	0	0	1
-397.7427335	-393.0581323	1	0	0	1
-397.7427335	-418.0581323	1	0	0	1
-397.7427335	-443.0581323	1	0	0	1
-397.7427335	-468.0581323	1	0	0	1
-397.7427335	-493.0581323	1	0	0	1
-372.7427335	631.9418677	1	0	0	1
-372.7427335	606.9418677	1	0	0	1
-372.7427335	581.9418677	1	0	0	1
-372.7427335	556.9418677	1	0	0	1
-372.7427335	531.9418677	1	0	0	1
-372.7427335	506.9418677	1	0	0	1
-372.7427335	481.9418677	1	0	0	1
-372.7427335	456.9418677	1	0	0	1
-372.7427335	431.9418677	1	0	0	1
-372.7427335	406.9418677	1	0	0	1
-372.7427335	381.9418677	1	0	0	1
-372.7427335	356.9418677	1	0	0	1
-372.7427335	331.9418677	1	0	0	1
-372.7427335	306.9418677	1	0	0	1
-372.7427335	281.9418677	1	0	0	1
-372.7427335	256.9418677	1	0	0	1
-372.7427335	231.9418677	1	0	0	1
-372.7427335	206.9418677	1	0	0	1
-372.7427335	181.9418677	1	0	0	1
-372.7427335	156.9418677	1	0	0	1
-372.7427335	131.9418677	1	0	0	1
-372.7427335	106.9418677	1	0	0	1
-372.7427335	81.94186766	1	0	0	1
-372.7427335	56.94186766	1	0	0	1
-372.7427335	31.94186766	1	0	0	1
-372.7427335	6.94186766	1	0	0	1
-372.7427335	-18.05813234	1	0	0	1
-372.7427335	-43.05813234	1	0	0	1
-372.7427335	-68.05813234	1	0	0	1
-372.7427335	-93.05813234	1	0	0	1
-372.7427335	-118.0581323	1	0	0	1
-372.7427335	-143.0581323	1	0	0	1
-372.7427335	-168.0581323	1	0	0	1
-372.7427335	-193.0581323	1	0	0	1
-372.7427335	-218.0581323	1	0	0	1
-372.7427335	-243.0581323	1	0	0	1
-372.7427335	-268.0581323	1	0	0	1
-372.7427335	-293.0581323	1	0	0	1
-372.7427335	-318.0581323	1	0	0	1
-372.7427335	-343.0581323	1	0	0	1
-372.7427335	-368.0581323	1	0	0	1
-372.7427335	-393.0581323	1	0	0	1
-372.7427335	-418.0581323	1	0	0	1
-372.7427335	-443.0581323	1	0	0	1
-372.7427335	-468.0581323	1	0	0	1
-372.7427335	-493.0581323	1	0	0	1
-347.7427335	631.9418677	1	0	0	1
-347.7427335	606.9418677	1	0	0	1
-347.7427335	581.9418677	1	0	0	1
-347.7427335	556.9418677	1	0	0	1
-347.7427335	531.9418677	1	0	0	1
-347.7427335	506.9418677	1	0	0	1
-347.7427335	481.9418677	1	0	0	1
-347.7427335	456.9418677	1	0	0	1
-347.7427335	431.9418677	1	0	0	1
-347.7427335	406.9418677	1	0	0	1
-347.7427335	381.9418677	1	0	0	1
-347.7427335	356.9418677	1	0	0	1
-347.7427335	331.9418677	1	0	0	1
-347.7427335	306.9418677	1	0	0	1
-347.7427335	281.9418677	1	0	0	1
-347.7427335	256.9418677	1	0	0	1
-347.7427335	231.9418677	1	0	0	1
-347.7427335	206.9418677	1	0	0	1
-347.7427335	181.9418677	1	0	0	1
-347.7427335	156.9418677	1	0	0	1
-347.7427335	131.9418677	1	0	0	1
-347.7427335	106.9418677	1	0	0	1
-347.7427335	81.94186766	1	0	0	1
-347.7427335	56.94186766	1	0	0	1
-347.7427335	31.94186766	1	0	0	1
-347.7427335	6.94186766	1	0	0	1
-347.7427335	-18.05813234	1	0	0	1
-347.7427335	-43.05813234	1	0	0	1
-347.7427335	-68.05813234	1	0	0	1
-347.7427335	-93.05813234	1	0	0	1
-347.7427335	-118.0581323	1	0	0	1
-347.7427335	-143.0581323	1	0	0	1
-347.7427335	-168.0581323	1	0	0	1
-347.7427335	-193.0581323	1	0	0	1
-347.7427335	-218.0581323	1	0	0	1
-347.7427335	-243.0581323	1	0	0	1
-347.7427335	-268.0581323	1	0	0	1
-347.7427335	-293.0581323	1	0	0	1
-347.7427335	-318.0581323	1	0	0	1
-347.7427335	-343.0581323	1	0	0	1
-347.7427335	-368.0581323	1	0	0	1
-347.7427335	-393.0581323	1	0	0	1
-347.7427335	-418.0581323	1	0	0	1
-347.7427335	-443.0581323	1	0	0	1
-347.7427335	-468.0581323	1	0	0	1
-347.7427335	-493.0581323	1	0	0	1
-322.7427335	631.9418677	1	0	0	1
-322.7427335	606.9418677	1	0	0	1
-322.7427335	581.9418677	1	0	0	1
-322.7427335	556.9418677	1	0	0	1
-322.7427335	531.9418677	1	0	0	1
-322.7427335	506.9418677	1	0	0	1
-322.7427335	481.9418677	1	0	0	1
-322.7427335	456.9418677	1	0	0	1
-322.7427335	431.9418677	1	0	0	1
-322.7427335	406.9418677	1	0	0	1
-322.7427335	381.9418677	1	0	0	1
-322.7427335	356.9418677	1	0	0	1
-322.7427335	331.9418677	1	0	0	1
-322.7427335	306.9418677	1	0	0	1
-322.7427335	281.9418677	1	0	0	1
-322.7427335	256.9418677	1	0	0	1
-322.7427335	231.9418677	1	0	0	1
-322.7427335	206.9418677	1	0	0	1
-322.7427335	181.9418677	1	0	0	1
-322.7427335	156.9418677	1	0	0	1
-322.7427335	131.9418677	1	0	0	1
-322.7427335	106.9418677	1	0	0	1
-322.7427335	81.94186766	1	0	0	1
-322.7427335	56.94186766	1	0	0	1
-322.7427335	31.94186766	1	0	0	1
-322.7427335	6.94186766	1	0	0	1
-322.7427335	-18.05813234	1	0	0	1
-322.7427335	-43.05813234	1	0	0	1
-322.7427335	-68.05813234	1	0	0	1
-322.7427335	-93.05813234	1	0	0	1
-322.7427335	-118.0581323	1	0	0	1
-322.7427335	-143.0581323	1	0	0	1
-322.7427335	-168.0581323	1	0	0	1
-322.7427335	-193.0581323	1	0	0	1
-322.7427335	-218.0581323	1	0	0	1
-322.7427335	-243.0581323	1	0	0	1
-322.7427335	-268.0581323	1	0	0	1
-322.7427335	-293.0581323	1	0	0	1
-322.7427335	-318.0581323	1	0	0	1
-322.7427335	-343.0581323	1	0	0	1
-322.7427335	-368.0581323	1	0	0	1
-322.7427335	-393.0581323	1	0	0	1
-322.7427335	-418.0581323	1	0	0	1
-322.7427335	-443.0581323	1	0	0	1
-322.7427335	-468.0581323	1	0	0	1
-322.7427335	-493.0581323	1	0	0	1
-297.7427335	631.9418677	1	0	0	1
-297.7427335	606.9418677	1	0	0	1
-297.7427335	581.9418677	1	0	0	1
-297.7427335	556.9418677	1	0	0	1
-297.7427335	531.9418677	1	0	0	1
-297.7427335	506.9418677	1	0	0	1
-297.7427335	481.9418677	1	0	0	1
-297.7427335	456.9418677	1	0	0	1
-297.7427335	431.9418677	1	0	0	1
-297.7427335	406.9418677	1	0	0	1
-297.7427335	381.9418677	1	0	0	1
-297.7427335	356.9418677	1	0	0	1
-297.7427335	331.9418677	1	0	0	1
-297.7427335	306.9418677	1	0	0	1
-297.7427335	281.9418677	1	0	0	1
-297.7427335	256.9418677	1	0	0	1
-297.7427335	231.9418677	1	0	0	1
-297.7427335	206.9418677	1	0	0	1
-297.7427335	181.9418677	1	0	0	1
-297.7427335	156.9418677	1	0	0	1
-297.7427335	131.9418677	1	0	0	1
-297.7427335	106.9418677	1	0	0	1
-297.7427335	81.94186766	1	0	0	1
-297.7427335	56.94186766	1	0	0	1
-297.7427335	31.94186766	1	0	0	1
-297.7427335	6.94186766	1	0	0	1
-297.7427335	-18.05813234	1	0	0	1
-297.7427335	-43.05813234	1	0	0	1
-297.7427335	-68.05813234	1	0	0	1
-297.7427335	-93.05813234	1	0	0	1
-297.7427335	-118.0581323	1	0	0	1
-297.7427335	-143.0581323	1	0	0	1
-297.7427335	-168.0581323	1	0	0	1
-297.7427335	-193.0581323	1	0	0	1
-297.7427335	-218.0581323	1	0	0	1
-297.7427335	-243.0581323	1	0	0	1
-297.7427335	-268.0581323	1	0	0	1
-297.7427335	-293.0581323	1	0	0	1
-297.7427335	-318.0581323	1	0	0	1
-297.7427335	-343.0581323	1	0	0	1
-297.7427335	-368.0581323	1	0	0	1
-297.7427335	-393.0581323	1	0	0	1
-297.7427335	-418.0581323	1	0	0	1
-297.7427335	-443.0581323	1	0	0	1
-297.7427335	-468.0581323	1	0	0	1
-297.7427335	-493.0581323	1	0	0	1
-272.7427335	631.9418677	1	0	0	1
-272.7427335	606.9418677	1	0	0	1
-272.7427335	581.9418677	1	0	0	1
-272.7427335	556.9418677	1	0	0	1
-272.7427335	531.9418677	1	0	0	1
-272.7427335	506.9418677	1	0	0	1
-272.7427335	481.9418677	1	0	0	1
-272.7427335	456.9418677	1	0	0	1
-272.7427335	431.9418677	1	0	0	1
-272.7427335	406.9418677	1	0	0	1
-272.7427335	381.9418677	1	0	0	1
-272.7427335	356.9418677	1	0	0	1
-272.7427335	331.9418677	1	0	0	1
-272.7427335	306.9418677	1	0	0	1
-272.7427335	281.9418677	1	0	0	1
-272.7427335	256.9418677	1	0	0	1
-272.7427335	231.9418677	1	0	0	1
-272.7427335	206.9418677	1	0	0	1
-272.7427335	181.9418677	1	0	0	1
-272.7427335	156.9418677	1	0	0	1
-272.7427335	131.9418677	1	0	0	1
-272.7427335	106.9418677	1	0	0	1
-272.7427335	81.94186766	1	0	0	1
-272.7427335	56.94186766	1	0	0	1
-272.7427335	31.94186766	1	0	0	1
-272.7427335	6.94186766	1	0	0	1
-272.7427335	-18.05813234	1	0	0	1
-272.7427335	-43.05813234	1	0	0	1
-272.7427335	-68.05813234	1	0	0	1
-272.7427335	-93.05813234	1	0	0	1
-272.7427335	-118.0581323	1	0	0	1
-272.7427335	-143.0581323	1	0	0	1
-272.7427335	-168.0581323	1	0	0	1
-272.7427335	-193.0581323	1	0	0	1
-272.7427335	-218.0581323	1	0	0	1
-272.7427335	-243.0581323	1	0	0	1
-272.7427335	-268.0581323	1	0	0	1
-272.7427335	-293.0581323	1	0	0	1
-272.7427335	-318.0581323	1	0	0	1
-272.7427335	-343.0581323	1	0	0	1
-272.7427335	-368.0581323	1	0	0	1
-272.7427335	-393.0581323	1	0	0	1
-272.7427335	-418.0581323	1	0	0	1
-272.7427335	-443.0581323	1	0	0	1
-272.7427335	-468.0581323	1	0	0	1
-272.7427335	-493.0581323	1	0	0	1
-247.7427335	631.9418677	1	0	0	1
-247.7427335	606.9418677	1	0	0	1
-247.7427335	581.9418677	1	0	0	1
-247.7427335	556.9418677	1	0	0	1
-247.7427335	531.9418677	1	0	0	1
-247.7427335	506.9418677	1	0	0	1
-247.7427335	481.9418677	1	0	0	1
-247.7427335	456.9418677	1	0	0	1
-247.7427335	431.9418677	1	0	0	1
-247.7427335	406.9418677	1	0	0	1
-247.7427335	381.9418677	1	0	0	1
-247.7427335	356.9418677	1	0	0	1
-247.7427335	331.9418677	1	0	0	1
-247.7427335	306.9418677	1	0	0	1
-247.7427335	281.9418677	1	0	0	1
-247.7427335	256.9418677	1	0	0	1
-247.7427335	231.9418677	1	0	0	1
-247.7427335	206.9418677	1	0	0	1
-247.7427335	181.9418677	1	0	0	1
-247.7427335	156.9418677	1	0	0	1
-247.7427335	131.9418677	1	0	0	1
-247.7427335	106.9418677	1	0	0	1
-247.7427335	81.94186766	1	0	0	1
-247.7427335	56.94186766	1	0	0	1
-247.7427335	31.94186766	1	0	0	1
-247.7427335	6.94186766	1	0	0	1
-247.7427335	-18.05813234	1	0	0	1
-247.7427335	-43.05813234	1	0	0	1
-247.7427335	-68.05813234	1	0	0	1
-247.7427335	-93.05813234	1	0	0	1
-247.7427335	-118.0581323	1	0	0	1
-247.7427335	-143.0581323	1	0	0	1
-247.7427335	-168.0581323	1	0	0	1
-247.7427335	-193.0581323	1	0	0	1
-247.7427335	-218.0581323	1	0	0	1
-247.7427335	-243.0581323	1	0	0	1
-247.7427335	-268.0581323	1	0	0	1
-247.7427335	-293.0581323	1	0	0	1
-247.7427335	-318.0581323	1	0	0	1
-247.7427335	-343.0581323	1	0	0	1
-247.7427335	-368.0581323	1	0	0	1
-247.7427335	-393.0581323	1	0	0	1
-247.7427335	-418.0581323	1	0	0	1
-247.7427335	-443.0581323	1	0	0	1
-247.7427335	-468.0581323	1	0	0	1
-247.7427335	-493.0581323	1	0	0	1
-222.7427335	631.9418677	1	0	0	1
-222.7427335	606.9418677	1	0	0	1
-222.7427335	581.9418677	1	0	0	1
-222.7427335	556.9418677	1	0	0	1
-222.7427335	531.9418677	1	0	0	1
-222.7427335	506.9418677	1	0	0	1
-222.7427335	481.9418677	1	0	0	1
-222.7427335	456.9418677	1	0	0	1
-222.7427335	431.9418677	1	0	0	1
-222.7427335	406.9418677	1	0	0	1
-222.7427335	381.9418677	1	0	0	1
-222.7427335	356.9418677	1	0	0	1
-222.7427335	331.9418677	1	0	0	1
-222.7427335	306.9418677	1	0	0	1
-222.7427335	281.9418677	1	0	0	1
-222.7427335	256.9418677	1	0	0	1
-222.7427335	231.9418677	1	0	0	1
-222.7427335	206.9418677	1	0	0	1
-222.7427335	181.9418677	1	0	0	1
-222.7427335	156.9418677	1	0	0	1
-222.7427335	131.9418677	1	0	0	1
-222.7427335	106.9418677	1	0	0	1
-222.7427335	81.94186766	1	0	0	1
-222.7427335	56.94186766	1	0	0	1
-222.7427335	31.94186766	1	0	0	1
-222.7427335	6.94186766	1	0	0	1
-222.7427335	-18.05813234	1	0	0	1
-222.7427335	-43.05813234	1	0	0	1
-222.7427335	-68.05813234	1	0	0	1
-222.7427335	-93.05813234	1	0	0	1
-222.7427335	-118.0581323	1	0	0	1
-222.7427335	-143.0581323	1	0	0	1
-222.7427335	-168.0581323	1	0	0	1
-222.7427335	-193.0581323	1	0	0	1
-222.7427335	-218.0581323	1	0	0	1
-222.7427335	-243.0581323	1	0	0	1
-222.7427335	-268.0581323	1	0	0	1
-222.7427335	-293.0581323	1	0	0	1
-222.7427335	-318.0581323	1	0	0	1
-222.7427335	-343.0581323	1	0	0	1
-222.7427335	-368.0581323	1	0	0	1
-222.7427335	-393.0581323	1	0	0	1
-222.7427335	-418.0581323	1	0	0	1
-222.7427335	-443.0581323	1	0	0	1
-222.7427335	-468.0581323	1	0	0	1
-222.7427335	-493.0581323	1	0	0	1
-222.7427335	-518.0581323	1	0	0	1
-197.7427335	631.9418677	1	0	0	1
-197.7427335	606.9418677	1	0	0	1
-197.7427335	581.9418677	1	0	0	1
-197.7427335	556.9418677	1	0	0	1
-197.7427335	531.9418677	1	0	0	1
-197.7427335	506.9418677	1	0	0	1
-197.7427335	481.9418677	1	0	0	1
-197.7427335	456.9418677	1	0	0	1
-197.7427335	431.9418677	1	0	0	1
-197.7427335	406.9418677	1	0	0	1
-197.7427335	381.9418677	1	0	0	1
-197.7427335	356.9418677	1	0	0	1
-197.7427335	331.9418677	1	0	0	1
-197.7427335	306.9418677	1	0	0	1
-197.7427335	281.9418677	1	0	0	1
-197.7427335	256.9418677	1	0	0	1
-197.7427335	231.9418677	1	0	0	1
-197.7427335	206.9418677	1	0	0	1
-197.7427335	181.9418677	1	0	0	1
-197.7427335	156.9418677	1	0	0	1
-197.7427335	131.9418677	1	0	0	1
-197.7427335	106.9418677	1	0	0	1
-197.7427335	81.94186766	1	0	0	1
-197.7427335	56.94186766	1	0	0	1
-197.7427335	31.94186766	1	0	0	1
-197.7427335	6.94186766	1	0	0	1
-197.7427335	-18.05813234	1	0	0	1
-197.7427335	-43.05813234	1	0	0	1
-197.7427335	-68.05813234	1	0	0	1
-197.7427335	-93.05813234	1	0	0	1
-197.7427335	-118.0581323	1	0	0	1
-197.7427335	-143.0581323	1	0	0	1
-197.7427335	-168.0581323	1	0	0	1
-197.7427335	-193.0581323	1	0	0	1
-197.7427335	-218.0581323	1	0	0	1
-197.7427335	-243.0581323	1	0	0	1
-197.7427335	-268.0581323	1	0	0	1
-197.7427335	-293.0581323	1	0	0	1
-197.7427335	-318.0581323	1	0	0	1
-197.7427335	-343.0581323	1	0	0	1
-197.7427335	-368.0581323	1	0	0	1
-197.7427335	-393.0581323	1	0	0	1
-197.7427335	-418.0581323	1	0	0	1
-197.7427335	-443.0581323	1	0	0	1
-197.7427335	-468.0581323	1	0	0	1
-197.7427335	-493.0581323	1	0	0	1
-197.7427335	-518.0581323	1	0	0	1
-172.7427335	631.9418677	1	0	0	1
-172.7427335	606.9418677	1	0	0	1
-172.7427335	581.9418677	1	0	0	1
-172.7427335	556.9418677	1	0	0	1
-172.7427335	531.9418677	1	0	0	1
-172.7427335	506.9418677	1	0	0	1
-172.7427335	481.9418677	1	0	0	1
-172.7427335	456.9418677	1	0	0	1
-172.7427335	431.9418677	1	0	0	1
-172.7427335	406.9418677	1	0	0	1
-172.7427335	381.9418677	1	0	0	1
-172.7427335	356.9418677	1	0	0	1
-172.7427335	331.9418677	1	0	0	1
-172.7427335	306.9418677	1	0	0	1
-172.7427335	281.9418677	1	0	0	1
-172.7427335	256.9418677	1	0	0	1
-172.7427335	231.9418677	1	0	0	1
-172.7427335	206.9418677	1	0	0	1
-172.7427335	181.9418677	1	0	0	1
-172.7427335	156.9418677	1	0	0	1
-172.7427335	131.9418677	1	0	0	1
-172.7427335	106.9418677	1	0	0	1
-172.7427335	81.94186766	1	0	0	1
-172.7427335	56.94186766	1	0	0	1
-172.7427335	31.94186766	1	0	0	1
-172.7427335	6.94186766	1	0	0	1
-172.7427335	-18.05813234	1	0	0	1
-172.7427335	-43.05813234	1	0	0	1
-172.7427335	-68.05813234	1	0	0	1
-172.7427335	-93.05813234	1	0	0	1
-172.7427335	-118.0581323	1	0	0	1
-172.7427335	-143.0581323	1	0	0	1
-172.7427335	-168.0581323	1	0	0	1
-172.7427335	-193.0581323	1	0	0	1
-172.7427335	-218.0581323	1	0	0	1
-172.7427335	-243.0581323	1	0	0	1
-172.7427335	-268.0581323	1	0	0	1
-172.7427335	-293.0581323	1	0	0	1
-172.7427335	-318.0581323	1	0	0	1
-172.7427335	-343.0581323	1	0	0	1
-172.7427335	-368.0581323	1	0	0	1
-172.7427335	-393.0581323	1	0	0	1
-172.7427335	-418.0581323	1	0	0	1
-172.7427335	-443.0581323	1	0	0	1
-172.7427335	-468.0581323	1	0	0	1
-172.7427335	-493.0581323	1	0	0	1
-172.7427335	-518.0581323	1	0	0	1
-147.7427335	606.9418677	1	0	0	1
-147.7427335	581.9418677	1	0	0	1
-147.7427335	556.9418677	1	0	0	1
-147.7427335	531.9418677	1	0	0	1
-147.7427335	506.9418677	1	0	0	1
-147.7427335	481.9418677	1	0	0	1
-147.7427335	456.9418677	1	0	0	1
-147.7427335	431.9418677	1	0	0	1
-147.7427335	406.9418677	1	0	0	1
-147.7427335	381.9418677	1	0	0	1
-147.7427335	356.9418677	1	0	0	1
-147.7427335	331.9418677	1	0	0	1
-147.7427335	306.9418677	1	0	0	1
-147.7427335	281.9418677	1	0	0	1
-147.7427335	256.9418677	1	0	0	1
-147.7427335	231.9418677	1	0	0	1
-147.7427335	206.9418677	1	0	0	1
-147.7427335	181.9418677	1	0	0	1
-147.7427335	156.9418677	1	0	0	1
-147.7427335	131.9418677	1	0	0	1
-147.7427335	106.9418677	1	0	0	1
-147.7427335	81.94186766	1	0	0	1
-147.7427335	56.94186766	1	0	0	1
-147.7427335	31.94186766	1	0	0	1
-147.7427335	6.94186766	1	0	0	1
-147.7427335	-18.05813234	1	0	0	1
-147.7427335	-43.05813234	1	0	0	1
-147.7427335	-68.05813234	1	0	0	1
-147.7427335	-93.05813234	1	0	0	1
-147.7427335	-118.0581323	1	0	0	1
-147.7427335	-143.0581323	1	0	0	1
-147.7427335	-168.0581323	1	0	0	1
-147.7427335	-193.0581323	1	0	0	1
-147.7427335	-218.0581323	1	0	0	1
-147.7427335	-243.0581323	1	0	0	1
-147.7427335	-268.0581323	1	0	0	1
-147.7427335	-293.0581323	1	0	0	1
-147.7427335	-318.0581323	1	0	0	1
-147.7427335	-343.0581323	1	0	0	1
-147.7427335	-368.0581323	1	0	0	1
-147.7427335	-393.0581323	1	0	0	1
-147.7427335	-418.0581323	1	0	0	1
-147.7427335	-443.0581323	1	0	0	1
-147.7427335	-468.0581323	1	0	0	1
-147.7427335	-493.0581323	1	0	0	1
-147.7427335	-518.0581323	1	0	0	1
-122.7427335	606.9418677	1	0	0	1
-122.7427335	581.9418677	1	0	0	1
-122.7427335	556.9418677	1	0	0	1
-122.7427335	531.9418677	1	0	0	1
-122.7427335	506.9418677	1	0	0	1
-122.7427335	481.9418677	1	0	0	1
-122.7427335	456.9418677	1	0	0	1
-122.7427335	431.9418677	1	0	0	1
-122.7427335	406.9418677	1	0	0	1
-122.7427335	381.9418677	1	0	0	1
-122.7427335	356.9418677	1	0	0	1
-122.7427335	331.9418677	1	0	0	1
-122.7427335	306.9418677	1	0	0	1
-122.7427335	281.9418677	1	0	0	1
-122.7427335	256.9418677	1	0	0	1
-122.7427335	231.9418677	1	0	0	1
-122.7427335	206.9418677	1	0	0	1
-122.7427335	181.9418677	1	0	0	1
-122.7427335	156.9418677	1	0	0	1
-122.7427335	131.9418677	1	0	0	1
-122.7427335	106.9418677	1	0	0	1
-122.7427335	81.94186766	1	0	0	1
-122.7427335	56.94186766	1	0	0	1
-122.7427335	31.94186766	1	0	0	1
-122.7427335	6.94186766	1	0	0	1
-122.7427335	-18.05813234	1	0	0	1
-122.7427335	-43.05813234	1	0	0	1
-122.7427335	-68.05813234	1	0	0	1
-122.7427335	-93.05813234	1	0	0	1
-122.7427335	-118.0581323	1	0	0	1
-122.7427335	-143.0581323	1	0	0	1
-122.7427335	-168.0581323	1	0	0	1
-122.7427335	-193.0581323	1	0	0	1
-122.7427335	-218.0581323	1	0	0	1
-122.7427335	-243.0581323	1	0	0	1
-122.7427335	-268.0581323	1	0	0	1
-122.7427335	-293.0581323	1	0	0	1
-122.7427335	-318.0581323	1	0	0	1
-122.7427335	-343.0581323	1	0	0	1
-122.7427335	-368.0581323	1	0	0	1
-122.7427335	-393.0581323	1	0	0	1
-122.7427335	-418.0581323	1	0	0	1
-122.7427335	-443.0581323	1	0	0	1
-122.7427335	-468.0581323	1	0	0	1
-122.7427335	-493.0581323	1	0	0	1
-122.7427335	-518.0581323	1	0	0	1
-97.74273346	581.9418677	1	0	0	1
-97.74273346	556.9418677	1	0	0	1
-97.74273346	531.9418677	1	0	0	1
-97.74273346	506.9418677	1	0	0	1
-97.74273346	481.9418677	1	0	0	1
-97.74273346	456.9418677	1	0	0	1
-97.74273346	431.9418677	1	0	0	1
-97.74273346	406.9418677	1	0	0	1
-97.74273346	381.9418677	1	0	0	1
-97.74273346	356.9418677	1	0	0	1
-97.74273346	331.9418677	1	0	0	1
-97.74273346	306.9418677	1	0	0	1
-97.74273346	281.9418677	1	0	0	1
-97.74273346	256.9418677	1	0	0	1
-97.74273346	231.9418677	1	0	0	1
-97.74273346	206.9418677	1	0	0	1
-97.74273346	181.9418677	1	0	0	1
-97.74273346	156.9418677	1	0	0	1
-97.74273346	131.9418677	1	0	0	1
-97.74273346	106.9418677	1	0	0	1
-97.74273346	81.94186766	1	0	0	1
-97.74273346	56.94186766	1	0	0	1
-97.74273346	31.94186766	1	0	0	1
-97.74273346	6.94186766	1	0	0	1
-97.74273346	-18.05813234	1	0	0	1
-97.74273346	-43.05813234	1	0	0	1
-97.74273346	-68.05813234	1	0	0	1
-97.74273346	-93.05813234	1	0	0	1
-97.74273346	-118.0581323	1	0	0	1
-97.74273346	-143.0581323	1	0	0	1
-97.74273346	-168.0581323	1	0	0	1
-97.74273346	-193.0581323	1	0	0	1
-97.74273346	-218.0581323	1	0	0	1
-97.74273346	-243.0581323	1	0	0	1
-97.74273346	-268.0581323	1	0	0	1
-97.74273346	-293.0581323	1	0	0	1
-97.74273346	-318.0581323	1	0	0	1
-97.74273346	-343.0581323	1	0	0	1
-97.74273346	-368.0581323	1	0	0	1
-97.74273346	-393.0581323	1	0	0	1
-97.74273346	-418.0581323	1	0	0	1
-97.74273346	-443.0581323	1	0	0	1
-97.74273346	-468.0581323	1	0	0	1
-97.74273346	-493.0581323	1	0	0	1
-97.74273346	-518.0581323	1	0	0	1
-97.74273346	-543.0581323	1	0	0	1
-72.74273346	581.9418677	1	0	0	1
-72.74273346	556.9418677	1	0	0	1
-72.74273346	531.9418677	1	0	0	1
-72.74273346	506.9418677	1	0	0	1
-72.74273346	481.9418677	1	0	0	1
-72.74273346	456.9418677	1	0	0	1
-72.74273346	431.9418677	1	0	0	1
-72.74273346	406.9418677	1	0	0	1
-72.74273346	381.9418677	1	0	0	1
-72.74273346	356.9418677	1	0	0	1
-72.74273346	331.9418677	1	0	0	1
-72.74273346	306.9418677	1	0	0	1
-72.74273346	281.9418677	1	0	0	1
-72.74273346	256.9418677	1	0	0	1
-72.74273346	231.9418677	1	0	0	1
-72.74273346	206.9418677	1	0	0	1
-72.74273346	181.9418677	1	0	0	1
-72.74273346	156.9418677	1	0	0	1
-72.74273346	131.9418677	1	0	0	1
-72.74273346	106.9418677	1	0	0	1
-72.74273346	81.94186766	1	0	0	1
-72.74273346	56.94186766	1	0	0	1
-72.74273346	31.94186766	1	0	0	1
-72.74273346	6.94186766	1	0	0	1
-72.74273346	-18.05813234	1	0	0	1
-72.74273346	-43.05813234	1	0	0	1
-72.74273346	-68.05813234	1	0	0	1
-72.74273346	-93.05813234	1	0	0	1
-72.74273346	-118.0581323	1	0	0	1
-72.74273346	-143.0581323	1	0	0	1
-72.74273346	-168.0581323	1	0	0	1
-72.74273346	-193.0581323	1	0	0	1
-72.74273346	-218.0581323	1	0	0	1
-72.74273346	-243.0581323	1	0	0	1
-72.74273346	-268.0581323	1	0	0	1
-72.74273346	-293.0581323	1	0	0	1
-72.74273346	-318.0581323	1	0	0	1
-72.74273346	-343.0581323	1	0	0	1
-72.74273346	-368.0581323	1	0	0	1
-72.74273346	-393.0581323	1	0	0	1
-72.74273346	-418.0581323	1	0	0	1
-72.74273346	-443.0581323	1	0	0	1
-72.74273346	-468.0581323	1	0	0	1
-72.74273346	-493.0581323	1	0	0	1
-72.74273346	-518.0581323	1	0	0	1
-72.74273346	-543.0581323	1	0	0	1
-47.74273346	556.9418677	1	0	0	1
-47.74273346	531.9418677	1	0	0	1
-47.74273346	506.9418677	1	0	0	1
-47.74273346	481.9418677	1	0	0	1
-47.74273346	456.9418677	1	0	0	1
-47.74273346	431.9418677	1	0	0	1
-47.74273346	406.9418677	1	0	0	1
-47.74273346	381.9418677	1	0	0	1
-47.74273346	356.9418677	1	0	0	1
-47.74273346	331.9418677	1	0	0	1
-47.74273346	306.9418677	1	0	0	1
-47.74273346	281.9418677	1	0	0	1
-47.74273346	256.9418677	1	0	0	1
-47.74273346	231.9418677	1	0	0	1
-47.74273346	206.9418677	1	0	0	1
-47.74273346	181.9418677	1	0	0	1
-47.74273346	156.9418677	1	0	0	1
-47.74273346	131.9418677	1	0	0	1
-47.74273346	106.9418677	1	0	0	1
-47.74273346	81.94186766	1	0	0	1
-47.74273346	56.94186766	1	0	0	1
-47.74273346	31.94186766	1	0	0	1
-47.74273346	6.94186766	1	0	0	1
-47.74273346	-18.05813234	1	0	0	1
-47.74273346	-43.05813234	1	0	0	1
-47.74273346	-68.05813234	1	0	0	1
-47.74273346	-93.05813234	1	0	0	1
-47.74273346	-118.0581323	1	0	0	1
-47.74273346	-143.0581323	1	0	0	1
-47.74273346	-168.0581323	1	0	0	1
-47.74273346	-193.0581323	1	0	0	1
-47.74273346	-218.0581323	1	0	0	1
-47.74273346	-243.0581323	1	0	0	1
-47.74273346	-268.0581323	1	0	0	1
-47.74273346	-293.0581323	1	0	0	1
-47.74273346	-318.0581323	1	0	0	1
-47.74273346	-343.0581323	1	0	0	1
-47.74273346	-368.0581323	1	0	0	1
-47.74273346	-393.0581323	1	0	0	1
-47.74273346	-418.0581323	1	0	0	1
-47.74273346	-443.0581323	1	0	0	1
-47.74273346	-468.0581323	1	0	0	1
-47.74273346	-493.0581323	1	0	0	1
-47.74273346	-518.0581323	1	0	0	1
-47.74273346	-543.0581323	1	0	0	1
-22.74273346	556.9418677	1	0	0	1
-22.74273346	531.9418677	1	0	0	1
-22.74273346	506.9418677	1	0	0	1
-22.74273346	481.9418677	1	0	0	1
-22.74273346	456.9418677	1	0	0	1
-22.74273346	431.9418677	1	0	0	1
-22.74273346	406.9418677	1	0	0	1
-22.74273346	381.9418677	1	0	0	1
-22.74273346	356.9418677	1	0	0	1
-22.74273346	331.9418677	1	0	0	1
-22.74273346	306.9418677	1	0	0	1
-22.74273346	281.9418677	1	0	0	1
-22.74273346	256.9418677	1	0	0	1
-22.74273346	231.9418677	1	0	0	1
-22.74273346	206.9418677	1	0	0	1
-22.74273346	181.9418677	1	0	0	1
-22.74273346	156.9418677	1	0	0	1
-22.74273346	131.9418677	1	0	0	1
-22.74273346	106.9418677	1	0	0	1
-22.74273346	81.94186766	1	0	0	1
-22.74273346	56.94186766	1	0	0	1
-22.74273346	31.94186766	1	0	0	1
-22.74273346	6.94186766	1	0	0	1
-22.74273346	-18.05813234	1	0	0	1
-22.74273346	-43.05813234	1	0	0	1
-22.74273346	-68.05813234	1	0	0	1
-22.74273346	-93.05813234	1	0	0	1
-22.74273346	-118.0581323	1	0	0	1
-22.74273346	-143.0581323	1	0	0	1
-22.74273346	-168.0581323	1	0	0	1
-22.74273346	-193.0581323	1	0	0	1
-22.74273346	-218.0581323	1	0	0	1
-22.74273346	-243.0581323	1	0	0	1
-22.74273346	-268.0581323	1	0	0	1
-22.74273346	-293.0581323	1	0	0	1
-22.74273346	-318.0581323	1	0	0	1
-22.74273346	-343.0581323	1	0	0	1
-22.74273346	-368.0581323	1	0	0	1
-22.74273346	-393.0581323	1	0	0	1
-22.74273346	-418.0581323	1	0	0	1
-22.74273346	-443.0581323	1	0	0	1
-22.74273346	-468.0581323	1	0	0	1
-22.74273346	-493.0581323	1	0	0	1
-22.74273346	-518.0581323	1	0	0	1
-22.74273346	-543.0581323	1	0	0	1
2.25726654	531.9418677	1	0	0	1
2.25726654	506.9418677	1	0	0	1
2.25726654	481.9418677	1	0	0	1
2.25726654	456.9418677	1	0	0	1
2.25726654	431.9418677	1	0	0	1
2.25726654	406.9418677	1	0	0	1
2.25726654	381.9418677	1	0	0	1
2.25726654	356.9418677	1	0	0	1
2.25726654	331.9418677	1	0	0	1
2.25726654	306.9418677	1	0	0	1
2.25726654	281.9418677	1	0	0	1
2.25726654	256.9418677	1	0	0	1
2.25726654	231.9418677	1	0	0	1
2.25726654	206.9418677	1	0	0	1
2.25726654	181.9418677	1	0	0	1
2.25726654	156.9418677	1	0	0	1
2.25726654	131.9418677	1	0	0	1
2.25726654	106.9418677	1	0	0	1
2.25726654	81.94186766	1	0	0	1
2.25726654	56.94186766	1	0	0	1
2.25726654	31.94186766	1	0	0	1
2.25726654	6.94186766	1	0	0	1
2.25726654	-18.05813234	1	0	0	1
2.25726654	-43.05813234	1	0	0	1
2.25726654	-68.05813234	1	0	0	1
2.25726654	-93.05813234	1	0	0	1
2.25726654	-118.0581323	1	0	0	1
2.25726654	-143.0581323	1	0	0	1
2.25726654	-168.0581323	1	0	0	1
2.25726654	-193.0581323	1	0	0	1
2.25726654	-218.0581323	1	0	0	1
2.25726654	-243.0581323	1	0	0	1
2.25726654	-268.0581323	1	0	0	1
2.25726654	-293.0581323	1	0	0	1
2.25726654	-318.0581323	1	0	0	1
2.25726654	-343.0581323	1	0	0	1
2.25726654	-368.0581323	1	0	0	1
2.25726654	-393.0581323	1	0	0	1
2.25726654	-418.0581323	1	0	0	1
2.25726654	-443.0581323	1	0	0	1
2.25726654	-468.0581323	1	0	0	1
2.25726654	-493.0581323	1	0	0	1
2.25726654	-518.0581323	1	0	0	1
2.25726654	-543.0581323	1	0	0	1
27.25726654	531.9418677	1	0	0	1
27.25726654	506.9418677	1	0	0	1
27.25726654	481.9418677	1	0	0	1
27.25726654	456.9418677	1	0	0	1
27.25726654	431.9418677	1	0	0	1
27.25726654	406.9418677	1	0	0	1
27.25726654	381.9418677	1	0	0	1
27.25726654	356.9418677	1	0	0	1
27.25726654	331.9418677	1	0	0	1
27.25726654	306.9418677	1	0	0	1
27.25726654	281.9418677	1	0	0	1
27.25726654	256.9418677	1	0	0	1
27.25726654	231.9418677	1	0	0	1
27.25726654	206.9418677	1	0	0	1
27.25726654	181.9418677	1	0	0	1
27.25726654	156.9418677	1	0	0	1
27.25726654	131.9418677	1	0	0	1
27.25726654	106.9418677	1	0	0	1
27.25726654	81.94186766	1	0	0	1
27.25726654	56.94186766	1	0	0	1
27.25726654	31.94186766	1	0	0	1
27.25726654	6.94186766	1	0	0	1
27.25726654	-18.05813234	1	0	0	1
27.25726654	-43.05813234	1	0	0	1
27.25726654	-68.05813234	1	0	0	1
27.25726654	-93.05813234	1	0	0	1
27.25726654	-118.0581323	1	0	0	1
27.25726654	-143.0581323	1	0	0	1
27.25726654	-168.0581323	1	0	0	1
27.25726654	-193.0581323	1	0	0	1
27.25726654	-218.0581323	1	0	0	1
27.25726654	-243.0581323	1	0	0	1
27.25726654	-268.0581323	1	0	0	1
27.25726654	-293.0581323	1	0	0	1
27.25726654	-318.0581323	1	0	0	1
27.25726654	-343.0581323	1	0	0	1
27.25726654	-368.0581323	1	0	0	1
27.25726654	-393.0581323	1	0	0	1
27.25726654	-418.0581323	1	0	0	1
27.25726654	-443.0581323	1	0	0	1
27.25726654	-468.0581323	1	0	0	1
27.25726654	-493.0581323	1	0	0	1
27.25726654	-518.0581323	1	0	0	1
27.25726654	-543.0581323	1	0	0	1
52.25726654	506.9418677	1	0	0	1
52.25726654	481.9418677	1	0	0	1
52.25726654	456.9418677	1	0	0	1
52.25726654	431.9418677	1	0	0	1
52.25726654	406.9418677	1	0	0	1
52.25726654	381.9418677	1	0	0	1
52.25726654	356.9418677	1	0	0	1
52.25726654	331.9418677	1	0	0	1
52.25726654	306.9418677	1	0	0	1
52.25726654	281.9418677	1	0	0	1
52.25726654	256.9418677	1	0	0	1
52.25726654	231.9418677	1	0	0	1
52.25726654	206.9418677	1	0	0	1
52.25726654	181.9418677	1	0	0	1
52.25726654	156.9418677	1	0	0	1
52.25726654	131.9418677	1	0	0	1
52.25726654	106.9418677	1	0	0	1
52.25726654	81.94186766	1	0	0	1
52.25726654	56.94186766	1	0	0	1
52.25726654	31.94186766	1	0	0	1
52.25726654	6.94186766	1	0	0	1
52.25726654	-18.05813234	1	0	0	1
52.25726654	-43.05813234	1	0	0	1
52.25726654	-68.05813234	1	0	0	1
52.25726654	-93.05813234	1	0	0	1
52.25726654	-118.0581323	1	0	0	1
52.25726654	-143.0581323	1	0	0	1
52.25726654	-168.0581323	1	0	0	1
52.25726654	-193.0581323	1	0	0	1
52.25726654	-218.0581323	1	0	0	1
52.25726654	-243.0581323	1	0	0	1
52.25726654	-268.0581323	1	0	0	1
52.25726654	-293.0581323	1	0	0	1
52.25726654	-318.0581323	1	0	0	1
52.25726654	-343.0581323	1	0	0	1
52.25726654	-368.0581323	1	0	0	1
52.25726654	-393.0581323	1	0	0	1
52.25726654	-418.0581323	1	0	0	1
52.25726654	-443.0581323	1	0	0	1
52.25726654	-468.0581323	1	0	0	1
52.25726654	-493.0581323	1	0	0	1
52.25726654	-518.0581323	1	0	0	1
52.25726654	-543.0581323	1	0	0	1
77.25726654	506.9418677	1	0	0	1
77.25726654	481.9418677	1	0	0	1
77.25726654	456.9418677	1	0	0	1
77.25726654	431.9418677	1	0	0	1
77.25726654	406.9418677	1	0	0	1
77.25726654	381.9418677	1	0	0	1
77.25726654	356.9418677	1	0	0	1
77.25726654	331.9418677	1	0	0	1
77.25726654	306.9418677	1	0	0	1
77.25726654	281.9418677	1	0	0	1
77.25726654	256.9418677	1	0	0	1
77.25726654	231.9418677	1	0	0	1
77.25726654	206.9418677	1	0	0	1
77.25726654	181.9418677	1	0	0	1
77.25726654	156.9418677	1	0	0	1
77.25726654	131.9418677	1	0	0	1
77.25726654	106.9418677	1	0	0	1
77.25726654	81.94186766	1	0	0	1
77.25726654	56.94186766	1	0	0	1
77.25726654	31.94186766	1	0	0	1
77.25726654	6.94186766	1	0	0	1
77.25726654	-18.05813234	1	0	0	1
77.25726654	-43.05813234	1	0	0	1
77.25726654	-68.05813234	1	0	0	1
77.25726654	-93.05813234	1	0	0	1
77.25726654	-118.0581323	1	0	0	1
77.25726654	-143.0581323	1	0	0	1
77.25726654	-168.0581323	1	0	0	1
77.25726654	-193.0581323	1	0	0	1
77.25726654	-218.0581323	1	0	0	1
77.25726654	-243.0581323	1	0	0	1
77.25726654	-268.0581323	1	0	0	1
77.25726654	-293.0581323	1	0	0	1
77.25726654	-318.0581323	1	0	0	1
77.25726654	-343.0581323	1	0	0	1
77.25726654	-368.0581323	1	0	0	1
77.25726654	-393.0581323	1	0	0	1
77.25726654	-418.0581323	1	0	0	1
77.25726654	-443.0581323	1	0	0	1
77.25726654	-468.0581323	1	0	0	1
77.25726654	-493.0581323	1	0	0	1
77.25726654	-518.0581323	1	0	0	1
77.25726654	-543.0581323	1	0	0	1
102.2572665	481.9418677	1	0	0	1
102.2572665	456.9418677	1	0	0	1
102.2572665	431.9418677	1	0	0	1
102.2572665	406.9418677	1	0	0	1
102.2572665	381.9418677	1	0	0	1
102.2572665	356.9418677	1	0	0	1
102.2572665	331.9418677	1	0	0	1
102.2572665	306.9418677	1	0	0	1
102.2572665	281.9418677	1	0	0	1
102.2572665	256.9418677	1	0	0	1
102.2572665	231.9418677	1	0	0	1
102.2572665	206.9418677	1	0	0	1
102.2572665	181.9418677	1	0	0	1
102.2572665	156.9418677	1	0	0	1
102.2572665	131.9418677	1	0	0	1
102.2572665	106.9418677	1	0	0	1
102.2572665	81.94186766	1	0	0	1
102.2572665	56.94186766	1	0	0	1
102.2572665	31.94186766	1	0	0	1
102.2572665	6.94186766	1	0	0	1
102.2572665	-18.05813234	1	0	0	1
102.2572665	-43.05813234	1	0	0	1
102.2572665	-68.05813234	1	0	0	1
102.2572665	-93.05813234	1	0	0	1
102.2572665	-118.0581323	1	0	0	1
102.2572665	-143.0581323	1	0	0	1
102.2572665	-168.0581323	1	0	0	1
102.2572665	-193.0581323	1	0	0	1
102.2572665	-218.0581323	1	0	0	1
102.2572665	-243.0581323	1	0	0	1
102.2572665	-268.0581323	1	0	0	1
102.2572665	-293.0581323	1	0	0	1
102.2572665	-318.0581323	1	0	0	1
102.2572665	-343.0581323	1	0	0	1
102.2572665	-368.0581323	1	0	0	1
102.2572665	-393.0581323	1	0	0	1
102.2572665	-418.0581323	1	0	0	1
102.2572665	-443.0581323	1	0	0	1
102.2572665	-468.0581323	1	0	0	1
102.2572665	-493.0581323	1	0	0	1
102.2572665	-518.0581323	1	0	0	1
102.2572665	-543.0581323	1	0	0	1
127.2572665	481.9418677	1	0	0	1
127.2572665	456.9418677	1	0	0	1
127.2572665	431.9418677	1	0	0	1
127.2572665	406.9418677	1	0	0	1
127.2572665	381.9418677	1	0	0	1
127.2572665	356.9418677	1	0	0	1
127.2572665	331.9418677	1	0	0	1
127.2572665	306.9418677	1	0	0	1
127.2572665	281.9418677	1	0	0	1
127.2572665	256.9418677	1	0	0	1
127.2572665	231.9418677	1	0	0	1
127.2572665	206.9418677	1	0	0	1
127.2572665	181.9418677	1	0	0	1
127.2572665	156.9418677	1	0	0	1
127.2572665	131.9418677	1	0	0	1
127.2572665	106.9418677	1	0	0	1
127.2572665	81.94186766	1	0	0	1
127.2572665	56.94186766	1	0	0	1
127.2572665	31.94186766	1	0	0	1
127.2572665	6.94186766	1	0	0	1
127.2572665	-18.05813234	1	0	0	1
127.2572665	-43.05813234	1	0	0	1
127.2572665	-68.05813234	1	0	0	1
127.2572665	-93.05813234	1	0	0	1
127.2572665	-118.0581323	1	0	0	1
127.2572665	-143.0581323	1	0	0	1
127.2572665	-168.0581323	1	0	0	1
127.2572665	-193.0581323	1	0	0	1
127.2572665	-218.0581323	1	0	0	1
127.2572665	-243.0581323	1	0	0	1
127.2572665	-268.0581323	1	0	0	1
127.2572665	-293.0581323	1	0	0	1
127.2572665	-318.0581323	1	0	0	1
127.2572665	-343.0581323	1	0	0	1
127.2572665	-368.0581323	1	0	0	1
127.2572665	-393.0581323	1	0	0	1
127.2572665	-418.0581323	1	0	0	1
127.2572665	-443.0581323	1	0	0	1
127.2572665	-468.0581323	1	0	0	1
127.2572665	-493.0581323	1	0	0	1
127.2572665	-518.0581323	1	0	0	1
127.2572665	-543.0581323	1	0	0	1
152.2572665	456.9418677	1	0	0	1
152.2572665	431.9418677	1	0	0	1
152.2572665	406.9418677	1	0	0	1
152.2572665	381.9418677	1	0	0	1
152.2572665	356.9418677	1	0	0	1
152.2572665	331.9418677	1	0	0	1
152.2572665	306.9418677	1	0	0	1
152.2572665	281.9418677	1	0	0	1
152.2572665	256.9418677	1	0	0	1
152.2572665	231.9418677	1	0	0	1
152.2572665	206.9418677	1	0	0	1
152.2572665	181.9418677	1	0	0	1
152.2572665	156.9418677	1	0	0	1
152.2572665	131.9418677	1	0	0	1
152.2572665	106.9418677	1	0	0	1
152.2572665	81.94186766	1	0	0	1
152.2572665	56.94186766	1	0	0	1
152.2572665	31.94186766	1	0	0	1
152.2572665	6.94186766	1	0	0	1
152.2572665	-18.05813234	1	0	0	1
152.2572665	-43.05813234	1	0	0	1
152.2572665	-68.05813234	1	0	0	1
152.2572665	-93.05813234	1	0	0	1
152.2572665	-118.0581323	1	0	0	1
152.2572665	-143.0581323	1	0	0	1
152.2572665	-168.0581323	1	0	0	1
152.2572665	-193.0581323	1	0	0	1
152.2572665	-218.0581323	1	0	0	1
152.2572665	-243.0581323	1	0	0	1
152.2572665	-268.0581323	1	0	0	1
152.2572665	-293.0581323	1	0	0	1
152.2572665	-318.0581323	1	0	0	1
152.2572665	-343.0581323	1	0	0	1
152.2572665	-368.0581323	1	0	0	1
152.2572665	-393.0581323	1	0	0	1
152.2572665	-418.0581323	1	0	0	1
152.2572665	-443.0581323	1	0	0	1
152.2572665	-468.0581323	1	0	0	1
152.2572665	-493.0581323	1	0	0	1
152.2572665	-518.0581323	1	0	0	1
152.2572665	-543.0581323	1	0	0	1
177.2572665	456.9418677	1	0	0	1
177.2572665	431.9418677	1	0	0	1
177.2572665	406.9418677	1	0	0	1
177.2572665	381.9418677	1	0	0	1
177.2572665	356.9418677	1	0	0	1
177.2572665	331.9418677	1	0	0	1
177.2572665	306.9418677	1	0	0	1
177.2572665	281.9418677	1	0	0	1
177.2572665	256.9418677	1	0	0	1
177.2572665	231.9418677	1	0	0	1
177.2572665	206.9418677	1	0	0	1
177.2572665	181.9418677	1	0	0	1
177.2572665	156.9418677	1	0	0	1
177.2572665	131.9418677	1	0	0	1
177.2572665	106.9418677	1	0	0	1
177.2572665	81.94186766	1	0	0	1
177.2572665	56.94186766	1	0	0	1
177.2572665	31.94186766	1	0	0	1
177.2572665	6.94186766	1	0	0	1
177.2572665	-18.05813234	1	0	0	1
177.2572665	-43.05813234	1	0	0	1
177.2572665	-68.05813234	1	0	0	1
177.2572665	-93.05813234	1	0	0	1
177.2572665	-118.0581323	1	0	0	1
177.2572665	-143.0581323	1	0	0	1
177.2572665	-168.0581323	1	0	0	1
177.2572665	-193.0581323	1	0	0	1
177.2572665	-218.0581323	1	0	0	1
177.2572665	-243.0581323	1	0	0	1
177.2572665	-268.0581323	1	0	0	1
177.2572665	-293.0581323	1	0	0	1
177.2572665	-318.0581323	1	0	0	1
177.2572665	-343.0581323	1	0	0	1
177.2572665	-368.0581323	1	0	0	1
177.2572665	-393.0581323	1	0	0	1
177.2572665	-418.0581323	1	0	0	1
177.2572665	-443.0581323	1	0	0	1
177.2572665	-468.0581323	1	0	0	1
177.2572665	-493.0581323	1	0	0	1
177.2572665	-518.0581323	1	0	0	1
177.2572665	-543.0581323	1	0	0	1
202.2572665	431.9418677	1	0	0	1
202.2572665	406.9418677	1	0	0	1
202.2572665	381.9418677	1	0	0	1
202.2572665	356.9418677	1	0	0	1
202.2572665	331.9418677	1	0	0	1
202.2572665	306.9418677	1	0	0	1
202.2572665	281.9418677	1	0	0	1
202.2572665	256.9418677	1	0	0	1
202.2572665	231.9418677	1	0	0	1
202.2572665	206.9418677	1	0	0	1
202.2572665	181.9418677	1	0	0	1
202.2572665	156.9418677	1	0	0	1
202.2572665	131.9418677	1	0	0	1
202.2572665	106.9418677	1	0	0	1
202.2572665	81.94186766	1	0	0	1
202.2572665	56.94186766	1	0	0	1
202.2572665	31.94186766	1	0	0	1
202.2572665	6.94186766	1	0	0	1
202.2572665	-18.05813234	1	0	0	1
202.2572665	-43.05813234	1	0	0	1
202.2572665	-68.05813234	1	0	0	1
202.2572665	-93.05813234	1	0	0	1
202.2572665	-118.0581323	1	0	0	1
202.2572665	-143.0581323	1	0	0	1
202.2572665	-168.0581323	1	0	0	1
202.2572665	-193.0581323	1	0	0	1
202.2572665	-218.0581323	1	0	0	1
202.2572665	-243.0581323	1	0	0	1
202.2572665	-268.0581323	1	0	0	1
202.2572665	-293.0581323	1	0	0	1
202.2572665	-318.0581323	1	0	0	1
202.2572665	-343.0581323	1	0	0	1
202.2572665	-368.0581323	1	0	0	1
202.2572665	-393.0581323	1	0	0	1
202.2572665	-418.0581323	1	0	0	1
202.2572665	-443.0581323	1	0	0	1
202.2572665	-468.0581323	1	0	0	1
202.2572665	-493.0581323	1	0	0	1
202.2572665	-518.0581323	1	0	0	1
202.2572665	-543.0581323	1	0	0	1
227.2572665	406.9418677	1	0	0	1
227.2572665	381.9418677	1	0	0	1
227.2572665	356.9418677	1	0	0	1
227.2572665	331.9418677	1	0	0	1
227.2572665	306.9418677	1	0	0	1
227.2572665	281.9418677	1	0	0	1
227.2572665	256.9418677	1	0	0	1
227.2572665	231.9418677	1	0	0	1
227.2572665	206.9418677	1	0	0	1
227.2572665	181.9418677	1	0	0	1
227.2572665	156.9418677	1	0	0	1
227.2572665	131.9418677	1	0	0	1
227.2572665	106.9418677	1	0	0	1
227.2572665	81.94186766	1	0	0	1
227.2572665	56.94186766	1	0	0	1
227.2572665	31.94186766	1	0	0	1
227.2572665	6.94186766	1	0	0	1
227.2572665	-18.05813234	1	0	0	1
227.2572665	-43.05813234	1	0	0	1
227.2572665	-68.05813234	1	0	0	1
227.2572665	-93.05813234	1	0	0	1
227.2572665	-118.0581323	1	0	0	1
227.2572665	-143.0581323	1	0	0	1
227.2572665	-168.0581323	1	0	0	1
227.2572665	-193.0581323	1	0	0	1
227.2572665	-218.0581323	1	0	0	1
227.2572665	-243.0581323	1	0	0	1
227.2572665	-268.0581323	1	0	0	1
227.2572665	-293.0581323	1	0	0	1
227.2572665	-318.0581323	1	0	0	1
227.2572665	-343.0581323	1	0	0	1
227.2572665	-368.0581323	1	0	0	1
227.2572665	-393.0581323	1	0	0	1
227.2572665	-418.0581323	1	0	0	1
227.2572665	-443.0581323	1	0	0	1
227.2572665	-468.0581323	1	0	0	1
227.2572665	-493.0581323	1	0	0	1
227.2572665	-518.0581323	1	0	0	1
252.2572665	406.9418677	1	0	0	1
252.2572665	381.9418677	1	0	0	1
252.2572665	356.9418677	1	0	0	1
252.2572665	331.9418677	1	0	0	1
252.2572665	306.9418677	1	0	0	1
252.2572665	281.9418677	1	0	0	1
252.2572665	256.9418677	1	0	0	1
252.2572665	231.9418677	1	0	0	1
252.2572665	206.9418677	1	0	0	1
252.2572665	181.9418677	1	0	0	1
252.2572665	156.9418677	1	0	0	1
252.2572665	131.9418677	1	0	0	1
252.2572665	106.9418677	1	0	0	1
252.2572665	81.94186766	1	0	0	1
252.2572665	56.94186766	1	0	0	1
252.2572665	31.94186766	1	0	0	1
252.2572665	6.94186766	1	0	0	1
252.2572665	-18.05813234	1	0	0	1
252.2572665	-43.05813234	1	0	0	1
252.2572665	-68.05813234	1	0	0	1
252.2572665	-93.05813234	1	0	0	1
252.2572665	-118.0581323	1	0	0	1
252.2572665	-143.0581323	1	0	0	1
252.2572665	-168.0581323	1	0	0	1
252.2572665	-193.0581323	1	0	0	1
252.2572665	-218.0581323	1	0	0	1
252.2572665	-243.0581323	1	0	0	1
252.2572665	-268.0581323	1	0	0	1
252.2572665	-293.0581323	1	0	0	1
252.2572665	-318.0581323	1	0	0	1
252.2572665	-343.0581323	1	0	0	1
252.2572665	-368.0581323	1	0	0	1
252.2572665	-393.0581323	1	0	0	1
252.2572665	-418.0581323	1	0	0	1
252.2572665	-443.0581323	1	0	0	1
252.2572665	-468.0581323	1	0	0	1
252.2572665	-493.0581323	1	0	0	1
252.2572665	-518.0581323	1	0	0	1
277.2572665	381.9418677	1	0	0	1
277.2572665	356.9418677	1	0	0	1
277.2572665	331.9418677	1	0	0	1
277.2572665	306.9418677	1	0	0	1
277.2572665	281.9418677	1	0	0	1
277.2572665	256.9418677	1	0	0	1
277.2572665	231.9418677	1	0	0	1
277.2572665	206.9418677	1	0	0	1
277.2572665	181.9418677	1	0	0	1
277.2572665	156.9418677	1	0	0	1
277.2572665	131.9418677	1	0	0	1
277.2572665	106.9418677	1	0	0	1
277.2572665	81.94186766	1	0	0	1
277.2572665	56.94186766	1	0	0	1
277.2572665	31.94186766	1	0	0	1
277.2572665	6.94186766	1	0	0	1
277.2572665	-18.05813234	1	0	0	1
277.2572665	-43.05813234	1	0	0	1
277.2572665	-68.05813234	1	0	0	1
277.2572665	-93.05813234	1	0	0	1
277.2572665	-118.0581323	1	0	0	1
277.2572665	-143.0581323	1	0	0	1
277.2572665	-168.0581323	1	0	0	1
277.2572665	-193.0581323	1	0	0	1
277.2572665	-218.0581323	1	0	0	1
277.2572665	-243.0581323	1	0	0	1
277.2572665	-268.0581323	1	0	0	1
277.2572665	-293.0581323	1	0	0	1
277.2572665	-318.0581323	1	0	0	1
277.2572665	-343.0581323	1	0	0	1
277.2572665	-368.0581323	1	0	0	1
277.2572665	-393.0581323	1	0	0	1
277.2572665	-418.0581323	1	0	0	1
277.2572665	-443.0581323	1	0	0	1
277.2572665	-468.0581323	1	0	0	1
277.2572665	-493.0581323	1	0	0	1
277.2572665	-518.0581323	1	0	0	1
302.2572665	356.9418677	1	0	0	1
302.2572665	331.9418677	1	0	0	1
302.2572665	306.9418677	1	0	0	1
302.2572665	281.9418677	1	0	0	1
302.2572665	256.9418677	1	0	0	1
302.2572665	231.9418677	1	0	0	1
302.2572665	206.9418677	1	0	0	1
302.2572665	181.9418677	1	0	0	1
302.2572665	156.9418677	1	0	0	1
302.2572665	131.9418677	1	0	0	1
302.2572665	106.9418677	1	0	0	1
302.2572665	81.94186766	1	0	0	1
302.2572665	56.94186766	1	0	0	1
302.2572665	31.94186766	1	0	0	1
302.2572665	6.94186766	1	0	0	1
302.2572665	-18.05813234	1	0	0	1
302.2572665	-43.05813234	1	0	0	1
302.2572665	-68.05813234	1	0	0	1
302.2572665	-93.05813234	1	0	0	1
302.2572665	-118.0581323	1	0	0	1
302.2572665	-143.0581323	1	0	0	1
302.2572665	-168.0581323	1	0	0	1
302.2572665	-193.0581323	1	0	0	1
302.2572665	-218.0581323	1	0	0	1
302.2572665	-243.0581323	1	0	0	1
302.2572665	-268.0581323	1	0	0	1
302.2572665	-293.0581323	1	0	0	1
302.2572665	-318.0581323	1	0	0	1
302.2572665	-343.0581323	1	0	0	1
302.2572665	-368.0581323	1	0	0	1
302.2572665	-393.0581323	1	0	0	1
302.2572665	-418.0581323	1	0	0	1
302.2572665	-443.0581323	1	0	0	1
302.2572665	-468.0581323	1	0	0	1
302.2572665	-493.0581323	1	0	0	1
327.2572665	331.9418677	1	0	0	1
327.2572665	306.9418677	1	0	0	1
327.2572665	281.9418677	1	0	0	1
327.2572665	256.9418677	1	0	0	1
327.2572665	231.9418677	1	0	0	1
327.2572665	206.9418677	1	0	0	1
327.2572665	181.9418677	1	0	0	1
327.2572665	156.9418677	1	0	0	1
327.2572665	131.9418677	1	0	0	1
327.2572665	106.9418677	1	0	0	1
327.2572665	81.94186766	1	0	0	1
327.2572665	56.94186766	1	0	0	1
327.2572665	31.94186766	1	0	0	1
327.2572665	6.94186766	1	0	0	1
327.2572665	-18.05813234	1	0	0	1
327.2572665	-43.05813234	1	0	0	1
327.2572665	-68.05813234	1	0	0	1
327.2572665	-93.05813234	1	0	0	1
327.2572665	-118.0581323	1	0	0	1
327.2572665	-143.0581323	1	0	0	1
327.2572665	-168.0581323	1	0	0	1
327.2572665	-193.0581323	1	0	0	1
327.2572665	-218.0581323	1	0	0	1
327.2572665	-243.0581323	1	0	0	1
327.2572665	-268.0581323	1	0	0	1
327.2572665	-293.0581323	1	0	0	1
327.2572665	-318.0581323	1	0	0	1
327.2572665	-343.0581323	1	0	0	1
327.2572665	-368.0581323	1	0	0	1
327.2572665	-393.0581323	1	0	0	1
327.2572665	-418.0581323	1	0	0	1
327.2572665	-443.0581323	1	0	0	1
327.2572665	-468.0581323	1	0	0	1
327.2572665	-493.0581323	1	0	0	1
352.2572665	306.9418677	1	0	0	1
352.2572665	281.9418677	1	0	0	1
352.2572665	256.9418677	1	0	0	1
352.2572665	231.9418677	1	0	0	1
352.2572665	206.9418677	1	0	0	1
352.2572665	181.9418677	1	0	0	1
352.2572665	156.9418677	1	0	0	1
352.2572665	131.9418677	1	0	0	1
352.2572665	106.9418677	1	0	0	1
352.2572665	81.94186766	1	0	0	1
352.2572665	56.94186766	1	0	0	1
352.2572665	31.94186766	1	0	0	1
352.2572665	6.94186766	1	0	0	1
352.2572665	-18.05813234	1	0	0	1
352.2572665	-43.05813234	1	0	0	1
352.2572665	-68.05813234	1	0	0	1
352.2572665	-93.05813234	1	0	0	1
352.2572665	-118.0581323	1	0	0	1
352.2572665	-143.0581323	1	0	0	1
352.2572665	-168.0581323	1	0	0	1
352.2572665	-193.0581323	1	0	0	1
352.2572665	-218.0581323	1	0	0	1
352.2572665	-243.0581323	1	0	0	1
352.2572665	-268.0581323	1	0	0	1
352.2572665	-293.0581323	1	0	0	1
352.2572665	-318.0581323	1	0	0	1
352.2572665	-343.0581323	1	0	0	1
352.2572665	-368.0581323	1	0	0	1
352.2572665	-393.0581323	1	0	0	1
352.2572665	-418.0581323	1	0	0	1
352.2572665	-443.0581323	1	0	0	1
352.2572665	-468.0581323	1	0	0	1
377.2572665	281.9418677	1	0	0	1
377.2572665	256.9418677	1	0	0	1
377.2572665	231.9418677	1	0	0	1
377.2572665	206.9418677	1	0	0	1
377.2572665	181.9418677	1	0	0	1
377.2572665	156.9418677	1	0	0	1
377.2572665	131.9418677	1	0	0	1
377.2572665	106.9418677	1	0	0	1
377.2572665	81.94186766	1	0	0	1
377.2572665	56.94186766	1	0	0	1
377.2572665	31.94186766	1	0	0	1
377.2572665	6.94186766	1	0	0	1
377.2572665	-18.05813234	1	0	0	1
377.2572665	-43.05813234	1	0	0	1
377.2572665	-68.05813234	1	0	0	1
377.2572665	-93.05813234	1	0	0	1
377.2572665	-118.0581323	1	0	0	1
377.2572665	-143.0581323	1	0	0	1
377.2572665	-168.0581323	1	0	0	1
377.2572665	-193.0581323	1	0	0	1
377.2572665	-218.0581323	1	0	0	1
377.2572665	-243.0581323	1	0	0	1
377.2572665	-268.0581323	1	0	0	1
377.2572665	-293.0581323	1	0	0	1
377.2572665	-318.0581323	1	0	0	1
377.2572665	-343.0581323	1	0	0	1
377.2572665	-368.0581323	1	0	0	1
377.2572665	-393.0581323	1	0	0	1
377.2572665	-418.0581323	1	0	0	1
377.2572665	-443.0581323	1	0	0	1
402.2572665	256.9418677	1	0	0	1
402.2572665	231.9418677	1	0	0	1
402.2572665	206.9418677	1	0	0	1
402.2572665	181.9418677	1	0	0	1
402.2572665	156.9418677	1	0	0	1
402.2572665	131.9418677	1	0	0	1
402.2572665	106.9418677	1	0	0	1
402.2572665	81.94186766	1	0	0	1
402.2572665	56.94186766	1	0	0	1
402.2572665	31.94186766	1	0	0	1
402.2572665	6.94186766	1	0	0	1
402.2572665	-18.05813234	1	0	0	1
402.2572665	-43.05813234	1	0	0	1
402.2572665	-68.05813234	1	0	0	1
402.2572665	-93.05813234	1	0	0	1
402.2572665	-118.0581323	1	0	0	1
402.2572665	-143.0581323	1	0	0	1
402.2572665	-168.0581323	1	0	0	1
402.2572665	-193.0581323	1	0	0	1
402.2572665	-218.0581323	1	0	0	1
402.2572665	-243.0581323	1	0	0	1
402.2572665	-268.0581323	1	0	0	1
402.2572665	-293.0581323	1	0	0	1
402.2572665	-318.0581323	1	0	0	1
402.2572665	-343.0581323	1	0	0	1
402.2572665	-368.0581323	1	0	0	1
402.2572665	-393.0581323	1	0	0	1
402.2572665	-418.0581323	1	0	0	1
402.2572665	-443.0581323	1	0	0	1
427.2572665	231.9418677	1	0	0	1
427.2572665	206.9418677	1	0	0	1
427.2572665	181.9418677	1	0	0	1
427.2572665	156.9418677	1	0	0	1
427.2572665	131.9418677	1	0	0	1
427.2572665	106.9418677	1	0	0	1
427.2572665	81.94186766	1	0	0	1
427.2572665	56.94186766	1	0	0	1
427.2572665	31.94186766	1	0	0	1
427.2572665	6.94186766	1	0	0	1
427.2572665	-18.05813234	1	0	0	1
427.2572665	-43.05813234	1	0	0	1
427.2572665	-68.05813234	1	0	0	1
427.2572665	-93.05813234	1	0	0	1
427.2572665	-118.0581323	1	0	0	1
427.2572665	-143.0581323	1	0	0	1
427.2572665	-168.0581323	1	0	0	1
427.2572665	-193.0581323	1	0	0	1
427.2572665	-218.0581323	1	0	0	1
427.2572665	-243.0581323	1	0	0	1
427.2572665	-268.0581323	1	0	0	1
427.2572665	-293.0581323	1	0	0	1
427.2572665	-318.0581323	1	0	0	1
427.2572665	-343.0581323	1	0	0	1
427.2572665	-368.0581323	1	0	0	1
427.2572665	-393.0581323	1	0	0	1
427.2572665	-418.0581323	1	0	0	1
452.2572665	181.9418677	1	0	0	1
452.2572665	156.9418677	1	0	0	1
452.2572665	131.9418677	1	0	0	1
452.2572665	106.9418677	1	0	0	1
452.2572665	81.94186766	1	0	0	1
452.2572665	56.94186766	1	0	0	1
452.2572665	31.94186766	1	0	0	1
452.2572665	6.94186766	1	0	0	1
452.2572665	-18.05813234	1	0	0	1
452.2572665	-43.05813234	1	0	0	1
452.2572665	-68.05813234	1	0	0	1
452.2572665	-93.05813234	1	0	0	1
452.2572665	-118.0581323	1	0	0	1
452.2572665	-143.0581323	1	0	0	1
452.2572665	-168.0581323	1	0	0	1
452.2572665	-193.0581323	1	0	0	1
452.2572665	-218.0581323	1	0	0	1
452.2572665	-243.0581323	1	0	0	1
452.2572665	-268.0581323	1	0	0	1
452.2572665	-293.0581323	1	0	0	1
452.2572665	-318.0581323	1	0	0	1
452.2572665	-343.0581323	1	0	0	1
452.2572665	-368.0581323	1	0	0	1
477.2572665	131.9418677	1	0	0	1
477.2572665	106.9418677	1	0	0	1
477.2572665	81.94186766	1	0	0	1
477.2572665	56.94186766	1	0	0	1
477.2572665	31.94186766	1	0	0	1
477.2572665	6.94186766	1	0	0	1
477.2572665	-18.05813234	1	0	0	1
477.2572665	-43.05813234	1	0	0	1
477.2572665	-68.05813234	1	0	0	1
477.2572665	-93.05813234	1	0	0	1
477.2572665	-118.0581323	1	0	0	1
477.2572665	-143.0581323	1	0	0	1
477.2572665	-168.0581323	1	0	0	1
477.2572665	-193.0581323	1	0	0	1
477.2572665	-218.0581323	1	0	0	1
477.2572665	-243.0581323	1	0	0	1
477.2572665	-268.0581323	1	0	0	1
477.2572665	-293.0581323	1	0	0	1
477.2572665	-318.0581323	1	0	0	1
502.2572665	56.94186766	1	0	0	1
502.2572665	31.94186766	1	0	0	1
502.2572665	6.94186766	1	0	0	1
502.2572665	-18.05813234	1	0	0	1
502.2572665	-43.05813234	1	0	0	1
502.2572665	-68.05813234	1	0	0	1
502.2572665	-93.05813234	1	0	0	1
502.2572665	-118.0581323	1	0	0	1
502.2572665	-143.0581323	1	0	0	1
502.2572665	-168.0581323	1	0	0	1
502.2572665	-193.0581323	1	0	0	1
502.2572665	-218.0581323	1	0	0	1
502.2572665	-243.0581323	1	0	0	1
502.2572665	-268.0581323	1	0	0	1
-664.6383704	655.4577949	1.17237446	-0.46684496	0.07145602	0.98248411
-652.9672462	630.895692	1.17493828	-0.46684496	0.0706036	0.98248411
-641.2961221	606.3335892	1.1775021	-0.46684496	0.06975119	0.98248411
-629.624998	581.7714864	1.18006592	-0.46684496	0.06889877	0.98248411
-617.9538739	557.2093835	1.18262974	-0.19499778	0.06804635	0.92991781
-613.0789294	533.9614382	1.19434016	-0.19499778	0.06562711	0.92991781
-608.2039849	510.7134928	1.20605058	-0.19499778	0.06320787	0.92991781
-603.3290403	487.4655475	1.217761	-0.19499778	0.06078862	0.92991781
-598.4540958	464.2176021	1.22947142	-0.19499778	0.05836938	0.92991781
-593.5791513	440.9696568	1.24118184	-0.19499778	0.05595013	0.92991781
-588.7042068	417.7217114	1.25289226	-0.08336251	0.05353089	0.86006522
-586.620144	396.2200809	1.26050828	-0.08336251	0.04493168	0.86006522
-584.5360812	374.7184504	1.2681243	-0.08336251	0.03633247	0.86006522
-582.4520184	353.21682	1.27574032	-0.08336251	0.02773326	0.86006522
-580.3679557	331.7151895	1.28335634	-0.08336251	0.01913406	0.86006522
-578.2838929	310.213559	1.29097236	-0.08336251	0.01053485	0.86006522
-576.1998301	288.7119285	1.29858838	-0.05740833	0.00193564	0.83533185
-574.7646219	267.8286323	1.29905662	-0.05740833	-0.00425868	0.83533185
-573.3294137	246.945336	1.29952486	-0.05740833	-0.01045299	0.83533185
-571.8942055	226.0620398	1.2999931	-0.05740833	-0.01664731	0.83533185
-570.4589974	205.1787435	1.30046134	-0.05740833	-0.02284162	0.83533185
-569.0237892	184.2954473	1.30092958	-0.05740833	-0.02903594	0.83533185
-567.588581	163.412151	1.30139782	-0.05020631	-0.03523025	0.87834365
-566.3334232	141.4535598	1.30279399	-0.05020631	-0.03980771	0.87834365
-565.0782654	119.4949686	1.30419016	-0.05020631	-0.04438516	0.87834365
-563.8231076	97.53637736	1.30558633	-0.05020631	-0.04896262	0.87834365
-562.5679499	75.57778614	1.3069825	-0.05020631	-0.05354008	0.87834365
-561.3127921	53.61919493	1.30837867	-0.05020631	-0.05811753	0.87834365
-560.0576343	31.66060371	1.30977484	-0.05215178	-0.06269499	0.93546243
-558.7538398	8.27404284	1.31469316	-0.05215178	-0.06929095	0.93546243
-557.4500454	-15.11251802	1.31961149	-0.05215178	-0.07588692	0.93546243
-556.1462509	-38.49907889	1.32452981	-0.05215178	-0.08248288	0.93546243
-554.8424565	-61.88563976	1.32944814	-0.05215178	-0.08907885	0.93546243
-553.538662	-85.27220062	1.33436646	-0.05215178	-0.09567481	0.93546243
-552.2348676	-108.6587615	1.33928479	-0.01148508	-0.10227078	0.99951794
-551.9477405	-133.64671	1.34450865	-0.01148508	-0.10528722	0.99951794
-551.6606135	-158.6346585	1.34973251	-0.01148508	-0.10830365	0.99951794
-551.3734864	-183.622607	1.35495637	-0.01148508	-0.11132009	0.99951794
-551.0863593	-208.6105555	1.36018024	-0.01148508	-0.11433653	0.99951794
-550.7992323	-233.598504	1.3654041	-0.01148508	-0.11735297	0.99951794
-550.5121052	-258.5864525	1.37062796	0.0973698	-0.12036941	0.98661535
-552.9463502	-283.2518362	1.37304707	0.0973698	-0.13999167	0.98661535
-555.3805952	-307.9172198	1.37546618	0.0973698	-0.15961393	0.98661535
-557.8148402	-332.5826035	1.37788528	0.0973698	-0.17923619	0.98661535
-560.2490852	-357.2479872	1.38030439	0.0973698	-0.19885846	0.98661535
-562.6833302	-381.9133708	1.3827235	0.0973698	-0.21848072	0.98661535
-635.3290088	657.2441954	1.17237446	-0.46940879	0.07145602	0.98333653
-623.5937892	632.6607821	1.17493828	-0.46940879	0.0706036	0.98333653
-611.8585696	608.0773689	1.1775021	-0.46940879	0.06975119	0.98333653
-600.1233499	583.4939556	1.18006592	-0.46940879	0.06889877	0.98333653
-588.3881303	558.9105424	1.18262974	-0.2067082	0.06804635	0.93233706
-583.2204253	535.6021159	1.19434016	-0.2067082	0.06562711	0.93233706
-578.0527203	512.2936894	1.20605058	-0.2067082	0.06320787	0.93233706
-572.8850153	488.985263	1.217761	-0.2067082	0.06078862	0.93233706
-567.7173103	465.6768365	1.22947142	-0.2067082	0.05836938	0.93233706
-562.5496053	442.36841	1.24118184	-0.2067082	0.05595013	0.93233706
-557.3819002	419.0599836	1.25289226	-0.09097853	0.05353089	0.86866443
-555.107437	397.3433729	1.26050828	-0.09097853	0.04493168	0.86866443
-552.8329737	375.6267622	1.2681243	-0.09097853	0.03633247	0.86866443
-550.5585104	353.9101515	1.27574032	-0.09097853	0.02773326	0.86866443
-548.2840471	332.1935409	1.28335634	-0.09097853	0.01913406	0.86866443
-546.0095838	310.4769302	1.29097236	-0.09097853	0.01053485	0.86866443
-543.7351205	288.7603195	1.29858838	-0.05787657	0.00193564	0.84152617
-542.2882063	267.7221654	1.29905662	-0.05787657	-0.00425868	0.84152617
-540.8412921	246.6840112	1.29952486	-0.05787657	-0.01045299	0.84152617
-539.394378	225.6458571	1.2999931	-0.05787657	-0.01664731	0.84152617
-537.9474638	204.607703	1.30046134	-0.05787657	-0.02284162	0.84152617
-536.5005496	183.5695488	1.30092958	-0.05787657	-0.02903594	0.84152617
-535.0536355	162.5313947	1.30139782	-0.05160248	-0.03523025	0.8829211
-533.7635734	140.4583671	1.30279399	-0.05160248	-0.03980771	0.8829211
-532.4735114	118.3853395	1.30419016	-0.05160248	-0.04438516	0.8829211
-531.1834494	96.31231188	1.30558633	-0.05160248	-0.04896262	0.8829211
-529.8933874	74.23928427	1.3069825	-0.05160248	-0.05354008	0.8829211
-528.6033253	52.16625665	1.30837867	-0.05160248	-0.05811753	0.8829211
-527.3132633	30.09322904	1.30977484	-0.0570701	-0.06269499	0.9420584
-525.8865108	6.54176905	1.31469316	-0.0570701	-0.06929095	0.9420584
-524.4597582	-17.00969095	1.31961149	-0.0570701	-0.07588692	0.9420584
-523.0330056	-40.56115094	1.32452981	-0.0570701	-0.08248288	0.9420584
-521.6062531	-64.11261093	1.32944814	-0.0570701	-0.08907885	0.9420584
-520.1795005	-87.66407093	1.33436646	-0.0570701	-0.09567481	0.9420584
-518.7527479	-111.2155309	1.33928479	-0.01670895	-0.10227078	1.00253438
-518.3350243	-136.2788904	1.34450865	-0.01670895	-0.10528722	1.00253438
-517.9173007	-161.3422498	1.34973251	-0.01670895	-0.10830365	1.00253438
-517.499577	-186.4056093	1.35495637	-0.01670895	-0.11132009	1.00253438
-517.0818534	-211.4689687	1.36018024	-0.01670895	-0.11433653	1.00253438
-516.6641298	-236.5323282	1.3654041	-0.01670895	-0.11735297	1.00253438
-516.2464061	-261.5956877	1.37062796	0.09495069	-0.12036941	1.00623761
-518.6201735	-286.7516279	1.37304707	0.09495069	-0.13999167	1.00623761
-520.9939408	-311.9075681	1.37546618	0.09495069	-0.15961393	1.00623761
-523.3677081	-337.0635083	1.37788528	0.09495069	-0.17923619	1.00623761
-525.7414754	-362.2194486	1.38030439	0.09495069	-0.19885846	1.00623761
-528.1152427	-387.3753888	1.3827235	0.09495069	-0.21848072	1.00623761
-606.0196473	659.0305959	1.17237446	-0.47197261	0.07145602	0.98418895
-594.2203322	634.4258722	1.17493828	-0.47197261	0.0706036	0.98418895
-582.421017	609.8211486	1.1775021	-0.47197261	0.06975119	0.98418895
-570.6217018	585.2164249	1.18006592	-0.47197261	0.06889877	0.98418895
-558.8223867	560.6117012	1.18262974	-0.21841862	0.06804635	0.9347563
-553.3619212	537.2427937	1.19434016	-0.21841862	0.06562711	0.9347563
-547.9014557	513.8738861	1.20605058	-0.21841862	0.06320787	0.9347563
-542.4409902	490.5049785	1.217761	-0.21841862	0.06078862	0.9347563
-536.9805247	467.1360709	1.22947142	-0.21841862	0.05836938	0.9347563
-531.5200592	443.7671633	1.24118184	-0.21841862	0.05595013	0.9347563
-526.0595937	420.3982557	1.25289226	-0.09859455	0.05353089	0.87726363
-523.5947299	398.4666649	1.26050828	-0.09859455	0.04493168	0.87726363
-521.1298661	376.535074	1.2681243	-0.09859455	0.03633247	0.87726363
-518.6650023	354.6034831	1.27574032	-0.09859455	0.02773326	0.87726363
-516.2001385	332.6718923	1.28335634	-0.09859455	0.01913406	0.87726363
-513.7352747	310.7403014	1.29097236	-0.09859455	0.01053485	0.87726363
-511.2704109	288.8087105	1.29858838	-0.05834481	0.00193564	0.84772048
-509.8117907	267.6156985	1.29905662	-0.05834481	-0.00425868	0.84772048
-508.3531705	246.4226865	1.29952486	-0.05834481	-0.01045299	0.84772048
-506.8945504	225.2296745	1.2999931	-0.05834481	-0.01664731	0.84772048
-505.4359302	204.0366624	1.30046134	-0.05834481	-0.02284162	0.84772048
-503.9773101	182.8436504	1.30092958	-0.05834481	-0.02903594	0.84772048
-502.5186899	161.6506384	1.30139782	-0.05299865	-0.03523025	0.88749856
-501.1937237	139.4631744	1.30279399	-0.05299865	-0.03980771	0.88749856
-499.8687574	117.2757104	1.30419016	-0.05299865	-0.04438516	0.88749856
-498.5437911	95.08824639	1.30558633	-0.05299865	-0.04896262	0.88749856
-497.2188249	72.90078239	1.3069825	-0.05299865	-0.05354008	0.88749856
-495.8938586	50.71331838	1.30837867	-0.05299865	-0.05811753	0.88749856
-494.5688923	28.52585438	1.30977484	-0.06198843	-0.06269499	0.94865436
-493.0191817	4.80949525	1.31469316	-0.06198843	-0.06929095	0.94865436
-491.469471	-18.90686387	1.31961149	-0.06198843	-0.07588692	0.94865436
-489.9197603	-42.62322299	1.32452981	-0.06198843	-0.08248288	0.94865436
-488.3700496	-66.33958211	1.32944814	-0.06198843	-0.08907885	0.94865436
-486.820339	-90.05594123	1.33436646	-0.06198843	-0.09567481	0.94865436
-485.2706283	-113.7723004	1.33928479	-0.02193281	-0.10227078	1.00555082
-484.7223081	-138.9110708	1.34450865	-0.02193281	-0.10528722	1.00555082
-484.1739879	-164.0498412	1.34973251	-0.02193281	-0.10830365	1.00555082
-483.6256677	-189.1886116	1.35495637	-0.02193281	-0.11132009	1.00555082
-483.0773475	-214.327382	1.36018024	-0.02193281	-0.11433653	1.00555082
-482.5290273	-239.4661524	1.3654041	-0.02193281	-0.11735297	1.00555082
-481.9807071	-264.6049228	1.37062796	0.09253158	-0.12036941	1.02585987
-484.2939967	-290.2514196	1.37304707	0.09253158	-0.13999167	1.02585987
-486.6072863	-315.8979164	1.37546618	0.09253158	-0.15961393	1.02585987
-488.920576	-341.5444132	1.37788528	0.09253158	-0.17923619	1.02585987
-491.2338656	-367.1909099	1.38030439	0.09253158	-0.19885846	1.02585987
-493.5471552	-392.8374067	1.3827235	0.09253158	-0.21848072	1.02585987
-576.7102858	660.8169964	1.17237446	-0.47453643	0.07145602	0.98504136
-564.8468751	636.1909623	1.17493828	-0.47453643	0.0706036	0.98504136
-552.9834644	611.5649283	1.1775021	-0.47453643	0.06975119	0.98504136
-541.1200537	586.9388942	1.18006592	-0.47453643	0.06889877	0.98504136
-529.256643	562.3128601	1.18262974	-0.23012904	0.06804635	0.93717555
-523.5034171	538.8834714	1.19434016	-0.23012904	0.06562711	0.93717555
-517.7501911	515.4540827	1.20605058	-0.23012904	0.06320787	0.93717555
-511.9969651	492.024694	1.217761	-0.23012904	0.06078862	0.93717555
-506.2437391	468.5953053	1.22947142	-0.23012904	0.05836938	0.93717555
-500.4905131	445.1659166	1.24118184	-0.23012904	0.05595013	0.93717555
-494.7372871	421.7365279	1.25289226	-0.10621057	0.05353089	0.88586284
-492.0820228	399.5899568	1.26050828	-0.10621057	0.04493168	0.88586284
-489.4267585	377.4433858	1.2681243	-0.10621057	0.03633247	0.88586284
-486.7714942	355.2968147	1.27574032	-0.10621057	0.02773326	0.88586284
-484.1162299	333.1502436	1.28335634	-0.10621057	0.01913406	0.88586284
-481.4609656	311.0036726	1.29097236	-0.10621057	0.01053485	0.88586284
-478.8057012	288.8571015	1.29858838	-0.05881305	0.00193564	0.8539148
-477.3353751	267.5092316	1.29905662	-0.05881305	-0.00425868	0.8539148
-475.865049	246.1613617	1.29952486	-0.05881305	-0.01045299	0.8539148
-474.3947228	224.8134918	1.2999931	-0.05881305	-0.01664731	0.8539148
-472.9243967	203.4656219	1.30046134	-0.05881305	-0.02284162	0.8539148
-471.4540705	182.117752	1.30092958	-0.05881305	-0.02903594	0.8539148
-469.9837444	160.7698821	1.30139782	-0.05439482	-0.03523025	0.89207602
-468.6238739	138.4679817	1.30279399	-0.05439482	-0.03980771	0.89207602
-467.2640034	116.1660813	1.30419016	-0.05439482	-0.04438516	0.89207602
-465.9041329	93.86418091	1.30558633	-0.05439482	-0.04896262	0.89207602
-464.5442624	71.56228051	1.3069825	-0.05439482	-0.05354008	0.89207602
-463.1843919	49.26038011	1.30837867	-0.05439482	-0.05811753	0.89207602
-461.8245213	26.95847971	1.30977484	-0.06690675	-0.06269499	0.95525033
-460.1518526	3.07722146	1.31469316	-0.06690675	-0.06929095	0.95525033
-458.4791838	-20.80403679	1.31961149	-0.06690675	-0.07588692	0.95525033
-456.806515	-44.68529504	1.32452981	-0.06690675	-0.08248288	0.95525033
-455.1338462	-68.56655329	1.32944814	-0.06690675	-0.08907885	0.95525033
-453.4611774	-92.44781154	1.33436646	-0.06690675	-0.09567481	0.95525033
-451.7885086	-116.3290698	1.33928479	-0.02715667	-0.10227078	1.00856725
-451.1095919	-141.5432512	1.34450865	-0.02715667	-0.10528722	1.00856725
-450.4306751	-166.7574325	1.34973251	-0.02715667	-0.10830365	1.00856725
-449.7517583	-191.9716139	1.35495637	-0.02715667	-0.11132009	1.00856725
-449.0728416	-217.1857953	1.36018024	-0.02715667	-0.11433653	1.00856725
-448.3939248	-242.3999766	1.3654041	-0.02715667	-0.11735297	1.00856725
-447.715008	-267.614158	1.37062796	0.09011248	-0.12036941	1.04548213
-449.96782	-293.7512113	1.37304707	0.09011248	-0.13999167	1.04548213
-452.2206319	-319.8882647	1.37546618	0.09011248	-0.15961393	1.04548213
-454.4734438	-346.025318	1.37788528	0.09011248	-0.17923619	1.04548213
-456.7262558	-372.1623713	1.38030439	0.09011248	-0.19885846	1.04548213
-458.9790677	-398.2994247	1.3827235	0.09011248	-0.21848072	1.04548213
-547.4009243	662.6033969	1.17237446	-0.47710025	0.07145602	0.98589378
-535.4734181	637.9560524	1.17493828	-0.47710025	0.0706036	0.98589378
-523.5459119	613.3087079	1.1775021	-0.47710025	0.06975119	0.98589378
-511.6184056	588.6613635	1.18006592	-0.47710025	0.06889877	0.98589378
-499.6908994	564.014019	1.18262974	-0.24183946	0.06804635	0.93959479
-493.644913	540.5241492	1.19434016	-0.24183946	0.06562711	0.93959479
-487.5989265	517.0342793	1.20605058	-0.24183946	0.06320787	0.93959479
-481.55294	493.5444095	1.217761	-0.24183946	0.06078862	0.93959479
-475.5069535	470.0545397	1.22947142	-0.24183946	0.05836938	0.93959479
-469.4609671	446.5646699	1.24118184	-0.24183946	0.05595013	0.93959479
-463.4149806	423.0748001	1.25289226	-0.11382659	0.05353089	0.89446205
-460.5693158	400.7132488	1.26050828	-0.11382659	0.04493168	0.89446205
-457.7236509	378.3516976	1.2681243	-0.11382659	0.03633247	0.89446205
-454.8779861	355.9901463	1.27574032	-0.11382659	0.02773326	0.89446205
-452.0323213	333.628595	1.28335634	-0.11382659	0.01913406	0.89446205
-449.1866565	311.2670438	1.29097236	-0.11382659	0.01053485	0.89446205
-446.3409916	288.9054925	1.29858838	-0.05928129	0.00193564	0.86010911
-444.8589595	267.4027647	1.29905662	-0.05928129	-0.00425868	0.86010911
-443.3769274	245.9000369	1.29952486	-0.05928129	-0.01045299	0.86010911
-441.8948952	224.3973092	1.2999931	-0.05928129	-0.01664731	0.86010911
-440.4128631	202.8945814	1.30046134	-0.05928129	-0.02284162	0.86010911
-438.930831	181.3918536	1.30092958	-0.05928129	-0.02903594	0.86010911
-437.4487989	159.8891258	1.30139782	-0.05579099	-0.03523025	0.89665347
-436.0540241	137.472789	1.30279399	-0.05579099	-0.03980771	0.89665347
-434.6592494	115.0564522	1.30419016	-0.05579099	-0.04438516	0.89665347
-433.2644746	92.64011543	1.30558633	-0.05579099	-0.04896262	0.89665347
-431.8696999	70.22377863	1.3069825	-0.05579099	-0.05354008	0.89665347
-430.4749251	47.80744184	1.30837867	-0.05579099	-0.05811753	0.89665347
-429.0801504	25.39110504	1.30977484	-0.07182508	-0.06269499	0.9618463
-427.2845235	1.34494767	1.31469316	-0.07182508	-0.06929095	0.9618463
-425.4888966	-22.70120971	1.31961149	-0.07182508	-0.07588692	0.9618463
-423.6932697	-46.74736709	1.32452981	-0.07182508	-0.08248288	0.9618463
-421.8976428	-70.79352447	1.32944814	-0.07182508	-0.08907885	0.9618463
-420.1020159	-94.83968185	1.33436646	-0.07182508	-0.09567481	0.9618463
-418.306389	-118.8858392	1.33928479	-0.03238053	-0.10227078	1.01158369
-417.4968757	-144.1754315	1.34450865	-0.03238053	-0.10528722	1.01158369
-416.6873623	-169.4650239	1.34973251	-0.03238053	-0.10830365	1.01158369
-415.877849	-194.7546162	1.35495637	-0.03238053	-0.11132009	1.01158369
-415.0683357	-220.0442085	1.36018024	-0.03238053	-0.11433653	1.01158369
-414.2588223	-245.3338008	1.3654041	-0.03238053	-0.11735297	1.01158369
-413.449309	-270.6233932	1.37062796	0.08769337	-0.12036941	1.0651044
-415.6416432	-297.251003	1.37304707	0.08769337	-0.13999167	1.0651044
-417.8339775	-323.8786129	1.37546618	0.08769337	-0.15961393	1.0651044
-420.0263117	-350.5062228	1.37788528	0.08769337	-0.17923619	1.0651044
-422.218646	-377.1338327	1.38030439	0.08769337	-0.19885846	1.0651044
-424.4109802	-403.7614426	1.3827235	0.08769337	-0.21848072	1.0651044
-518.0915628	664.3897974	1.17237446	-0.47966407	0.07145602	0.9867462
-506.099961	639.7211425	1.17493828	-0.47966407	0.0706036	0.9867462
-494.1083593	615.0524876	1.1775021	-0.47966407	0.06975119	0.9867462
-482.1167576	590.3838327	1.18006592	-0.47966407	0.06889877	0.9867462
-470.1251558	565.7151778	1.18262974	-0.25354988	0.06804635	0.94201404
-463.7864089	542.1648269	1.19434016	-0.25354988	0.06562711	0.94201404
-457.4476619	518.614476	1.20605058	-0.25354988	0.06320787	0.94201404
-451.1089149	495.064125	1.217761	-0.25354988	0.06078862	0.94201404
-444.770168	471.5137741	1.22947142	-0.25354988	0.05836938	0.94201404
-438.431421	447.9634232	1.24118184	-0.25354988	0.05595013	0.94201404
-432.092674	424.4130722	1.25289226	-0.12144261	0.05353089	0.90306126
-429.0566087	401.8365408	1.26050828	-0.12144261	0.04493168	0.90306126
-426.0205434	379.2600093	1.2681243	-0.12144261	0.03633247	0.90306126
-422.984478	356.6834779	1.27574032	-0.12144261	0.02773326	0.90306126
-419.9484127	334.1069464	1.28335634	-0.12144261	0.01913406	0.90306126
-416.9123474	311.530415	1.29097236	-0.12144261	0.01053485	0.90306126
-413.876282	288.9538835	1.29858838	-0.05974952	0.00193564	0.86630343
-412.3825439	267.2962978	1.29905662	-0.05974952	-0.00425868	0.86630343
-410.8888058	245.6387122	1.29952486	-0.05974952	-0.01045299	0.86630343
-409.3950677	223.9811265	1.2999931	-0.05974952	-0.01664731	0.86630343
-407.9013296	202.3235408	1.30046134	-0.05974952	-0.02284162	0.86630343
-406.4075914	180.6659552	1.30092958	-0.05974952	-0.02903594	0.86630343
-404.9138533	159.0083695	1.30139782	-0.05718716	-0.03523025	0.90123093
-403.4841743	136.4775963	1.30279399	-0.05718716	-0.03980771	0.90123093
-402.0544953	113.9468231	1.30419016	-0.05718716	-0.04438516	0.90123093
-400.6248164	91.41604994	1.30558633	-0.05718716	-0.04896262	0.90123093
-399.1951374	68.88527675	1.3069825	-0.05718716	-0.05354008	0.90123093
-397.7654584	46.35450357	1.30837867	-0.05718716	-0.05811753	0.90123093
-396.3357794	23.82373038	1.30977484	-0.0767434	-0.06269499	0.96844226
-394.4171944	-0.38732613	1.31469316	-0.0767434	-0.06929095	0.96844226
-392.4986094	-24.59838263	1.31961149	-0.0767434	-0.07588692	0.96844226
-390.5800244	-48.80943914	1.32452981	-0.0767434	-0.08248288	0.96844226
-388.6614394	-73.02049565	1.32944814	-0.0767434	-0.08907885	0.96844226
-386.7428544	-97.23155215	1.33436646	-0.0767434	-0.09567481	0.96844226
-384.8242693	-121.4426087	1.33928479	-0.0376044	-0.10227078	1.01460013
-383.8841594	-146.8076119	1.34450865	-0.0376044	-0.10528722	1.01460013
-382.9440495	-172.1726152	1.34973251	-0.0376044	-0.10830365	1.01460013
-382.0039396	-197.5376185	1.35495637	-0.0376044	-0.11132009	1.01460013
-381.0638297	-222.9026218	1.36018024	-0.0376044	-0.11433653	1.01460013
-380.1237198	-248.2676251	1.3654041	-0.0376044	-0.11735297	1.01460013
-379.1836099	-273.6326283	1.37062796	0.08527426	-0.12036941	1.08472666
-381.3154665	-300.7507948	1.37304707	0.08527426	-0.13999167	1.08472666
-383.4473231	-327.8689612	1.37546618	0.08527426	-0.15961393	1.08472666
-385.5791796	-354.9871277	1.37788528	0.08527426	-0.17923619	1.08472666
-387.7110362	-382.1052941	1.38030439	0.08527426	-0.19885846	1.08472666
-389.8428927	-409.2234605	1.3827235	0.08527426	-0.21848072	1.08472666
-488.7822013	666.1761979	1.42456752	-0.48222789	0.07064779	0.98759861
-476.726504	641.4862326	1.40368116	-0.48222789	0.07323544	0.98759861
-464.6708067	616.7962673	1.3827948	-0.48222789	0.07582309	0.98759861
-452.6151095	592.106302	1.36190845	-0.48222789	0.07841075	0.98759861
-440.5594122	567.4163367	1.34102209	-0.2652603	0.0809984	0.94443328
-433.9279047	543.8055047	1.34237959	-0.2652603	0.07837125	0.94443328
-427.2963973	520.1946726	1.3437371	-0.2652603	0.07574409	0.94443328
-420.6648898	496.5838406	1.3450946	-0.2652603	0.07311694	0.94443328
-414.0333824	472.9730085	1.34645211	-0.2652603	0.07048978	0.94443328
-407.4018749	449.3621765	1.34780961	-0.2652603	0.06786263	0.94443328
-400.7703675	425.7513444	1.34916711	-0.12905863	0.06523547	0.91166047
-397.5439016	402.9598328	1.34738806	-0.12905863	0.0572323	0.91166047
-394.3174358	380.1683211	1.345609	-0.12905863	0.04922913	0.91166047
-391.0909699	357.3768095	1.34382995	-0.12905863	0.04122596	0.91166047
-387.8645041	334.5852978	1.34205089	-0.12905863	0.03322279	0.91166047
-384.6380382	311.7937862	1.34027184	-0.12905863	0.02521961	0.91166047
-381.4115724	289.0022745	1.33849278	-0.06021776	0.01721644	0.87249774
-379.9061283	267.189831	1.33040853	-0.06021776	0.01112247	0.87249774
-378.4006842	245.3773874	1.32232428	-0.06021776	0.0050285	0.87249774
-376.8952401	223.5649439	1.31424003	-0.06021776	-0.00106547	0.87249774
-375.389796	201.7525003	1.30615578	-0.06021776	-0.00715944	0.87249774
-373.8843519	179.9400568	1.29807152	-0.06021776	-0.01325341	0.87249774
-372.3789078	158.1276132	1.28998727	-0.05858333	-0.01934738	0.90580838
-370.9143246	135.4824036	1.28674889	-0.05858333	-0.02827554	0.90580838
-369.4497413	112.837194	1.28351051	-0.05858333	-0.0372037	0.90580838
-367.9851581	90.19198446	1.28027212	-0.05858333	-0.04613186	0.90580838
-366.5205749	67.54677488	1.27703374	-0.05858333	-0.05506001	0.90580838
-365.0559916	44.90156529	1.27379536	-0.05858333	-0.06398817	0.90580838
-363.5914084	22.25635571	1.27055698	-0.08166172	-0.07291633	0.97503823
-361.5498653	-2.11959992	1.27258975	-0.08166172	-0.08735981	0.97503823
-359.5083222	-26.49555556	1.27462253	-0.08166172	-0.10180329	0.97503823
-357.466779	-50.87151119	1.2766553	-0.08166172	-0.11624678	0.97503823
-355.4252359	-75.24746682	1.27868808	-0.08166172	-0.13069026	0.97503823
-353.3836928	-99.62342246	1.28072086	-0.08166172	-0.14513374	0.97503823
-351.3421497	-123.9993781	1.28275363	-0.04282826	-0.15957723	1.01761657
-350.2714432	-149.4397923	1.28677404	-0.04282826	-0.17484204	1.01761657
-349.2007368	-174.8802066	1.29079445	-0.04282826	-0.19010684	1.01761657
-348.1300303	-200.3206208	1.29481486	-0.04282826	-0.20537165	1.01761657
-347.0593238	-225.761035	1.29883527	-0.04282826	-0.22063646	1.01761657
-345.9886174	-251.2014493	1.30285568	-0.04282826	-0.23590127	1.01761657
-344.9179109	-276.6418635	1.30687609	0.08285515	-0.25116607	1.10434892
-346.9892898	-304.2505865	1.31321833	0.08285515	-0.27552641	1.10434892
-349.0606686	-331.8593095	1.31956057	0.08285515	-0.29988674	1.10434892
-351.1320475	-359.4680325	1.3259028	0.08285515	-0.32424707	1.10434892
-353.2034264	-387.0767555	1.33224504	0.08285515	-0.3486074	1.10434892
-355.2748052	-414.6854785	1.33858728	0.08285515	-0.37296773	1.10434892
-453.1680134	667.9423926	1.42456752	-0.46134153	0.07064779	0.98501096
-441.634475	643.3171186	1.40368116	-0.46134153	0.07323544	0.98501096
-430.1009367	618.6918447	1.3827948	-0.46134153	0.07582309	0.98501096
-418.5673983	594.0665707	1.36190845	-0.46134153	0.07841075	0.98501096
-407.0338599	569.4412967	1.34102209	-0.2666178	0.0809984	0.94706044
-400.3684149	545.7647858	1.34237959	-0.2666178	0.07837125	0.94706044
-393.7029698	522.0882749	1.3437371	-0.2666178	0.07574409	0.94706044
-387.0375248	498.411764	1.3450946	-0.2666178	0.07311694	0.94706044
-380.3720797	474.7352531	1.34645211	-0.2666178	0.07048978	0.94706044
-373.7066347	451.0587422	1.34780961	-0.2666178	0.06786263	0.94706044
-367.0411896	427.3822313	1.34916711	-0.12727958	0.06523547	0.91966364
-363.8592002	404.3906403	1.34738806	-0.12727958	0.0572323	0.91966364
-360.6772107	381.3990494	1.345609	-0.12727958	0.04922913	0.91966364
-357.4952212	358.4074584	1.34382995	-0.12727958	0.04122596	0.91966364
-354.3132318	335.4158675	1.34205089	-0.12727958	0.03322279	0.91966364
-351.1312423	312.4242765	1.34027184	-0.12727958	0.02521961	0.91966364
-347.9492528	289.4326856	1.33849278	-0.05213351	0.01721644	0.87859171
-346.645915	267.4678927	1.33040853	-0.05213351	0.01112247	0.87859171
-345.3425772	245.5030999	1.32232428	-0.05213351	0.0050285	0.87859171
-344.0392394	223.5383071	1.31424003	-0.05213351	-0.00106547	0.87859171
-342.7359016	201.5735143	1.30615578	-0.05213351	-0.00715944	0.87859171
-341.4325638	179.6087214	1.29807152	-0.05213351	-0.01325341	0.87859171
-340.129226	157.6439286	1.28998727	-0.05534495	-0.01934738	0.91473654
-338.7456023	134.7755151	1.28674889	-0.05534495	-0.02827554	0.91473654
-337.3619786	111.9071016	1.28351051	-0.05534495	-0.0372037	0.91473654
-335.978355	89.03868808	1.28027212	-0.05534495	-0.04613186	0.91473654
-334.5947313	66.17027457	1.27703374	-0.05534495	-0.05506001	0.91473654
-333.2111077	43.30186107	1.27379536	-0.05534495	-0.06398817	0.91473654
-331.827484	20.43344756	1.27055698	-0.0836945	-0.07291633	0.98948171
-329.7351215	-4.30359517	1.27258975	-0.0836945	-0.08735981	0.98948171
-327.642759	-29.0406379	1.27462253	-0.0836945	-0.10180329	0.98948171
-325.5503964	-53.77768062	1.2766553	-0.0836945	-0.11624678	0.98948171
-323.4580339	-78.51472335	1.27868808	-0.0836945	-0.13069026	0.98948171
-321.3656714	-103.2517661	1.28072086	-0.0836945	-0.14513374	0.98948171
-319.2733089	-127.9888088	1.28275363	-0.04684867	-0.15957723	1.03288138
-318.1020922	-153.8108432	1.28677404	-0.04684867	-0.17484204	1.03288138
-316.9308755	-179.6328776	1.29079445	-0.04684867	-0.19010684	1.03288138
-315.7596588	-205.4549121	1.29481486	-0.04684867	-0.20537165	1.03288138
-314.5884421	-231.2769465	1.29883527	-0.04684867	-0.22063646	1.03288138
-313.4172254	-257.0989809	1.30285568	-0.04684867	-0.23590127	1.03288138
-312.2460087	-282.9210153	1.30687609	0.07651292	-0.25116607	1.12870925
-314.1588316	-311.1387466	1.31321833	0.07651292	-0.27552641	1.12870925
-316.0716545	-339.3564779	1.31956057	0.07651292	-0.29988674	1.12870925
-317.9844774	-367.5742092	1.3259028	0.07651292	-0.32424707	1.12870925
-319.8973003	-395.7919406	1.33224504	0.07651292	-0.3486074	1.12870925
-321.8101232	-424.0096719	1.33858728	0.07651292	-0.37296773	1.12870925
-323.722946	-452.2274032	1.34492952	0.2135857	-0.39732807	1.0909728
-417.5538255	669.7085872	1.42456752	-0.44045518	0.07064779	0.9824233
-406.542446	645.1480046	1.40368116	-0.44045518	0.07323544	0.9824233
-395.5310666	620.587422	1.3827948	-0.44045518	0.07582309	0.9824233
-384.5196871	596.0268394	1.36190845	-0.44045518	0.07841075	0.9824233
-373.5083077	571.4662567	1.34102209	-0.26797531	0.0809984	0.94968759
-366.808925	547.724067	1.34237959	-0.26797531	0.07837125	0.94968759
-360.1095424	523.9818772	1.3437371	-0.26797531	0.07574409	0.94968759
-353.4101597	500.2396874	1.3450946	-0.26797531	0.07311694	0.94968759
-346.7107771	476.4974977	1.34645211	-0.26797531	0.07048978	0.94968759
-340.0113944	452.7553079	1.34780961	-0.26797531	0.06786263	0.94968759
-333.3120118	429.0131181	1.34916711	-0.12550052	0.06523547	0.92766681
-330.1744987	405.8214479	1.34738806	-0.12550052	0.0572323	0.92766681
-327.0369856	382.6297776	1.345609	-0.12550052	0.04922913	0.92766681
-323.8994725	359.4381074	1.34382995	-0.12550052	0.04122596	0.92766681
-320.7619595	336.2464371	1.34205089	-0.12550052	0.03322279	0.92766681
-317.6244464	313.0547669	1.34027184	-0.12550052	0.02521961	0.92766681
-314.4869333	289.8630966	1.33849278	-0.04404926	0.01721644	0.88468568
-313.3857018	267.7459545	1.33040853	-0.04404926	0.01112247	0.88468568
-312.2844702	245.6288124	1.32232428	-0.04404926	0.0050285	0.88468568
-311.1832387	223.5116703	1.31424003	-0.04404926	-0.00106547	0.88468568
-310.0820072	201.3945282	1.30615578	-0.04404926	-0.00715944	0.88468568
-308.9807757	179.2773861	1.29807152	-0.04404926	-0.01325341	0.88468568
-307.8795441	157.160244	1.28998727	-0.05210656	-0.01934738	0.9236647
-306.57688	134.0686266	1.28674889	-0.05210656	-0.02827554	0.9236647
-305.274216	110.9770091	1.28351051	-0.05210656	-0.0372037	0.9236647
-303.9715519	87.88539169	1.28027212	-0.05210656	-0.04613186	0.9236647
-302.6688878	64.79377427	1.27703374	-0.05210656	-0.05506001	0.9236647
-301.3662237	41.70215684	1.27379536	-0.05210656	-0.06398817	0.9236647
-300.0635596	18.61053941	1.27055698	-0.08572728	-0.07291633	1.00392519
-297.9203777	-6.48759041	1.27258975	-0.08572728	-0.08735981	1.00392519
-295.7771958	-31.58572023	1.27462253	-0.08572728	-0.10180329	1.00392519
-293.6340138	-56.68385006	1.2766553	-0.08572728	-0.11624678	1.00392519
-291.4908319	-81.78197988	1.27868808	-0.08572728	-0.13069026	1.00392519
-289.34765	-106.8801097	1.28072086	-0.08572728	-0.14513374	1.00392519
-287.2044681	-131.9782395	1.28275363	-0.05086908	-0.15957723	1.04814618
-285.9327411	-158.1818941	1.28677404	-0.05086908	-0.17484204	1.04814618
-284.6610142	-184.3855487	1.29079445	-0.05086908	-0.19010684	1.04814618
-283.3892873	-210.5892033	1.29481486	-0.05086908	-0.20537165	1.04814618
-282.1175604	-236.7928579	1.29883527	-0.05086908	-0.22063646	1.04814618
-280.8458335	-262.9965125	1.30285568	-0.05086908	-0.23590127	1.04814618
-279.5741065	-289.2001672	1.30687609	0.07017068	-0.25116607	1.15306958
-281.3283734	-318.0269068	1.31321833	0.07017068	-0.27552641	1.15306958
-283.0826404	-346.8536464	1.31956057	0.07017068	-0.29988674	1.15306958
-284.8369073	-375.680386	1.3259028	0.07017068	-0.32424707	1.15306958
-286.5911742	-404.5071256	1.33224504	0.07017068	-0.3486074	1.15306958
-288.3454411	-433.3338652	1.33858728	0.07017068	-0.37296773	1.15306958
-290.099708	-462.1606048	1.34492952	0.20480228	-0.39732807	1.1357533
-381.9396376	671.4747819	1.42456752	-0.41956882	0.07064779	0.97983565
-371.4504171	646.9788906	1.40368116	-0.41956882	0.07323544	0.97983565
-360.9611965	622.4829993	1.3827948	-0.41956882	0.07582309	0.97983565
-350.471976	597.987108	1.36190845	-0.41956882	0.07841075	0.97983565
-339.9827554	573.4912168	1.34102209	-0.26933281	0.0809984	0.95231474
-333.2494352	549.6833481	1.34237959	-0.26933281	0.07837125	0.95231474
-326.5161149	525.8754795	1.3437371	-0.26933281	0.07574409	0.95231474
-319.7827947	502.0676109	1.3450946	-0.26933281	0.07311694	0.95231475
-313.0494744	478.2597423	1.34645211	-0.26933281	0.07048978	0.95231474
-306.3161542	454.4518736	1.34780961	-0.26933281	0.06786263	0.95231475
-299.5828339	430.644005	1.34916711	-0.12372147	0.06523547	0.93566998
-296.4897972	407.2522555	1.34738806	-0.12372147	0.0572323	0.93566998
-293.3967605	383.8605059	1.345609	-0.12372147	0.04922913	0.93566998
-290.3037238	360.4687563	1.34382995	-0.12372147	0.04122596	0.93566998
-287.2106871	337.0770068	1.34205089	-0.12372147	0.03322279	0.93566998
-284.1176504	313.6852572	1.34027184	-0.12372147	0.02521961	0.93566998
-281.0246137	290.2935077	1.33849278	-0.03596501	0.01721644	0.89077966
-280.1254885	268.0240163	1.33040853	-0.03596501	0.01112247	0.89077966
-279.2263633	245.7545249	1.32232428	-0.03596501	0.0050285	0.89077966
-278.327238	223.4850335	1.31424003	-0.03596501	-0.00106547	0.89077966
-277.4281128	201.2155421	1.30615578	-0.03596501	-0.00715944	0.89077966
-276.5289875	178.9460507	1.29807152	-0.03596501	-0.01325341	0.89077966
-275.6298623	156.6765594	1.28998727	-0.04886818	-0.01934738	0.93259285
-274.4081578	133.361738	1.28674889	-0.04886818	-0.02827554	0.93259285
-273.1864533	110.0469167	1.28351051	-0.04886818	-0.0372037	0.93259285
-271.9647487	86.73209531	1.28027212	-0.04886818	-0.04613186	0.93259285
-270.7430442	63.41727396	1.27703374	-0.04886818	-0.05506001	0.93259285
-269.5213397	40.10245261	1.27379536	-0.04886818	-0.06398817	0.93259285
-268.2996352	16.78763126	1.27055698	-0.08776005	-0.07291633	1.01836868
-266.1056339	-8.67158566	1.27258975	-0.08776005	-0.08735981	1.01836868
-263.9116325	-34.13080257	1.27462253	-0.08776005	-0.10180329	1.01836868
-261.7176312	-59.59001949	1.2766553	-0.08776005	-0.11624678	1.01836868
-259.5236299	-85.04923641	1.27868808	-0.08776005	-0.13069026	1.01836868
-257.3296286	-110.5084533	1.28072086	-0.08776005	-0.14513374	1.01836868
-255.1356272	-135.9676702	1.28275363	-0.05488949	-0.15957723	1.06341099
-253.7633901	-162.552945	1.28677404	-0.05488949	-0.17484204	1.06341099
-252.3911529	-189.1382198	1.29079445	-0.05488949	-0.19010684	1.06341099
-251.0189158	-215.7234946	1.29481486	-0.05488949	-0.20537165	1.06341099
-249.6466786	-242.3087694	1.29883527	-0.05488949	-0.22063646	1.06341099
-248.2744415	-268.8940442	1.30285568	-0.05488949	-0.23590127	1.06341099
-246.9022043	-295.479319	1.30687609	0.06382844	-0.25116607	1.17742992
-248.4979153	-324.9150669	1.31321833	0.06382844	-0.27552641	1.17742992
-250.0936262	-354.3508148	1.31956057	0.06382844	-0.29988674	1.17742992
-251.6893371	-383.7865627	1.3259028	0.06382844	-0.32424707	1.17742992
-253.2850481	-413.2223107	1.33224504	0.06382844	-0.3486074	1.17742992
-254.880759	-442.6580586	1.33858728	0.06382844	-0.37296773	1.17742992
-256.4764699	-472.0938065	1.34492952	0.19601886	-0.39732807	1.1805338
-336.3583881	648.8097766	1.40368116	-0.39868247	0.07323544	0.977248
-326.3913265	624.3785766	1.3827948	-0.39868247	0.07582309	0.977248
-316.4242648	599.9473767	1.36190845	-0.39868247	0.07841075	0.977248
-306.4572032	575.5161768	1.34102209	-0.27069031	0.0809984	0.9549419
-299.6899453	551.6426293	1.34237959	-0.27069031	0.07837125	0.9549419
-292.9226875	527.7690818	1.3437371	-0.27069031	0.07574409	0.9549419
-286.1554296	503.8955343	1.3450946	-0.27069031	0.07311694	0.9549419
-279.3881718	480.0219868	1.34645211	-0.27069031	0.07048978	0.9549419
-272.6209139	456.1484394	1.34780961	-0.27069031	0.06786263	0.9549419
-265.8536561	432.2748919	1.34916711	-0.12194241	0.06523547	0.94367315
-262.8050958	408.683063	1.34738806	-0.12194241	0.0572323	0.94367315
-259.7565355	385.0912342	1.345609	-0.12194241	0.04922913	0.94367315
-256.7079751	361.4994053	1.34382995	-0.12194241	0.04122596	0.94367315
-253.6594148	337.9075764	1.34205089	-0.12194241	0.03322279	0.94367315
-250.6108545	314.3157476	1.34027184	-0.12194241	0.02521961	0.94367315
-247.5622942	290.7239187	1.33849278	-0.02788076	0.01721644	0.89687363
-246.8652752	268.3020781	1.33040853	-0.02788076	0.01112247	0.89687363
-246.1682563	245.8802374	1.32232428	-0.02788076	0.0050285	0.89687363
-245.4712373	223.4583967	1.31424003	-0.02788076	-0.00106547	0.89687363
-244.7742184	201.0365561	1.30615578	-0.02788076	-0.00715944	0.89687363
-244.0771994	178.6147154	1.29807152	-0.02788076	-0.01325341	0.89687363
-243.3801805	156.1928747	1.28998727	-0.0456298	-0.01934738	0.94152101
-242.2394355	132.6548495	1.28674889	-0.0456298	-0.02827554	0.94152101
-241.0986906	109.1168242	1.28351051	-0.0456298	-0.0372037	0.94152101
-239.9579456	85.57879893	1.28027212	-0.0456298	-0.04613186	0.94152101
-238.8172007	62.04077365	1.27703374	-0.0456298	-0.05506001	0.94152101
-237.6764557	38.50274838	1.27379536	-0.0456298	-0.06398817	0.94152101
-236.5357108	14.96472311	1.27055698	-0.08979283	-0.07291633	1.03281216
-234.2908901	-10.8555809	1.27258975	-0.08979283	-0.08735981	1.03281216
-232.0460693	-36.67588491	1.27462253	-0.08979283	-0.10180329	1.03281216
-229.8012486	-62.49618892	1.2766553	-0.08979283	-0.11624678	1.03281216
-227.5564279	-88.31649293	1.27868808	-0.08979283	-0.13069026	1.03281216
-225.3116072	-114.1367969	1.28072086	-0.08979283	-0.14513374	1.03281216
-223.0667864	-139.957101	1.28275363	-0.0589099	-0.15957723	1.0786758
-221.5940391	-166.9239959	1.28677404	-0.0589099	-0.17484204	1.0786758
-220.1212917	-193.8908909	1.29079445	-0.0589099	-0.19010684	1.0786758
-218.6485443	-220.8577859	1.29481486	-0.0589099	-0.20537165	1.0786758
-217.1757969	-247.8246809	1.29883527	-0.0589099	-0.22063646	1.0786758
-215.7030495	-274.7915758	1.30285568	-0.0589099	-0.23590127	1.0786758
-214.2303022	-301.7584708	1.30687609	0.0574862	-0.25116607	1.20179025
-215.6674571	-331.803227	1.31321833	0.0574862	-0.27552641	1.20179025
-217.1046121	-361.8479833	1.31956057	0.0574862	-0.29988674	1.20179025
-218.541767	-391.8927395	1.3259028	0.0574862	-0.32424707	1.20179025
-219.978922	-421.9374957	1.33224504	0.0574862	-0.3486074	1.20179025
-221.4160769	-451.9822519	1.33858728	0.0574862	-0.37296773	1.20179025
-222.8532319	-482.0270082	1.34492952	0.18723544	-0.39732807	1.2253143
-301.2663591	650.6406626	1.40368116	-0.37779611	0.07323544	0.97466034
-291.8214564	626.274154	1.3827948	-0.37779611	0.07582309	0.97466034
-282.3765537	601.9076454	1.36190845	-0.37779611	0.07841075	0.97466034
-272.9316509	577.5411368	1.34102209	-0.27204782	0.0809984	0.95756905
-266.1304555	553.6019105	1.34237959	-0.27204782	0.07837125	0.95756905
-259.32926	529.6626841	1.3437371	-0.27204782	0.07574409	0.95756905
-252.5280646	505.7234578	1.3450946	-0.27204782	0.07311694	0.95756905
-245.7268691	481.7842314	1.34645211	-0.27204782	0.07048978	0.95756905
-238.9256737	457.8450051	1.34780961	-0.27204782	0.06786263	0.95756905
-232.1244782	433.9057787	1.34916711	-0.12016336	0.06523547	0.95167633
-229.1203943	410.1138706	1.34738806	-0.12016336	0.0572323	0.95167633
-226.1163104	386.3219624	1.345609	-0.12016336	0.04922913	0.95167633
-223.1122264	362.5300543	1.34382995	-0.12016336	0.04122596	0.95167633
-220.1081425	338.7381461	1.34205089	-0.12016336	0.03322279	0.95167633
-217.1040586	314.9462379	1.34027184	-0.12016336	0.02521961	0.95167633
-214.0999746	291.1543298	1.33849278	-0.01979651	0.01721644	0.9029676
-213.605062	268.5801398	1.33040853	-0.01979651	0.01112247	0.9029676
[truncated: 5,366 more rows]
