# Supplementary material for: An archetype and scaling of developmental tissue dynamics across species
Source: Nat Commun. 2023 Dec 11;14:8199. doi: 10.1038/s41467-023-43902-y (PMC10713982; doi:10.1038/s41467-023-43902-y)
Supplement: Supplementary file 4 — Supplementary Software 1 [file 41467_2023_43902_MOESM4_ESM.zip › x_y_F11_F12_F21_F22_Xenopus.csv]

x	y	F11	F12	F21	F22
196.6521106	-214.4032023	1	0	0	1
206.6521106	-214.4032023	1	0	0	1
216.6521106	-214.4032023	1	0	0	1
156.6521106	-204.4032023	1	0	0	1
166.6521106	-204.4032023	1	0	0	1
176.6521106	-204.4032023	1	0	0	1
186.6521106	-204.4032023	1	0	0	1
196.6521106	-204.4032023	1	0	0	1
206.6521106	-204.4032023	1	0	0	1
216.6521106	-204.4032023	1	0	0	1
76.65211063	-194.4032023	1	0	0	1
86.65211063	-194.4032023	1	0	0	1
96.65211063	-194.4032023	1	0	0	1
106.6521106	-194.4032023	1	0	0	1
116.6521106	-194.4032023	1	0	0	1
126.6521106	-194.4032023	1	0	0	1
136.6521106	-194.4032023	1	0	0	1
146.6521106	-194.4032023	1	0	0	1
156.6521106	-194.4032023	1	0	0	1
166.6521106	-194.4032023	1	0	0	1
176.6521106	-194.4032023	1	0	0	1
186.6521106	-194.4032023	1	0	0	1
196.6521106	-194.4032023	1	0	0	1
206.6521106	-194.4032023	1	0	0	1
216.6521106	-194.4032023	1	0	0	1
36.65211063	-184.4032023	1	0	0	1
46.65211063	-184.4032023	1	0	0	1
56.65211063	-184.4032023	1	0	0	1
66.65211063	-184.4032023	1	0	0	1
76.65211063	-184.4032023	1	0	0	1
86.65211063	-184.4032023	1	0	0	1
96.65211063	-184.4032023	1	0	0	1
106.6521106	-184.4032023	1	0	0	1
116.6521106	-184.4032023	1	0	0	1
126.6521106	-184.4032023	1	0	0	1
136.6521106	-184.4032023	1	0	0	1
146.6521106	-184.4032023	1	0	0	1
156.6521106	-184.4032023	1	0	0	1
166.6521106	-184.4032023	1	0	0	1
176.6521106	-184.4032023	1	0	0	1
186.6521106	-184.4032023	1	0	0	1
196.6521106	-184.4032023	1	0	0	1
206.6521106	-184.4032023	1	0	0	1
6.65211063	-174.4032023	1	0	0	1
16.65211063	-174.4032023	1	0	0	1
26.65211063	-174.4032023	1	0	0	1
36.65211063	-174.4032023	1	0	0	1
46.65211063	-174.4032023	1	0	0	1
56.65211063	-174.4032023	1	0	0	1
66.65211063	-174.4032023	1	0	0	1
76.65211063	-174.4032023	1	0	0	1
86.65211063	-174.4032023	1	0	0	1
96.65211063	-174.4032023	1	0	0	1
106.6521106	-174.4032023	1	0	0	1
116.6521106	-174.4032023	1	0	0	1
126.6521106	-174.4032023	1	0	0	1
136.6521106	-174.4032023	1	0	0	1
146.6521106	-174.4032023	1	0	0	1
156.6521106	-174.4032023	1	0	0	1
166.6521106	-174.4032023	1	0	0	1
176.6521106	-174.4032023	1	0	0	1
186.6521106	-174.4032023	1	0	0	1
196.6521106	-174.4032023	1	0	0	1
206.6521106	-174.4032023	1	0	0	1
-23.34788937	-164.4032023	1	0	0	1
-13.34788937	-164.4032023	1	0	0	1
-3.34788937	-164.4032023	1	0	0	1
6.65211063	-164.4032023	1	0	0	1
16.65211063	-164.4032023	1	0	0	1
26.65211063	-164.4032023	1	0	0	1
36.65211063	-164.4032023	1	0	0	1
46.65211063	-164.4032023	1	0	0	1
56.65211063	-164.4032023	1	0	0	1
66.65211063	-164.4032023	1	0	0	1
76.65211063	-164.4032023	1	0	0	1
86.65211063	-164.4032023	1	0	0	1
96.65211063	-164.4032023	1	0	0	1
106.6521106	-164.4032023	1	0	0	1
116.6521106	-164.4032023	1	0	0	1
126.6521106	-164.4032023	1	0	0	1
136.6521106	-164.4032023	1	0	0	1
146.6521106	-164.4032023	1	0	0	1
156.6521106	-164.4032023	1	0	0	1
166.6521106	-164.4032023	1	0	0	1
176.6521106	-164.4032023	1	0	0	1
186.6521106	-164.4032023	1	0	0	1
196.6521106	-164.4032023	1	0	0	1
206.6521106	-164.4032023	1	0	0	1
-43.34788937	-154.4032023	1	0	0	1
-33.34788937	-154.4032023	1	0	0	1
-23.34788937	-154.4032023	1	0	0	1
-13.34788937	-154.4032023	1	0	0	1
-3.34788937	-154.4032023	1	0	0	1
6.65211063	-154.4032023	1	0	0	1
16.65211063	-154.4032023	1	0	0	1
26.65211063	-154.4032023	1	0	0	1
36.65211063	-154.4032023	1	0	0	1
46.65211063	-154.4032023	1	0	0	1
56.65211063	-154.4032023	1	0	0	1
66.65211063	-154.4032023	1	0	0	1
76.65211063	-154.4032023	1	0	0	1
86.65211063	-154.4032023	1	0	0	1
96.65211063	-154.4032023	1	0	0	1
106.6521106	-154.4032023	1	0	0	1
116.6521106	-154.4032023	1	0	0	1
126.6521106	-154.4032023	1	0	0	1
136.6521106	-154.4032023	1	0	0	1
146.6521106	-154.4032023	1	0	0	1
156.6521106	-154.4032023	1	0	0	1
166.6521106	-154.4032023	1	0	0	1
176.6521106	-154.4032023	1	0	0	1
186.6521106	-154.4032023	1	0	0	1
196.6521106	-154.4032023	1	0	0	1
-73.34788937	-144.4032023	1	0	0	1
-63.34788937	-144.4032023	1	0	0	1
-53.34788937	-144.4032023	1	0	0	1
-43.34788937	-144.4032023	1	0	0	1
-33.34788937	-144.4032023	1	0	0	1
-23.34788937	-144.4032023	1	0	0	1
-13.34788937	-144.4032023	1	0	0	1
-3.34788937	-144.4032023	1	0	0	1
6.65211063	-144.4032023	1	0	0	1
16.65211063	-144.4032023	1	0	0	1
26.65211063	-144.4032023	1	0	0	1
36.65211063	-144.4032023	1	0	0	1
46.65211063	-144.4032023	1	0	0	1
56.65211063	-144.4032023	1	0	0	1
66.65211063	-144.4032023	1	0	0	1
76.65211063	-144.4032023	1	0	0	1
86.65211063	-144.4032023	1	0	0	1
96.65211063	-144.4032023	1	0	0	1
106.6521106	-144.4032023	1	0	0	1
116.6521106	-144.4032023	1	0	0	1
126.6521106	-144.4032023	1	0	0	1
136.6521106	-144.4032023	1	0	0	1
146.6521106	-144.4032023	1	0	0	1
156.6521106	-144.4032023	1	0	0	1
166.6521106	-144.4032023	1	0	0	1
176.6521106	-144.4032023	1	0	0	1
186.6521106	-144.4032023	1	0	0	1
196.6521106	-144.4032023	1	0	0	1
-83.34788937	-134.4032023	1	0	0	1
-73.34788937	-134.4032023	1	0	0	1
-63.34788937	-134.4032023	1	0	0	1
-53.34788937	-134.4032023	1	0	0	1
-43.34788937	-134.4032023	1	0	0	1
-33.34788937	-134.4032023	1	0	0	1
-23.34788937	-134.4032023	1	0	0	1
-13.34788937	-134.4032023	1	0	0	1
-3.34788937	-134.4032023	1	0	0	1
6.65211063	-134.4032023	1	0	0	1
16.65211063	-134.4032023	1	0	0	1
26.65211063	-134.4032023	1	0	0	1
36.65211063	-134.4032023	1	0	0	1
46.65211063	-134.4032023	1	0	0	1
56.65211063	-134.4032023	1	0	0	1
66.65211063	-134.4032023	1	0	0	1
76.65211063	-134.4032023	1	0	0	1
86.65211063	-134.4032023	1	0	0	1
96.65211063	-134.4032023	1	0	0	1
106.6521106	-134.4032023	1	0	0	1
116.6521106	-134.4032023	1	0	0	1
126.6521106	-134.4032023	1	0	0	1
136.6521106	-134.4032023	1	0	0	1
146.6521106	-134.4032023	1	0	0	1
156.6521106	-134.4032023	1	0	0	1
166.6521106	-134.4032023	1	0	0	1
176.6521106	-134.4032023	1	0	0	1
186.6521106	-134.4032023	1	0	0	1
196.6521106	-134.4032023	1	0	0	1
-103.3478894	-124.4032023	1	0	0	1
-93.34788937	-124.4032023	1	0	0	1
-83.34788937	-124.4032023	1	0	0	1
-73.34788937	-124.4032023	1	0	0	1
-63.34788937	-124.4032023	1	0	0	1
-53.34788937	-124.4032023	1	0	0	1
-43.34788937	-124.4032023	1	0	0	1
-33.34788937	-124.4032023	1	0	0	1
-23.34788937	-124.4032023	1	0	0	1
-13.34788937	-124.4032023	1	0	0	1
-3.34788937	-124.4032023	1	0	0	1
6.65211063	-124.4032023	1	0	0	1
16.65211063	-124.4032023	1	0	0	1
26.65211063	-124.4032023	1	0	0	1
36.65211063	-124.4032023	1	0	0	1
46.65211063	-124.4032023	1	0	0	1
56.65211063	-124.4032023	1	0	0	1
66.65211063	-124.4032023	1	0	0	1
76.65211063	-124.4032023	1	0	0	1
86.65211063	-124.4032023	1	0	0	1
96.65211063	-124.4032023	1	0	0	1
106.6521106	-124.4032023	1	0	0	1
116.6521106	-124.4032023	1	0	0	1
126.6521106	-124.4032023	1	0	0	1
136.6521106	-124.4032023	1	0	0	1
146.6521106	-124.4032023	1	0	0	1
156.6521106	-124.4032023	1	0	0	1
166.6521106	-124.4032023	1	0	0	1
176.6521106	-124.4032023	1	0	0	1
186.6521106	-124.4032023	1	0	0	1
-123.3478894	-114.4032023	1	0	0	1
-113.3478894	-114.4032023	1	0	0	1
-103.3478894	-114.4032023	1	0	0	1
-93.34788937	-114.4032023	1	0	0	1
-83.34788937	-114.4032023	1	0	0	1
-73.34788937	-114.4032023	1	0	0	1
-63.34788937	-114.4032023	1	0	0	1
-53.34788937	-114.4032023	1	0	0	1
-43.34788937	-114.4032023	1	0	0	1
-33.34788937	-114.4032023	1	0	0	1
-23.34788937	-114.4032023	1	0	0	1
-13.34788937	-114.4032023	1	0	0	1
-3.34788937	-114.4032023	1	0	0	1
6.65211063	-114.4032023	1	0	0	1
16.65211063	-114.4032023	1	0	0	1
26.65211063	-114.4032023	1	0	0	1
36.65211063	-114.4032023	1	0	0	1
46.65211063	-114.4032023	1	0	0	1
56.65211063	-114.4032023	1	0	0	1
66.65211063	-114.4032023	1	0	0	1
76.65211063	-114.4032023	1	0	0	1
86.65211063	-114.4032023	1	0	0	1
96.65211063	-114.4032023	1	0	0	1
106.6521106	-114.4032023	1	0	0	1
116.6521106	-114.4032023	1	0	0	1
126.6521106	-114.4032023	1	0	0	1
136.6521106	-114.4032023	1	0	0	1
146.6521106	-114.4032023	1	0	0	1
156.6521106	-114.4032023	1	0	0	1
166.6521106	-114.4032023	1	0	0	1
176.6521106	-114.4032023	1	0	0	1
186.6521106	-114.4032023	1	0	0	1
-143.3478894	-104.4032023	1	0	0	1
-133.3478894	-104.4032023	1	0	0	1
-123.3478894	-104.4032023	1	0	0	1
-113.3478894	-104.4032023	1	0	0	1
-103.3478894	-104.4032023	1	0	0	1
-93.34788937	-104.4032023	1	0	0	1
-83.34788937	-104.4032023	1	0	0	1
-73.34788937	-104.4032023	1	0	0	1
-63.34788937	-104.4032023	1	0	0	1
-53.34788937	-104.4032023	1	0	0	1
-43.34788937	-104.4032023	1	0	0	1
-33.34788937	-104.4032023	1	0	0	1
-23.34788937	-104.4032023	1	0	0	1
-13.34788937	-104.4032023	1	0	0	1
-3.34788937	-104.4032023	1	0	0	1
6.65211063	-104.4032023	1	0	0	1
16.65211063	-104.4032023	1	0	0	1
26.65211063	-104.4032023	1	0	0	1
36.65211063	-104.4032023	1	0	0	1
46.65211063	-104.4032023	1	0	0	1
56.65211063	-104.4032023	1	0	0	1
66.65211063	-104.4032023	1	0	0	1
76.65211063	-104.4032023	1	0	0	1
86.65211063	-104.4032023	1	0	0	1
96.65211063	-104.4032023	1	0	0	1
106.6521106	-104.4032023	1	0	0	1
116.6521106	-104.4032023	1	0	0	1
126.6521106	-104.4032023	1	0	0	1
136.6521106	-104.4032023	1	0	0	1
146.6521106	-104.4032023	1	0	0	1
156.6521106	-104.4032023	1	0	0	1
166.6521106	-104.4032023	1	0	0	1
176.6521106	-104.4032023	1	0	0	1
-153.3478894	-94.40320233	1	0	0	1
-143.3478894	-94.40320233	1	0	0	1
-133.3478894	-94.40320233	1	0	0	1
-123.3478894	-94.40320233	1	0	0	1
-113.3478894	-94.40320233	1	0	0	1
-103.3478894	-94.40320233	1	0	0	1
-93.34788937	-94.40320233	1	0	0	1
-83.34788937	-94.40320233	1	0	0	1
-73.34788937	-94.40320233	1	0	0	1
-63.34788937	-94.40320233	1	0	0	1
-53.34788937	-94.40320233	1	0	0	1
-43.34788937	-94.40320233	1	0	0	1
-33.34788937	-94.40320233	1	0	0	1
-23.34788937	-94.40320233	1	0	0	1
-13.34788937	-94.40320233	1	0	0	1
-3.34788937	-94.40320233	1	0	0	1
6.65211063	-94.40320233	1	0	0	1
16.65211063	-94.40320233	1	0	0	1
26.65211063	-94.40320233	1	0	0	1
36.65211063	-94.40320233	1	0	0	1
46.65211063	-94.40320233	1	0	0	1
56.65211063	-94.40320233	1	0	0	1
66.65211063	-94.40320233	1	0	0	1
76.65211063	-94.40320233	1	0	0	1
86.65211063	-94.40320233	1	0	0	1
96.65211063	-94.40320233	1	0	0	1
106.6521106	-94.40320233	1	0	0	1
116.6521106	-94.40320233	1	0	0	1
126.6521106	-94.40320233	1	0	0	1
136.6521106	-94.40320233	1	0	0	1
146.6521106	-94.40320233	1	0	0	1
156.6521106	-94.40320233	1	0	0	1
166.6521106	-94.40320233	1	0	0	1
176.6521106	-94.40320233	1	0	0	1
-153.3478894	-84.40320233	1	0	0	1
-143.3478894	-84.40320233	1	0	0	1
-133.3478894	-84.40320233	1	0	0	1
-123.3478894	-84.40320233	1	0	0	1
-113.3478894	-84.40320233	1	0	0	1
-103.3478894	-84.40320233	1	0	0	1
-93.34788937	-84.40320233	1	0	0	1
-83.34788937	-84.40320233	1	0	0	1
-73.34788937	-84.40320233	1	0	0	1
-63.34788937	-84.40320233	1	0	0	1
-53.34788937	-84.40320233	1	0	0	1
-43.34788937	-84.40320233	1	0	0	1
-33.34788937	-84.40320233	1	0	0	1
-23.34788937	-84.40320233	1	0	0	1
-13.34788937	-84.40320233	1	0	0	1
-3.34788937	-84.40320233	1	0	0	1
6.65211063	-84.40320233	1	0	0	1
16.65211063	-84.40320233	1	0	0	1
26.65211063	-84.40320233	1	0	0	1
36.65211063	-84.40320233	1	0	0	1
46.65211063	-84.40320233	1	0	0	1
56.65211063	-84.40320233	1	0	0	1
66.65211063	-84.40320233	1	0	0	1
76.65211063	-84.40320233	1	0	0	1
86.65211063	-84.40320233	1	0	0	1
96.65211063	-84.40320233	1	0	0	1
106.6521106	-84.40320233	1	0	0	1
116.6521106	-84.40320233	1	0	0	1
126.6521106	-84.40320233	1	0	0	1
136.6521106	-84.40320233	1	0	0	1
146.6521106	-84.40320233	1	0	0	1
156.6521106	-84.40320233	1	0	0	1
166.6521106	-84.40320233	1	0	0	1
176.6521106	-84.40320233	1	0	0	1
-163.3478894	-74.40320233	1	0	0	1
-153.3478894	-74.40320233	1	0	0	1
-143.3478894	-74.40320233	1	0	0	1
-133.3478894	-74.40320233	1	0	0	1
-123.3478894	-74.40320233	1	0	0	1
-113.3478894	-74.40320233	1	0	0	1
-103.3478894	-74.40320233	1	0	0	1
-93.34788937	-74.40320233	1	0	0	1
-83.34788937	-74.40320233	1	0	0	1
-73.34788937	-74.40320233	1	0	0	1
-63.34788937	-74.40320233	1	0	0	1
-53.34788937	-74.40320233	1	0	0	1
-43.34788937	-74.40320233	1	0	0	1
-33.34788937	-74.40320233	1	0	0	1
-23.34788937	-74.40320233	1	0	0	1
-13.34788937	-74.40320233	1	0	0	1
-3.34788937	-74.40320233	1	0	0	1
6.65211063	-74.40320233	1	0	0	1
16.65211063	-74.40320233	1	0	0	1
26.65211063	-74.40320233	1	0	0	1
36.65211063	-74.40320233	1	0	0	1
46.65211063	-74.40320233	1	0	0	1
56.65211063	-74.40320233	1	0	0	1
66.65211063	-74.40320233	1	0	0	1
76.65211063	-74.40320233	1	0	0	1
86.65211063	-74.40320233	1	0	0	1
96.65211063	-74.40320233	1	0	0	1
106.6521106	-74.40320233	1	0	0	1
116.6521106	-74.40320233	1	0	0	1
126.6521106	-74.40320233	1	0	0	1
136.6521106	-74.40320233	1	0	0	1
146.6521106	-74.40320233	1	0	0	1
156.6521106	-74.40320233	1	0	0	1
166.6521106	-74.40320233	1	0	0	1
-173.3478894	-64.40320233	1	0	0	1
-163.3478894	-64.40320233	1	0	0	1
-153.3478894	-64.40320233	1	0	0	1
-143.3478894	-64.40320233	1	0	0	1
-133.3478894	-64.40320233	1	0	0	1
-123.3478894	-64.40320233	1	0	0	1
-113.3478894	-64.40320233	1	0	0	1
-103.3478894	-64.40320233	1	0	0	1
-93.34788937	-64.40320233	1	0	0	1
-83.34788937	-64.40320233	1	0	0	1
-73.34788937	-64.40320233	1	0	0	1
-63.34788937	-64.40320233	1	0	0	1
-53.34788937	-64.40320233	1	0	0	1
-43.34788937	-64.40320233	1	0	0	1
-33.34788937	-64.40320233	1	0	0	1
-23.34788937	-64.40320233	1	0	0	1
-13.34788937	-64.40320233	1	0	0	1
-3.34788937	-64.40320233	1	0	0	1
6.65211063	-64.40320233	1	0	0	1
16.65211063	-64.40320233	1	0	0	1
26.65211063	-64.40320233	1	0	0	1
36.65211063	-64.40320233	1	0	0	1
46.65211063	-64.40320233	1	0	0	1
56.65211063	-64.40320233	1	0	0	1
66.65211063	-64.40320233	1	0	0	1
76.65211063	-64.40320233	1	0	0	1
86.65211063	-64.40320233	1	0	0	1
96.65211063	-64.40320233	1	0	0	1
106.6521106	-64.40320233	1	0	0	1
116.6521106	-64.40320233	1	0	0	1
126.6521106	-64.40320233	1	0	0	1
136.6521106	-64.40320233	1	0	0	1
146.6521106	-64.40320233	1	0	0	1
156.6521106	-64.40320233	1	0	0	1
166.6521106	-64.40320233	1	0	0	1
-173.3478894	-54.40320233	1	0	0	1
-163.3478894	-54.40320233	1	0	0	1
-153.3478894	-54.40320233	1	0	0	1
-143.3478894	-54.40320233	1	0	0	1
-133.3478894	-54.40320233	1	0	0	1
-123.3478894	-54.40320233	1	0	0	1
-113.3478894	-54.40320233	1	0	0	1
-103.3478894	-54.40320233	1	0	0	1
-93.34788937	-54.40320233	1	0	0	1
-83.34788937	-54.40320233	1	0	0	1
-73.34788937	-54.40320233	1	0	0	1
-63.34788937	-54.40320233	1	0	0	1
-53.34788937	-54.40320233	1	0	0	1
-43.34788937	-54.40320233	1	0	0	1
-33.34788937	-54.40320233	1	0	0	1
-23.34788937	-54.40320233	1	0	0	1
-13.34788937	-54.40320233	1	0	0	1
-3.34788937	-54.40320233	1	0	0	1
6.65211063	-54.40320233	1	0	0	1
16.65211063	-54.40320233	1	0	0	1
26.65211063	-54.40320233	1	0	0	1
36.65211063	-54.40320233	1	0	0	1
46.65211063	-54.40320233	1	0	0	1
56.65211063	-54.40320233	1	0	0	1
66.65211063	-54.40320233	1	0	0	1
76.65211063	-54.40320233	1	0	0	1
86.65211063	-54.40320233	1	0	0	1
96.65211063	-54.40320233	1	0	0	1
106.6521106	-54.40320233	1	0	0	1
116.6521106	-54.40320233	1	0	0	1
126.6521106	-54.40320233	1	0	0	1
136.6521106	-54.40320233	1	0	0	1
146.6521106	-54.40320233	1	0	0	1
156.6521106	-54.40320233	1	0	0	1
166.6521106	-54.40320233	1	0	0	1
-183.3478894	-44.40320233	1	0	0	1
-173.3478894	-44.40320233	1	0	0	1
-163.3478894	-44.40320233	1	0	0	1
-153.3478894	-44.40320233	1	0	0	1
-143.3478894	-44.40320233	1	0	0	1
-133.3478894	-44.40320233	1	0	0	1
-123.3478894	-44.40320233	1	0	0	1
-113.3478894	-44.40320233	1	0	0	1
-103.3478894	-44.40320233	1	0	0	1
-93.34788937	-44.40320233	1	0	0	1
-83.34788937	-44.40320233	1	0	0	1
-73.34788937	-44.40320233	1	0	0	1
-63.34788937	-44.40320233	1	0	0	1
-53.34788937	-44.40320233	1	0	0	1
-43.34788937	-44.40320233	1	0	0	1
-33.34788937	-44.40320233	1	0	0	1
-23.34788937	-44.40320233	1	0	0	1
-13.34788937	-44.40320233	1	0	0	1
-3.34788937	-44.40320233	1	0	0	1
6.65211063	-44.40320233	1	0	0	1
16.65211063	-44.40320233	1	0	0	1
26.65211063	-44.40320233	1	0	0	1
36.65211063	-44.40320233	1	0	0	1
46.65211063	-44.40320233	1	0	0	1
56.65211063	-44.40320233	1	0	0	1
66.65211063	-44.40320233	1	0	0	1
76.65211063	-44.40320233	1	0	0	1
86.65211063	-44.40320233	1	0	0	1
96.65211063	-44.40320233	1	0	0	1
106.6521106	-44.40320233	1	0	0	1
116.6521106	-44.40320233	1	0	0	1
126.6521106	-44.40320233	1	0	0	1
136.6521106	-44.40320233	1	0	0	1
146.6521106	-44.40320233	1	0	0	1
156.6521106	-44.40320233	1	0	0	1
-183.3478894	-34.40320233	1	0	0	1
-173.3478894	-34.40320233	1	0	0	1
-163.3478894	-34.40320233	1	0	0	1
-153.3478894	-34.40320233	1	0	0	1
-143.3478894	-34.40320233	1	0	0	1
-133.3478894	-34.40320233	1	0	0	1
-123.3478894	-34.40320233	1	0	0	1
-113.3478894	-34.40320233	1	0	0	1
-103.3478894	-34.40320233	1	0	0	1
-93.34788937	-34.40320233	1	0	0	1
-83.34788937	-34.40320233	1	0	0	1
-73.34788937	-34.40320233	1	0	0	1
-63.34788937	-34.40320233	1	0	0	1
-53.34788937	-34.40320233	1	0	0	1
-43.34788937	-34.40320233	1	0	0	1
-33.34788937	-34.40320233	1	0	0	1
-23.34788937	-34.40320233	1	0	0	1
-13.34788937	-34.40320233	1	0	0	1
-3.34788937	-34.40320233	1	0	0	1
6.65211063	-34.40320233	1	0	0	1
16.65211063	-34.40320233	1	0	0	1
26.65211063	-34.40320233	1	0	0	1
36.65211063	-34.40320233	1	0	0	1
46.65211063	-34.40320233	1	0	0	1
56.65211063	-34.40320233	1	0	0	1
66.65211063	-34.40320233	1	0	0	1
76.65211063	-34.40320233	1	0	0	1
86.65211063	-34.40320233	1	0	0	1
96.65211063	-34.40320233	1	0	0	1
106.6521106	-34.40320233	1	0	0	1
116.6521106	-34.40320233	1	0	0	1
126.6521106	-34.40320233	1	0	0	1
136.6521106	-34.40320233	1	0	0	1
146.6521106	-34.40320233	1	0	0	1
156.6521106	-34.40320233	1	0	0	1
-193.3478894	-24.40320233	1	0	0	1
-183.3478894	-24.40320233	1	0	0	1
-173.3478894	-24.40320233	1	0	0	1
-163.3478894	-24.40320233	1	0	0	1
-153.3478894	-24.40320233	1	0	0	1
-143.3478894	-24.40320233	1	0	0	1
-133.3478894	-24.40320233	1	0	0	1
-123.3478894	-24.40320233	1	0	0	1
-113.3478894	-24.40320233	1	0	0	1
-103.3478894	-24.40320233	1	0	0	1
-93.34788937	-24.40320233	1	0	0	1
-83.34788937	-24.40320233	1	0	0	1
-73.34788937	-24.40320233	1	0	0	1
-63.34788937	-24.40320233	1	0	0	1
-53.34788937	-24.40320233	1	0	0	1
-43.34788937	-24.40320233	1	0	0	1
-33.34788937	-24.40320233	1	0	0	1
-23.34788937	-24.40320233	1	0	0	1
-13.34788937	-24.40320233	1	0	0	1
-3.34788937	-24.40320233	1	0	0	1
6.65211063	-24.40320233	1	0	0	1
16.65211063	-24.40320233	1	0	0	1
26.65211063	-24.40320233	1	0	0	1
36.65211063	-24.40320233	1	0	0	1
46.65211063	-24.40320233	1	0	0	1
56.65211063	-24.40320233	1	0	0	1
66.65211063	-24.40320233	1	0	0	1
76.65211063	-24.40320233	1	0	0	1
86.65211063	-24.40320233	1	0	0	1
96.65211063	-24.40320233	1	0	0	1
106.6521106	-24.40320233	1	0	0	1
116.6521106	-24.40320233	1	0	0	1
126.6521106	-24.40320233	1	0	0	1
136.6521106	-24.40320233	1	0	0	1
146.6521106	-24.40320233	1	0	0	1
156.6521106	-24.40320233	1	0	0	1
-193.3478894	-14.40320233	1	0	0	1
-183.3478894	-14.40320233	1	0	0	1
-173.3478894	-14.40320233	1	0	0	1
-163.3478894	-14.40320233	1	0	0	1
-153.3478894	-14.40320233	1	0	0	1
-143.3478894	-14.40320233	1	0	0	1
-133.3478894	-14.40320233	1	0	0	1
-123.3478894	-14.40320233	1	0	0	1
-113.3478894	-14.40320233	1	0	0	1
-103.3478894	-14.40320233	1	0	0	1
-93.34788937	-14.40320233	1	0	0	1
-83.34788937	-14.40320233	1	0	0	1
-73.34788937	-14.40320233	1	0	0	1
-63.34788937	-14.40320233	1	0	0	1
-53.34788937	-14.40320233	1	0	0	1
-43.34788937	-14.40320233	1	0	0	1
-33.34788937	-14.40320233	1	0	0	1
-23.34788937	-14.40320233	1	0	0	1
-13.34788937	-14.40320233	1	0	0	1
-3.34788937	-14.40320233	1	0	0	1
6.65211063	-14.40320233	1	0	0	1
16.65211063	-14.40320233	1	0	0	1
26.65211063	-14.40320233	1	0	0	1
36.65211063	-14.40320233	1	0	0	1
46.65211063	-14.40320233	1	0	0	1
56.65211063	-14.40320233	1	0	0	1
66.65211063	-14.40320233	1	0	0	1
76.65211063	-14.40320233	1	0	0	1
86.65211063	-14.40320233	1	0	0	1
96.65211063	-14.40320233	1	0	0	1
106.6521106	-14.40320233	1	0	0	1
116.6521106	-14.40320233	1	0	0	1
126.6521106	-14.40320233	1	0	0	1
136.6521106	-14.40320233	1	0	0	1
146.6521106	-14.40320233	1	0	0	1
-193.3478894	-4.40320233	1	0	0	1
-183.3478894	-4.40320233	1	0	0	1
-173.3478894	-4.40320233	1	0	0	1
-163.3478894	-4.40320233	1	0	0	1
-153.3478894	-4.40320233	1	0	0	1
-143.3478894	-4.40320233	1	0	0	1
-133.3478894	-4.40320233	1	0	0	1
-123.3478894	-4.40320233	1	0	0	1
-113.3478894	-4.40320233	1	0	0	1
-103.3478894	-4.40320233	1	0	0	1
-93.34788937	-4.40320233	1	0	0	1
-83.34788937	-4.40320233	1	0	0	1
-73.34788937	-4.40320233	1	0	0	1
-63.34788937	-4.40320233	1	0	0	1
-53.34788937	-4.40320233	1	0	0	1
-43.34788937	-4.40320233	1	0	0	1
-33.34788937	-4.40320233	1	0	0	1
-23.34788937	-4.40320233	1	0	0	1
-13.34788937	-4.40320233	1	0	0	1
-3.34788937	-4.40320233	1	0	0	1
6.65211063	-4.40320233	1	0	0	1
16.65211063	-4.40320233	1	0	0	1
26.65211063	-4.40320233	1	0	0	1
36.65211063	-4.40320233	1	0	0	1
46.65211063	-4.40320233	1	0	0	1
56.65211063	-4.40320233	1	0	0	1
66.65211063	-4.40320233	1	0	0	1
76.65211063	-4.40320233	1	0	0	1
86.65211063	-4.40320233	1	0	0	1
96.65211063	-4.40320233	1	0	0	1
106.6521106	-4.40320233	1	0	0	1
116.6521106	-4.40320233	1	0	0	1
126.6521106	-4.40320233	1	0	0	1
136.6521106	-4.40320233	1	0	0	1
146.6521106	-4.40320233	1	0	0	1
-193.3478894	5.59679767	1	0	0	1
-183.3478894	5.59679767	1	0	0	1
-173.3478894	5.59679767	1	0	0	1
-163.3478894	5.59679767	1	0	0	1
-153.3478894	5.59679767	1	0	0	1
-143.3478894	5.59679767	1	0	0	1
-133.3478894	5.59679767	1	0	0	1
-123.3478894	5.59679767	1	0	0	1
-113.3478894	5.59679767	1	0	0	1
-103.3478894	5.59679767	1	0	0	1
-93.34788937	5.59679767	1	0	0	1
-83.34788937	5.59679767	1	0	0	1
-73.34788937	5.59679767	1	0	0	1
-63.34788937	5.59679767	1	0	0	1
-53.34788937	5.59679767	1	0	0	1
-43.34788937	5.59679767	1	0	0	1
-33.34788937	5.59679767	1	0	0	1
-23.34788937	5.59679767	1	0	0	1
-13.34788937	5.59679767	1	0	0	1
-3.34788937	5.59679767	1	0	0	1
6.65211063	5.59679767	1	0	0	1
16.65211063	5.59679767	1	0	0	1
26.65211063	5.59679767	1	0	0	1
36.65211063	5.59679767	1	0	0	1
46.65211063	5.59679767	1	0	0	1
56.65211063	5.59679767	1	0	0	1
66.65211063	5.59679767	1	0	0	1
76.65211063	5.59679767	1	0	0	1
86.65211063	5.59679767	1	0	0	1
96.65211063	5.59679767	1	0	0	1
106.6521106	5.59679767	1	0	0	1
116.6521106	5.59679767	1	0	0	1
126.6521106	5.59679767	1	0	0	1
136.6521106	5.59679767	1	0	0	1
-193.3478894	15.59679767	1	0	0	1
-183.3478894	15.59679767	1	0	0	1
-173.3478894	15.59679767	1	0	0	1
-163.3478894	15.59679767	1	0	0	1
-153.3478894	15.59679767	1	0	0	1
-143.3478894	15.59679767	1	0	0	1
-133.3478894	15.59679767	1	0	0	1
-123.3478894	15.59679767	1	0	0	1
-113.3478894	15.59679767	1	0	0	1
-103.3478894	15.59679767	1	0	0	1
-93.34788937	15.59679767	1	0	0	1
-83.34788937	15.59679767	1	0	0	1
-73.34788937	15.59679767	1	0	0	1
-63.34788937	15.59679767	1	0	0	1
-53.34788937	15.59679767	1	0	0	1
-43.34788937	15.59679767	1	0	0	1
-33.34788937	15.59679767	1	0	0	1
-23.34788937	15.59679767	1	0	0	1
-13.34788937	15.59679767	1	0	0	1
-3.34788937	15.59679767	1	0	0	1
6.65211063	15.59679767	1	0	0	1
16.65211063	15.59679767	1	0	0	1
26.65211063	15.59679767	1	0	0	1
36.65211063	15.59679767	1	0	0	1
46.65211063	15.59679767	1	0	0	1
56.65211063	15.59679767	1	0	0	1
66.65211063	15.59679767	1	0	0	1
76.65211063	15.59679767	1	0	0	1
86.65211063	15.59679767	1	0	0	1
96.65211063	15.59679767	1	0	0	1
106.6521106	15.59679767	1	0	0	1
116.6521106	15.59679767	1	0	0	1
126.6521106	15.59679767	1	0	0	1
136.6521106	15.59679767	1	0	0	1
-193.3478894	25.59679767	1	0	0	1
-183.3478894	25.59679767	1	0	0	1
-173.3478894	25.59679767	1	0	0	1
-163.3478894	25.59679767	1	0	0	1
-153.3478894	25.59679767	1	0	0	1
-143.3478894	25.59679767	1	0	0	1
-133.3478894	25.59679767	1	0	0	1
-123.3478894	25.59679767	1	0	0	1
-113.3478894	25.59679767	1	0	0	1
-103.3478894	25.59679767	1	0	0	1
-93.34788937	25.59679767	1	0	0	1
-83.34788937	25.59679767	1	0	0	1
-73.34788937	25.59679767	1	0	0	1
-63.34788937	25.59679767	1	0	0	1
-53.34788937	25.59679767	1	0	0	1
-43.34788937	25.59679767	1	0	0	1
-33.34788937	25.59679767	1	0	0	1
-23.34788937	25.59679767	1	0	0	1
-13.34788937	25.59679767	1	0	0	1
-3.34788937	25.59679767	1	0	0	1
6.65211063	25.59679767	1	0	0	1
16.65211063	25.59679767	1	0	0	1
26.65211063	25.59679767	1	0	0	1
36.65211063	25.59679767	1	0	0	1
46.65211063	25.59679767	1	0	0	1
56.65211063	25.59679767	1	0	0	1
66.65211063	25.59679767	1	0	0	1
76.65211063	25.59679767	1	0	0	1
86.65211063	25.59679767	1	0	0	1
96.65211063	25.59679767	1	0	0	1
106.6521106	25.59679767	1	0	0	1
116.6521106	25.59679767	1	0	0	1
126.6521106	25.59679767	1	0	0	1
136.6521106	25.59679767	1	0	0	1
-193.3478894	35.59679767	1	0	0	1
-183.3478894	35.59679767	1	0	0	1
-173.3478894	35.59679767	1	0	0	1
-163.3478894	35.59679767	1	0	0	1
-153.3478894	35.59679767	1	0	0	1
-143.3478894	35.59679767	1	0	0	1
-133.3478894	35.59679767	1	0	0	1
-123.3478894	35.59679767	1	0	0	1
-113.3478894	35.59679767	1	0	0	1
-103.3478894	35.59679767	1	0	0	1
-93.34788937	35.59679767	1	0	0	1
-83.34788937	35.59679767	1	0	0	1
-73.34788937	35.59679767	1	0	0	1
-63.34788937	35.59679767	1	0	0	1
-53.34788937	35.59679767	1	0	0	1
-43.34788937	35.59679767	1	0	0	1
-33.34788937	35.59679767	1	0	0	1
-23.34788937	35.59679767	1	0	0	1
-13.34788937	35.59679767	1	0	0	1
-3.34788937	35.59679767	1	0	0	1
6.65211063	35.59679767	1	0	0	1
16.65211063	35.59679767	1	0	0	1
26.65211063	35.59679767	1	0	0	1
36.65211063	35.59679767	1	0	0	1
46.65211063	35.59679767	1	0	0	1
56.65211063	35.59679767	1	0	0	1
66.65211063	35.59679767	1	0	0	1
76.65211063	35.59679767	1	0	0	1
86.65211063	35.59679767	1	0	0	1
96.65211063	35.59679767	1	0	0	1
106.6521106	35.59679767	1	0	0	1
116.6521106	35.59679767	1	0	0	1
126.6521106	35.59679767	1	0	0	1
-193.3478894	45.59679767	1	0	0	1
-183.3478894	45.59679767	1	0	0	1
-173.3478894	45.59679767	1	0	0	1
-163.3478894	45.59679767	1	0	0	1
-153.3478894	45.59679767	1	0	0	1
-143.3478894	45.59679767	1	0	0	1
-133.3478894	45.59679767	1	0	0	1
-123.3478894	45.59679767	1	0	0	1
-113.3478894	45.59679767	1	0	0	1
-103.3478894	45.59679767	1	0	0	1
-93.34788937	45.59679767	1	0	0	1
-83.34788937	45.59679767	1	0	0	1
-73.34788937	45.59679767	1	0	0	1
-63.34788937	45.59679767	1	0	0	1
-53.34788937	45.59679767	1	0	0	1
-43.34788937	45.59679767	1	0	0	1
-33.34788937	45.59679767	1	0	0	1
-23.34788937	45.59679767	1	0	0	1
-13.34788937	45.59679767	1	0	0	1
-3.34788937	45.59679767	1	0	0	1
6.65211063	45.59679767	1	0	0	1
16.65211063	45.59679767	1	0	0	1
26.65211063	45.59679767	1	0	0	1
36.65211063	45.59679767	1	0	0	1
46.65211063	45.59679767	1	0	0	1
56.65211063	45.59679767	1	0	0	1
66.65211063	45.59679767	1	0	0	1
76.65211063	45.59679767	1	0	0	1
86.65211063	45.59679767	1	0	0	1
96.65211063	45.59679767	1	0	0	1
106.6521106	45.59679767	1	0	0	1
116.6521106	45.59679767	1	0	0	1
126.6521106	45.59679767	1	0	0	1
-183.3478894	55.59679767	1	0	0	1
-173.3478894	55.59679767	1	0	0	1
-163.3478894	55.59679767	1	0	0	1
-153.3478894	55.59679767	1	0	0	1
-143.3478894	55.59679767	1	0	0	1
-133.3478894	55.59679767	1	0	0	1
-123.3478894	55.59679767	1	0	0	1
-113.3478894	55.59679767	1	0	0	1
-103.3478894	55.59679767	1	0	0	1
-93.34788937	55.59679767	1	0	0	1
-83.34788937	55.59679767	1	0	0	1
-73.34788937	55.59679767	1	0	0	1
-63.34788937	55.59679767	1	0	0	1
-53.34788937	55.59679767	1	0	0	1
-43.34788937	55.59679767	1	0	0	1
-33.34788937	55.59679767	1	0	0	1
-23.34788937	55.59679767	1	0	0	1
-13.34788937	55.59679767	1	0	0	1
-3.34788937	55.59679767	1	0	0	1
6.65211063	55.59679767	1	0	0	1
16.65211063	55.59679767	1	0	0	1
26.65211063	55.59679767	1	0	0	1
36.65211063	55.59679767	1	0	0	1
46.65211063	55.59679767	1	0	0	1
56.65211063	55.59679767	1	0	0	1
66.65211063	55.59679767	1	0	0	1
76.65211063	55.59679767	1	0	0	1
86.65211063	55.59679767	1	0	0	1
96.65211063	55.59679767	1	0	0	1
106.6521106	55.59679767	1	0	0	1
116.6521106	55.59679767	1	0	0	1
126.6521106	55.59679767	1	0	0	1
-183.3478894	65.59679767	1	0	0	1
-173.3478894	65.59679767	1	0	0	1
-163.3478894	65.59679767	1	0	0	1
-153.3478894	65.59679767	1	0	0	1
-143.3478894	65.59679767	1	0	0	1
-133.3478894	65.59679767	1	0	0	1
-123.3478894	65.59679767	1	0	0	1
-113.3478894	65.59679767	1	0	0	1
-103.3478894	65.59679767	1	0	0	1
-93.34788937	65.59679767	1	0	0	1
-83.34788937	65.59679767	1	0	0	1
-73.34788937	65.59679767	1	0	0	1
-63.34788937	65.59679767	1	0	0	1
-53.34788937	65.59679767	1	0	0	1
-43.34788937	65.59679767	1	0	0	1
-33.34788937	65.59679767	1	0	0	1
-23.34788937	65.59679767	1	0	0	1
-13.34788937	65.59679767	1	0	0	1
-3.34788937	65.59679767	1	0	0	1
6.65211063	65.59679767	1	0	0	1
16.65211063	65.59679767	1	0	0	1
26.65211063	65.59679767	1	0	0	1
36.65211063	65.59679767	1	0	0	1
46.65211063	65.59679767	1	0	0	1
56.65211063	65.59679767	1	0	0	1
66.65211063	65.59679767	1	0	0	1
76.65211063	65.59679767	1	0	0	1
86.65211063	65.59679767	1	0	0	1
96.65211063	65.59679767	1	0	0	1
106.6521106	65.59679767	1	0	0	1
116.6521106	65.59679767	1	0	0	1
-173.3478894	75.59679767	1	0	0	1
-163.3478894	75.59679767	1	0	0	1
-153.3478894	75.59679767	1	0	0	1
-143.3478894	75.59679767	1	0	0	1
-133.3478894	75.59679767	1	0	0	1
-123.3478894	75.59679767	1	0	0	1
-113.3478894	75.59679767	1	0	0	1
-103.3478894	75.59679767	1	0	0	1
-93.34788937	75.59679767	1	0	0	1
-83.34788937	75.59679767	1	0	0	1
-73.34788937	75.59679767	1	0	0	1
-63.34788937	75.59679767	1	0	0	1
-53.34788937	75.59679767	1	0	0	1
-43.34788937	75.59679767	1	0	0	1
-33.34788937	75.59679767	1	0	0	1
-23.34788937	75.59679767	1	0	0	1
-13.34788937	75.59679767	1	0	0	1
-3.34788937	75.59679767	1	0	0	1
6.65211063	75.59679767	1	0	0	1
16.65211063	75.59679767	1	0	0	1
26.65211063	75.59679767	1	0	0	1
36.65211063	75.59679767	1	0	0	1
46.65211063	75.59679767	1	0	0	1
56.65211063	75.59679767	1	0	0	1
66.65211063	75.59679767	1	0	0	1
76.65211063	75.59679767	1	0	0	1
86.65211063	75.59679767	1	0	0	1
96.65211063	75.59679767	1	0	0	1
106.6521106	75.59679767	1	0	0	1
116.6521106	75.59679767	1	0	0	1
-173.3478894	85.59679767	1	0	0	1
-163.3478894	85.59679767	1	0	0	1
-153.3478894	85.59679767	1	0	0	1
-143.3478894	85.59679767	1	0	0	1
-133.3478894	85.59679767	1	0	0	1
-123.3478894	85.59679767	1	0	0	1
-113.3478894	85.59679767	1	0	0	1
-103.3478894	85.59679767	1	0	0	1
-93.34788937	85.59679767	1	0	0	1
-83.34788937	85.59679767	1	0	0	1
-73.34788937	85.59679767	1	0	0	1
-63.34788937	85.59679767	1	0	0	1
-53.34788937	85.59679767	1	0	0	1
-43.34788937	85.59679767	1	0	0	1
-33.34788937	85.59679767	1	0	0	1
-23.34788937	85.59679767	1	0	0	1
-13.34788937	85.59679767	1	0	0	1
-3.34788937	85.59679767	1	0	0	1
6.65211063	85.59679767	1	0	0	1
16.65211063	85.59679767	1	0	0	1
26.65211063	85.59679767	1	0	0	1
36.65211063	85.59679767	1	0	0	1
46.65211063	85.59679767	1	0	0	1
56.65211063	85.59679767	1	0	0	1
66.65211063	85.59679767	1	0	0	1
76.65211063	85.59679767	1	0	0	1
86.65211063	85.59679767	1	0	0	1
96.65211063	85.59679767	1	0	0	1
106.6521106	85.59679767	1	0	0	1
-173.3478894	95.59679767	1	0	0	1
-163.3478894	95.59679767	1	0	0	1
-153.3478894	95.59679767	1	0	0	1
-143.3478894	95.59679767	1	0	0	1
-133.3478894	95.59679767	1	0	0	1
-123.3478894	95.59679767	1	0	0	1
-113.3478894	95.59679767	1	0	0	1
-103.3478894	95.59679767	1	0	0	1
-93.34788937	95.59679767	1	0	0	1
-83.34788937	95.59679767	1	0	0	1
-73.34788937	95.59679767	1	0	0	1
-63.34788937	95.59679767	1	0	0	1
-53.34788937	95.59679767	1	0	0	1
-43.34788937	95.59679767	1	0	0	1
-33.34788937	95.59679767	1	0	0	1
-23.34788937	95.59679767	1	0	0	1
-13.34788937	95.59679767	1	0	0	1
-3.34788937	95.59679767	1	0	0	1
6.65211063	95.59679767	1	0	0	1
16.65211063	95.59679767	1	0	0	1
26.65211063	95.59679767	1	0	0	1
36.65211063	95.59679767	1	0	0	1
46.65211063	95.59679767	1	0	0	1
56.65211063	95.59679767	1	0	0	1
66.65211063	95.59679767	1	0	0	1
76.65211063	95.59679767	1	0	0	1
86.65211063	95.59679767	1	0	0	1
96.65211063	95.59679767	1	0	0	1
106.6521106	95.59679767	1	0	0	1
-173.3478894	105.5967977	1	0	0	1
-163.3478894	105.5967977	1	0	0	1
-153.3478894	105.5967977	1	0	0	1
-143.3478894	105.5967977	1	0	0	1
-133.3478894	105.5967977	1	0	0	1
-123.3478894	105.5967977	1	0	0	1
-113.3478894	105.5967977	1	0	0	1
-103.3478894	105.5967977	1	0	0	1
-93.34788937	105.5967977	1	0	0	1
-83.34788937	105.5967977	1	0	0	1
-73.34788937	105.5967977	1	0	0	1
-63.34788937	105.5967977	1	0	0	1
-53.34788937	105.5967977	1	0	0	1
-43.34788937	105.5967977	1	0	0	1
-33.34788937	105.5967977	1	0	0	1
-23.34788937	105.5967977	1	0	0	1
-13.34788937	105.5967977	1	0	0	1
-3.34788937	105.5967977	1	0	0	1
6.65211063	105.5967977	1	0	0	1
16.65211063	105.5967977	1	0	0	1
26.65211063	105.5967977	1	0	0	1
36.65211063	105.5967977	1	0	0	1
46.65211063	105.5967977	1	0	0	1
56.65211063	105.5967977	1	0	0	1
66.65211063	105.5967977	1	0	0	1
76.65211063	105.5967977	1	0	0	1
86.65211063	105.5967977	1	0	0	1
96.65211063	105.5967977	1	0	0	1
106.6521106	105.5967977	1	0	0	1
-173.3478894	115.5967977	1	0	0	1
-163.3478894	115.5967977	1	0	0	1
-153.3478894	115.5967977	1	0	0	1
-143.3478894	115.5967977	1	0	0	1
-133.3478894	115.5967977	1	0	0	1
-123.3478894	115.5967977	1	0	0	1
-113.3478894	115.5967977	1	0	0	1
-103.3478894	115.5967977	1	0	0	1
-93.34788937	115.5967977	1	0	0	1
-83.34788937	115.5967977	1	0	0	1
-73.34788937	115.5967977	1	0	0	1
-63.34788937	115.5967977	1	0	0	1
-53.34788937	115.5967977	1	0	0	1
-43.34788937	115.5967977	1	0	0	1
-33.34788937	115.5967977	1	0	0	1
-23.34788937	115.5967977	1	0	0	1
-13.34788937	115.5967977	1	0	0	1
-3.34788937	115.5967977	1	0	0	1
6.65211063	115.5967977	1	0	0	1
16.65211063	115.5967977	1	0	0	1
26.65211063	115.5967977	1	0	0	1
36.65211063	115.5967977	1	0	0	1
46.65211063	115.5967977	1	0	0	1
56.65211063	115.5967977	1	0	0	1
66.65211063	115.5967977	1	0	0	1
76.65211063	115.5967977	1	0	0	1
86.65211063	115.5967977	1	0	0	1
96.65211063	115.5967977	1	0	0	1
-163.3478894	125.5967977	1	0	0	1
-153.3478894	125.5967977	1	0	0	1
-143.3478894	125.5967977	1	0	0	1
-133.3478894	125.5967977	1	0	0	1
-123.3478894	125.5967977	1	0	0	1
-113.3478894	125.5967977	1	0	0	1
-103.3478894	125.5967977	1	0	0	1
-93.34788937	125.5967977	1	0	0	1
-83.34788937	125.5967977	1	0	0	1
-73.34788937	125.5967977	1	0	0	1
-63.34788937	125.5967977	1	0	0	1
-53.34788937	125.5967977	1	0	0	1
-43.34788937	125.5967977	1	0	0	1
-33.34788937	125.5967977	1	0	0	1
-23.34788937	125.5967977	1	0	0	1
-13.34788937	125.5967977	1	0	0	1
-3.34788937	125.5967977	1	0	0	1
6.65211063	125.5967977	1	0	0	1
16.65211063	125.5967977	1	0	0	1
26.65211063	125.5967977	1	0	0	1
36.65211063	125.5967977	1	0	0	1
46.65211063	125.5967977	1	0	0	1
56.65211063	125.5967977	1	0	0	1
66.65211063	125.5967977	1	0	0	1
76.65211063	125.5967977	1	0	0	1
86.65211063	125.5967977	1	0	0	1
96.65211063	125.5967977	1	0	0	1
-153.3478894	135.5967977	1	0	0	1
-143.3478894	135.5967977	1	0	0	1
-133.3478894	135.5967977	1	0	0	1
-123.3478894	135.5967977	1	0	0	1
-113.3478894	135.5967977	1	0	0	1
-103.3478894	135.5967977	1	0	0	1
-93.34788937	135.5967977	1	0	0	1
-83.34788937	135.5967977	1	0	0	1
-73.34788937	135.5967977	1	0	0	1
-63.34788937	135.5967977	1	0	0	1
-53.34788937	135.5967977	1	0	0	1
-43.34788937	135.5967977	1	0	0	1
-33.34788937	135.5967977	1	0	0	1
-23.34788937	135.5967977	1	0	0	1
-13.34788937	135.5967977	1	0	0	1
-3.34788937	135.5967977	1	0	0	1
6.65211063	135.5967977	1	0	0	1
16.65211063	135.5967977	1	0	0	1
26.65211063	135.5967977	1	0	0	1
36.65211063	135.5967977	1	0	0	1
46.65211063	135.5967977	1	0	0	1
56.65211063	135.5967977	1	0	0	1
66.65211063	135.5967977	1	0	0	1
76.65211063	135.5967977	1	0	0	1
86.65211063	135.5967977	1	0	0	1
96.65211063	135.5967977	1	0	0	1
-143.3478894	145.5967977	1	0	0	1
-133.3478894	145.5967977	1	0	0	1
-123.3478894	145.5967977	1	0	0	1
-113.3478894	145.5967977	1	0	0	1
-103.3478894	145.5967977	1	0	0	1
-93.34788937	145.5967977	1	0	0	1
-83.34788937	145.5967977	1	0	0	1
-73.34788937	145.5967977	1	0	0	1
-63.34788937	145.5967977	1	0	0	1
-53.34788937	145.5967977	1	0	0	1
-43.34788937	145.5967977	1	0	0	1
-33.34788937	145.5967977	1	0	0	1
-23.34788937	145.5967977	1	0	0	1
-13.34788937	145.5967977	1	0	0	1
-3.34788937	145.5967977	1	0	0	1
6.65211063	145.5967977	1	0	0	1
16.65211063	145.5967977	1	0	0	1
26.65211063	145.5967977	1	0	0	1
36.65211063	145.5967977	1	0	0	1
46.65211063	145.5967977	1	0	0	1
56.65211063	145.5967977	1	0	0	1
66.65211063	145.5967977	1	0	0	1
76.65211063	145.5967977	1	0	0	1
86.65211063	145.5967977	1	0	0	1
-133.3478894	155.5967977	1	0	0	1
-123.3478894	155.5967977	1	0	0	1
-113.3478894	155.5967977	1	0	0	1
-103.3478894	155.5967977	1	0	0	1
-93.34788937	155.5967977	1	0	0	1
-83.34788937	155.5967977	1	0	0	1
-73.34788937	155.5967977	1	0	0	1
-63.34788937	155.5967977	1	0	0	1
-53.34788937	155.5967977	1	0	0	1
-43.34788937	155.5967977	1	0	0	1
-33.34788937	155.5967977	1	0	0	1
-23.34788937	155.5967977	1	0	0	1
-13.34788937	155.5967977	1	0	0	1
-3.34788937	155.5967977	1	0	0	1
6.65211063	155.5967977	1	0	0	1
16.65211063	155.5967977	1	0	0	1
26.65211063	155.5967977	1	0	0	1
36.65211063	155.5967977	1	0	0	1
46.65211063	155.5967977	1	0	0	1
56.65211063	155.5967977	1	0	0	1
66.65211063	155.5967977	1	0	0	1
76.65211063	155.5967977	1	0	0	1
86.65211063	155.5967977	1	0	0	1
-123.3478894	165.5967977	1	0	0	1
-113.3478894	165.5967977	1	0	0	1
-103.3478894	165.5967977	1	0	0	1
-93.34788937	165.5967977	1	0	0	1
-83.34788937	165.5967977	1	0	0	1
-73.34788937	165.5967977	1	0	0	1
-63.34788937	165.5967977	1	0	0	1
-53.34788937	165.5967977	1	0	0	1
-43.34788937	165.5967977	1	0	0	1
-33.34788937	165.5967977	1	0	0	1
-23.34788937	165.5967977	1	0	0	1
-13.34788937	165.5967977	1	0	0	1
-3.34788937	165.5967977	1	0	0	1
6.65211063	165.5967977	1	0	0	1
16.65211063	165.5967977	1	0	0	1
26.65211063	165.5967977	1	0	0	1
36.65211063	165.5967977	1	0	0	1
46.65211063	165.5967977	1	0	0	1
56.65211063	165.5967977	1	0	0	1
66.65211063	165.5967977	1	0	0	1
76.65211063	165.5967977	1	0	0	1
86.65211063	165.5967977	1	0	0	1
-113.3478894	175.5967977	1	0	0	1
-103.3478894	175.5967977	1	0	0	1
-93.34788937	175.5967977	1	0	0	1
-83.34788937	175.5967977	1	0	0	1
-73.34788937	175.5967977	1	0	0	1
-63.34788937	175.5967977	1	0	0	1
-53.34788937	175.5967977	1	0	0	1
-43.34788937	175.5967977	1	0	0	1
-33.34788937	175.5967977	1	0	0	1
-23.34788937	175.5967977	1	0	0	1
-13.34788937	175.5967977	1	0	0	1
-3.34788937	175.5967977	1	0	0	1
6.65211063	175.5967977	1	0	0	1
16.65211063	175.5967977	1	0	0	1
26.65211063	175.5967977	1	0	0	1
36.65211063	175.5967977	1	0	0	1
46.65211063	175.5967977	1	0	0	1
56.65211063	175.5967977	1	0	0	1
66.65211063	175.5967977	1	0	0	1
76.65211063	175.5967977	1	0	0	1
-103.3478894	185.5967977	1	0	0	1
-93.34788937	185.5967977	1	0	0	1
-83.34788937	185.5967977	1	0	0	1
-73.34788937	185.5967977	1	0	0	1
-63.34788937	185.5967977	1	0	0	1
-53.34788937	185.5967977	1	0	0	1
-43.34788937	185.5967977	1	0	0	1
-33.34788937	185.5967977	1	0	0	1
-23.34788937	185.5967977	1	0	0	1
-13.34788937	185.5967977	1	0	0	1
-3.34788937	185.5967977	1	0	0	1
6.65211063	185.5967977	1	0	0	1
16.65211063	185.5967977	1	0	0	1
26.65211063	185.5967977	1	0	0	1
36.65211063	185.5967977	1	0	0	1
46.65211063	185.5967977	1	0	0	1
56.65211063	185.5967977	1	0	0	1
66.65211063	185.5967977	1	0	0	1
76.65211063	185.5967977	1	0	0	1
-83.34788937	195.5967977	1	0	0	1
-73.34788937	195.5967977	1	0	0	1
-63.34788937	195.5967977	1	0	0	1
-53.34788937	195.5967977	1	0	0	1
-43.34788937	195.5967977	1	0	0	1
-33.34788937	195.5967977	1	0	0	1
-23.34788937	195.5967977	1	0	0	1
-13.34788937	195.5967977	1	0	0	1
-3.34788937	195.5967977	1	0	0	1
6.65211063	195.5967977	1	0	0	1
16.65211063	195.5967977	1	0	0	1
26.65211063	195.5967977	1	0	0	1
36.65211063	195.5967977	1	0	0	1
46.65211063	195.5967977	1	0	0	1
56.65211063	195.5967977	1	0	0	1
66.65211063	195.5967977	1	0	0	1
-63.34788937	205.5967977	1	0	0	1
-53.34788937	205.5967977	1	0	0	1
-43.34788937	205.5967977	1	0	0	1
-33.34788937	205.5967977	1	0	0	1
-23.34788937	205.5967977	1	0	0	1
-13.34788937	205.5967977	1	0	0	1
-3.34788937	205.5967977	1	0	0	1
6.65211063	205.5967977	1	0	0	1
16.65211063	205.5967977	1	0	0	1
26.65211063	205.5967977	1	0	0	1
36.65211063	205.5967977	1	0	0	1
46.65211063	205.5967977	1	0	0	1
56.65211063	205.5967977	1	0	0	1
66.65211063	205.5967977	1	0	0	1
-53.34788937	215.5967977	1	0	0	1
-43.34788937	215.5967977	1	0	0	1
-33.34788937	215.5967977	1	0	0	1
-23.34788937	215.5967977	1	0	0	1
-13.34788937	215.5967977	1	0	0	1
-3.34788937	215.5967977	1	0	0	1
6.65211063	215.5967977	1	0	0	1
16.65211063	215.5967977	1	0	0	1
26.65211063	215.5967977	1	0	0	1
36.65211063	215.5967977	1	0	0	1
46.65211063	215.5967977	1	0	0	1
56.65211063	215.5967977	1	0	0	1
66.65211063	215.5967977	1	0	0	1
26.65211063	225.5967977	1	0	0	1
36.65211063	225.5967977	1	0	0	1
46.65211063	225.5967977	1	0	0	1
56.65211063	225.5967977	1	0	0	1
46.65211063	235.5967977	1	0	0	1
56.65211063	235.5967977	1	0	0	1
56.65211063	245.5967977	1	0	0	1
-163.3478894	135.5967977	1	0	0	1
-153.3478894	145.5967977	1	0	0	1
-153.3478894	155.5967977	1	0	0	1
-143.3478894	155.5967977	1	0	0	1
-143.3478894	165.5967977	1	0	0	1
-133.3478894	-114.4032023	1	0	0	1
-133.3478894	-124.4032023	1	0	0	1
-133.3478894	165.5967977	1	0	0	1
-133.3478894	175.5967977	1	0	0	1
-123.3478894	-124.4032023	1	0	0	1
-123.3478894	175.5967977	1	0	0	1
-123.3478894	185.5967977	1	0	0	1
-113.3478894	-124.4032023	1	0	0	1
-113.3478894	-134.4032023	1	0	0	1
-113.3478894	185.5967977	1	0	0	1
-103.3478894	-134.4032023	1	0	0	1
-103.3478894	-144.4032023	1	0	0	1
-103.3478894	195.5967977	1	0	0	1
-93.34788937	-134.4032023	1	0	0	1
-93.34788937	-144.4032023	1	0	0	1
-93.34788937	195.5967977	1	0	0	1
-93.34788937	205.5967977	1	0	0	1
-83.34788937	-144.4032023	1	0	0	1
-83.34788937	205.5967977	1	0	0	1
-73.34788937	-154.4032023	1	0	0	1
-73.34788937	205.5967977	1	0	0	1
-73.34788937	215.5967977	1	0	0	1
-63.34788937	-154.4032023	1	0	0	1
-63.34788937	215.5967977	1	0	0	1
-53.34788937	-154.4032023	1	0	0	1
-43.34788937	-164.4032023	1	0	0	1
-33.34788937	-164.4032023	1	0	0	1
-23.34788937	-174.4032023	1	0	0	1
-13.34788937	-174.4032023	1	0	0	1
-3.34788937	-174.4032023	1	0	0	1
6.65211063	-184.4032023	1	0	0	1
16.65211063	-184.4032023	1	0	0	1
26.65211063	-184.4032023	1	0	0	1
214.2994923	-231.0472446	1.48444441	0.19223159	-0.10755593	1.0464947
229.1439364	-232.1228039	1.46930789	0.18041331	-0.11514055	1.04825221
243.8370153	-233.2742095	1.3330792	0.16904766	-0.18340215	1.05017056
157.316763	-216.3503608	1.47262613	0.23950471	-0.10579842	1.03946466
172.0430243	-217.408345	1.47262613	0.22768643	-0.10579842	1.04122217
186.7692856	-218.4663292	1.47262613	0.21586815	-0.10579842	1.04297968
201.4955469	-219.5243135	1.47262613	0.20404987	-0.10579842	1.04473719
216.2218082	-220.5822977	1.47262613	0.19223159	-0.10579842	1.0464947
230.9480695	-221.6402819	1.45794224	0.18041331	-0.1132222	1.04825221
245.5274919	-222.7725038	1.32578725	0.16904766	-0.18003616	1.05017056
38.44430185	-201.8755175	1.52960285	0.34256123	-0.03774285	1.02586536
53.74033038	-202.2529459	1.52960285	0.32941322	-0.03774285	1.02755088
69.03635891	-202.6303744	1.52960285	0.31626521	-0.03774285	1.02923639
84.33238744	-203.0078028	1.52960285	0.3031172	-0.03774285	1.0309219
99.62841598	-203.3852313	1.52960285	0.28996919	-0.03774285	1.03260742
114.9244445	-203.7626597	1.52960285	0.27682117	-0.03774285	1.03429293
130.220473	-204.1400882	1.48832585	0.26367316	-0.07752169	1.03597845
145.1037316	-204.915305	1.46080785	0.25132299	-0.10404091	1.03770716
159.7118101	-205.9557142	1.46080785	0.23950471	-0.10404091	1.03946466
174.3198886	-206.9961233	1.46080785	0.22768643	-0.10404091	1.04122217
188.9279671	-208.0365324	1.46080785	0.21586815	-0.10404091	1.04297968
203.5360456	-209.0769416	1.46080785	0.20404987	-0.10404091	1.04473719
218.1441241	-210.1173507	1.46080785	0.19223159	-0.10404091	1.0464947
232.7522026	-211.1577598	1.4465766	0.18041331	-0.11130384	1.04825221
247.2179686	-212.2707982	1.3184953	0.16904766	-0.17667016	1.05017056
-18.41050849	-190.9049715	1.50342826	0.36905776	-0.01087109	1.01096647
-3.37622593	-191.0136824	1.50342826	0.3649082	-0.01087109	1.01546469
11.65805662	-191.1223934	1.50473091	0.36075865	-0.01338972	1.0199629
26.70536577	-191.2562905	1.51645484	0.35570925	-0.03605733	1.02417985
41.86991418	-191.6168639	1.51645484	0.34256123	-0.03605733	1.02586536
57.03446259	-191.9774372	1.51645484	0.32941322	-0.03605733	1.02755088
72.19901101	-192.3380105	1.51645484	0.31626521	-0.03605733	1.02923639
87.36355942	-192.6985838	1.51645484	0.3031172	-0.03605733	1.0309219
102.5281078	-193.0591571	1.51645484	0.28996919	-0.03605733	1.03260742
117.6926562	-193.4197304	1.51645484	0.27682117	-0.03605733	1.03429293
132.8572047	-193.7803037	1.47597568	0.26367316	-0.07579298	1.03597845
147.6169615	-194.5382335	1.44898957	0.25132299	-0.1022834	1.03770716
162.1068572	-195.5610675	1.44898957	0.23950471	-0.1022834	1.03946466
176.5967529	-196.5839016	1.44898957	0.22768643	-0.1022834	1.04122217
191.0866486	-197.6067356	1.44898957	0.21586815	-0.1022834	1.04297968
205.5765443	-198.6295697	1.44898957	0.20404987	-0.1022834	1.04473719
220.06644	-199.6524037	1.44898957	0.19223159	-0.1022834	1.0464947
234.5563357	-200.6752378	1.43521095	0.18041331	-0.10938548	1.04825221
-59.69829189	-180.6041205	1.4992787	0.38150643	-0.00637288	0.99747182
-44.7055049	-180.6678492	1.4992787	0.37735687	-0.00637288	1.00197003
-29.7127179	-180.731578	1.4992787	0.37320732	-0.00637288	1.00646825
-14.7199309	-180.7953068	1.4992787	0.36905776	-0.00637288	1.01096647
0.2728561	-180.8590356	1.4992787	0.3649082	-0.00637288	1.01546469
15.2656431	-180.9227643	1.49968151	0.36075865	-0.00917277	1.0199629
30.26245822	-181.0144921	1.50330683	0.35570925	-0.03437182	1.02417985
45.29552651	-181.3582102	1.50330683	0.34256123	-0.03437182	1.02586536
60.32859481	-181.7019284	1.50330683	0.32941322	-0.03437182	1.02755088
75.3616631	-182.0456466	1.50330683	0.31626521	-0.03437182	1.02923639
90.39473139	-182.3893648	1.50330683	0.3031172	-0.03437182	1.0309219
105.4277997	-182.7330829	1.50330683	0.28996919	-0.03437182	1.03260742
120.460868	-183.0768011	1.50330683	0.27682117	-0.03437182	1.03429293
135.4939363	-183.4205193	1.46362551	0.26367316	-0.07406426	1.03597845
150.1301913	-184.1611619	1.43717129	0.25132299	-0.1005259	1.03770716
164.5019042	-185.1664209	1.43717129	0.23950471	-0.1005259	1.03946466
178.8736172	-186.1716799	1.43717129	0.22768643	-0.1005259	1.04122217
193.2453301	-187.1769388	1.43717129	0.21586815	-0.1005259	1.04297968
207.617043	-188.1821978	1.43717129	0.20404987	-0.1005259	1.04473719
221.9887559	-189.1874568	1.43717129	0.19223159	-0.1005259	1.0464947
236.3604688	-190.1927157	1.4238453	0.18041331	-0.10746712	1.04825221
-97.81854176	-169.1910303	1.32931863	0.44811103	-0.07599016	1.02625153
-84.52535549	-169.9509319	1.42949258	0.44793673	-0.03545142	1.025162
-70.23042965	-170.3054462	1.49627522	0.44606492	-0.0084256	1.02349455
-55.26767743	-170.3897022	1.49627522	0.44306145	-0.0084256	1.02144183
-40.30492521	-170.4739582	1.49627522	0.44005797	-0.0084256	1.01938911
-25.34217299	-170.5582142	1.49627522	0.43705449	-0.0084256	1.01733638
-10.37942077	-170.6424702	1.49627522	0.43405101	-0.0084256	1.01528366
4.58333145	-170.7267262	1.49627522	0.43104754	-0.0084256	1.01323093
19.54608368	-170.8109822	1.49599195	0.42804406	-0.01123086	1.01117821
34.50600318	-170.9232909	1.4934425	0.4243545	-0.03647822	1.00912012
49.4404282	-171.288073	1.4934425	0.41449017	-0.03647822	1.00701372
64.37485322	-171.6528552	1.4934425	0.40462584	-0.03647822	1.00490732
79.30927824	-172.0176374	1.4934425	0.39476151	-0.03647822	1.00280092
94.24370326	-172.3824195	1.4934425	0.38489719	-0.03647822	1.00069452
109.1781283	-172.7472017	1.4934425	0.37503286	-0.03647822	0.99858812
124.1125533	-173.1119839	1.4934425	0.36516853	-0.03647822	0.99648173
139.0469783	-173.476766	1.45234589	0.35530421	-0.07337161	0.99437533
153.5704372	-174.2104821	1.42494814	0.34402459	-0.0979672	0.99506798
167.8199186	-175.1901541	1.42494814	0.33180144	-0.0979672	0.99762668
182.0694	-176.1698262	1.42494814	0.31957829	-0.0979672	1.00018537
196.3188815	-177.1494982	1.42494814	0.30735514	-0.0979672	1.00274406
210.5683629	-178.1291702	1.42494814	0.29513199	-0.0979672	1.00530276
224.8178443	-179.1088422	1.42494814	0.28290884	-0.0979672	1.00786145
239.0673257	-180.0885143	1.4120379	0.27068569	-0.10465845	1.01042015
-119.6881508	-157.1391874	1.33402594	0.47167635	-0.07761078	1.05320397
-106.3478914	-157.9152952	1.33402594	0.47638366	-0.07761078	1.05158335
-93.00763206	-158.691403	1.33402594	0.48109097	-0.07761078	1.04996273
-79.66737268	-159.4675108	1.43003185	0.48579828	-0.03995168	1.04834211
-65.36705415	-159.8670276	1.4940358	0.48633755	-0.01484562	1.04384186
-50.42669618	-160.0154838	1.4940358	0.48409812	-0.01484562	1.03742184
-35.48633821	-160.16394	1.4940358	0.4818587	-0.01484562	1.03100182
-20.54598024	-160.3123962	1.4940358	0.47961927	-0.01484562	1.0245818
-5.60562228	-160.4608524	1.4940358	0.47737985	-0.01484562	1.01816178
9.33473569	-160.6093085	1.4940358	0.47514042	-0.01484562	1.01174177
24.27509366	-160.7577647	1.49320895	0.472901	-0.01747231	1.00532175
39.20718313	-160.9324879	1.4857673	0.470118	-0.04111256	0.9990803
54.06485612	-161.3436134	1.4857673	0.46244279	-0.04111256	0.99444596
68.9225291	-161.754739	1.4857673	0.45476759	-0.04111256	0.98981162
83.78020208	-162.1658646	1.4857673	0.44709238	-0.04111256	0.98517728
98.63787506	-162.5769902	1.4857673	0.43941718	-0.04111256	0.98054294
113.4955481	-162.9881157	1.4857673	0.43174198	-0.04111256	0.9759086
128.353221	-163.3992413	1.4857673	0.42406677	-0.04111256	0.97127425
143.210894	-163.8103669	1.44177997	0.41639157	-0.07336965	0.96663991
157.6286937	-164.5440634	1.41245508	0.40582565	-0.09487438	0.96664187
171.7532445	-165.4928073	1.41245508	0.39333259	-0.09487438	0.96973469
185.8777953	-166.4415511	1.41245508	0.38083953	-0.09487438	0.9728275
200.0023461	-167.390295	1.41245508	0.36834647	-0.09487438	0.97592032
214.1268969	-168.3390388	1.41245508	0.35585341	-0.09487438	0.97901314
228.2514477	-169.2877827	1.41245508	0.34336035	-0.09487438	0.98210596
-155.1333848	-144.2302058	1.33873325	0.45755442	-0.0792314	1.05806584
-141.7460523	-145.0225197	1.33873325	0.46226173	-0.0792314	1.05644522
-128.3587198	-145.8148337	1.33873325	0.46696904	-0.0792314	1.0548246
-114.9713873	-146.6071477	1.33873325	0.47167635	-0.0792314	1.05320397
-101.5840548	-147.3994617	1.33873325	0.47638366	-0.0792314	1.05158335
-88.19672235	-148.1917756	1.33873325	0.48109097	-0.0792314	1.04996273
-74.80938987	-148.9840896	1.43057112	0.48579828	-0.04445194	1.04834211
-60.50367865	-149.428609	1.49179637	0.48633755	-0.02126564	1.04384186
-45.58571493	-149.6412654	1.49179637	0.48409812	-0.02126564	1.03742184
-30.66775122	-149.8539218	1.49179637	0.4818587	-0.02126564	1.03100182
-15.7497875	-150.0665781	1.49179637	0.47961927	-0.02126564	1.0245818
-0.83182378	-150.2792345	1.49179637	0.47737985	-0.02126564	1.01816178
14.08613993	-150.4918909	1.49179637	0.47514042	-0.02126564	1.01174177
29.00410365	-150.7045472	1.49042594	0.472901	-0.02371376	1.00532175
43.90836309	-150.9416849	1.47809209	0.470118	-0.0457469	0.9990803
58.68928403	-151.3991539	1.47809209	0.46244279	-0.0457469	0.99444596
73.47020498	-151.8566228	1.47809209	0.45476759	-0.0457469	0.98981162
88.25112592	-152.3140918	1.47809209	0.44709238	-0.0457469	0.98517728
103.0320469	-152.7715608	1.47809209	0.43941718	-0.0457469	0.98054294
117.8129678	-153.2290298	1.47809209	0.43174198	-0.0457469	0.9759086
132.5938888	-153.6864988	1.47809209	0.42406677	-0.0457469	0.97127425
147.3748097	-154.1439677	1.43121405	0.41639157	-0.0733677	0.96663991
161.6869502	-154.8776447	1.39996202	0.40582565	-0.09178157	0.96664187
175.6865704	-155.7954604	1.39996202	0.39333259	-0.09178157	0.96973469
189.6861906	-156.7132761	1.39996202	0.38083953	-0.09178157	0.9728275
203.6858108	-157.6310918	1.39996202	0.36834647	-0.09178157	0.97592032
217.685431	-158.5489074	1.39996202	0.35585341	-0.09178157	0.97901314
231.6850512	-159.4667231	1.39996202	0.34336035	-0.09178157	0.98210596
-163.9922462	-132.8410272	1.34344056	0.45284711	-0.08085202	1.05968646
-150.5578406	-133.6495474	1.34344056	0.45755442	-0.08085202	1.05806584
-137.123435	-134.4580676	1.34344056	0.46226173	-0.08085202	1.05644522
-123.6890294	-135.2665878	1.34344056	0.46696904	-0.08085202	1.0548246
-110.2546238	-136.0751079	1.34344056	0.47167635	-0.08085202	1.05320397
-96.82021824	-136.8836281	1.34344056	0.47638366	-0.08085202	1.05158335
-83.38581265	-137.6921483	1.34344056	0.48109097	-0.08085202	1.04996273
-69.95140706	-138.5006685	1.43111039	0.48579828	-0.0489522	1.04834211
-55.64030315	-138.9901905	1.48955695	0.48633755	-0.02768565	1.04384186
-40.74473368	-139.267047	1.48955695	0.48409812	-0.02768565	1.03742184
-25.84916422	-139.5439036	1.48955695	0.4818587	-0.02768565	1.03100182
-10.95359476	-139.8207601	1.48955695	0.47961927	-0.02768565	1.0245818
3.94197471	-140.0976167	1.48955695	0.47737985	-0.02768565	1.01816178
18.83754417	-140.3744732	1.48955695	0.47514042	-0.02768565	1.01174177
33.73311364	-140.6513298	1.48764294	0.472901	-0.02995521	1.00532175
48.60954305	-140.9508819	1.47041689	0.470118	-0.05038124	0.9990803
63.31371195	-141.4546943	1.47041689	0.46244279	-0.05038124	0.99444596
78.01788086	-141.9585067	1.47041689	0.45476759	-0.05038124	0.98981162
92.72204976	-142.4623191	1.47041689	0.44709238	-0.05038124	0.98517728
107.4262187	-142.9661314	1.47041689	0.43941718	-0.05038124	0.98054294
122.1303876	-143.4699438	1.47041689	0.43174198	-0.05038124	0.9759086
136.8345565	-143.9737562	1.47041689	0.42406677	-0.05038124	0.97127425
151.5387254	-144.4775686	1.42064813	0.41639157	-0.07336575	0.96663991
165.7452067	-145.2112261	1.38746896	0.40582565	-0.08868875	0.96664187
179.6198963	-146.0981136	1.38746896	0.39333259	-0.08868875	0.96973469
193.4945859	-146.985001	1.38746896	0.38083953	-0.08868875	0.9728275
207.3692755	-147.8718885	1.38746896	0.36834647	-0.08868875	0.97592032
221.2439651	-148.758776	1.38746896	0.35585341	-0.08868875	0.97901314
235.1186547	-149.6456635	1.38746896	0.34336035	-0.08868875	0.98210596
-182.224848	-118.4102096	1.12699605	0.45052957	-0.19744634	1.07320871
-170.9548875	-120.384673	1.14911124	0.45150157	-0.18594897	1.06617703
-159.4637751	-122.2441627	1.34814787	0.45284711	-0.08247264	1.05968646
-145.9822964	-123.0688891	1.34814787	0.45755442	-0.08247264	1.05806584
-132.5008177	-123.8936154	1.34814787	0.46226173	-0.08247264	1.05644522
-119.019339	-124.7183418	1.34814787	0.46696904	-0.08247264	1.0548246
-105.5378603	-125.5430682	1.34814787	0.47167635	-0.08247264	1.05320397
-92.05638164	-126.3677946	1.34814787	0.47638366	-0.08247264	1.05158335
-78.57490295	-127.1925209	1.34814787	0.48109097	-0.08247264	1.04996273
-65.09342425	-128.0172473	1.43164966	0.48579828	-0.05345246	1.04834211
-50.77692765	-128.5517719	1.48731752	0.48633755	-0.03410567	1.04384186
-35.90375244	-128.8928286	1.48731752	0.48409812	-0.03410567	1.03742184
-21.03057722	-129.2338854	1.48731752	0.4818587	-0.03410567	1.03100182
-6.15740201	-129.5749421	1.48731752	0.47961927	-0.03410567	1.0245818
8.7157732	-129.9159988	1.48731752	0.47737985	-0.03410567	1.01816178
23.58894841	-130.2570555	1.48731752	0.47514042	-0.03410567	1.01174177
38.46212363	-130.5981122	1.48485994	0.472901	-0.03619666	1.00532175
53.310723	-130.9600789	1.46274169	0.470118	-0.05501558	0.9990803
67.93813987	-131.5102347	1.46274169	0.46244279	-0.05501558	0.99444596
82.56555674	-132.0603905	1.46274169	0.45476759	-0.05501558	0.98981162
97.1929736	-132.6105463	1.46274169	0.44709238	-0.05501558	0.98517728
111.8203905	-133.1607021	1.46274169	0.43941718	-0.05501558	0.98054294
126.4478073	-133.7108579	1.46274169	0.43174198	-0.05501558	0.9759086
141.0752242	-134.2610137	1.46274169	0.42406677	-0.05501558	0.97127425
155.7026411	-134.8111695	1.41008221	0.41639157	-0.07336379	0.96663991
169.8034632	-135.5448074	1.3749759	0.40582565	-0.08559593	0.96664187
183.5532222	-136.4007667	1.3749759	0.39333259	-0.08559593	0.96973469
197.3029812	-137.256726	1.3749759	0.38083953	-0.08559593	0.9728275
211.0527401	-138.1126853	1.3749759	0.36834647	-0.08559593	0.97592032
224.8024991	-138.9686446	1.3749759	0.35585341	-0.08559593	0.97901314
-200.2789134	-103.5885621	1.12796806	0.44858557	-0.20447802	1.08727208
-188.9992328	-105.6333423	1.12796806	0.44955757	-0.20447802	1.0802404
-177.7195523	-107.6781225	1.12796806	0.45052957	-0.20447802	1.07320871
-166.4398717	-109.7229027	1.15045677	0.45150157	-0.19243954	1.06617703
-154.9353041	-111.6472981	1.35285518	0.45284711	-0.08409326	1.05968646
-141.4067523	-112.4882307	1.35285518	0.45755442	-0.08409326	1.05806584
-127.8782005	-113.3291633	1.35285518	0.46226173	-0.08409326	1.05644522
-114.3496487	-114.1700959	1.35285518	0.46696904	-0.08409326	1.0548246
-100.8210969	-115.0110284	1.35285518	0.47167635	-0.08409326	1.05320397
-87.29254505	-115.851961	1.35285518	0.47638366	-0.08409326	1.05158335
-73.76399324	-116.6928936	1.35285518	0.48109097	-0.08409326	1.04996273
-60.23544144	-117.5338262	1.43218893	0.48579828	-0.05795272	1.04834211
-45.91355215	-118.1133534	1.4850781	0.48633755	-0.04052569	1.04384186
-31.06277119	-118.5186103	1.4850781	0.48409812	-0.04052569	1.03742184
-16.21199023	-118.9238672	1.4850781	0.4818587	-0.04052569	1.03100182
-1.36120927	-119.329124	1.4850781	0.47961927	-0.04052569	1.0245818
13.48957169	-119.734381	1.4850781	0.47737985	-0.04052569	1.01816178
28.34035265	-120.1396379	1.4850781	0.47514042	-0.04052569	1.01174177
43.19113361	-120.5448948	1.48207693	0.472901	-0.04243811	1.00532175
58.01190296	-120.9692759	1.45506648	0.470118	-0.05964992	0.9990803
72.56256779	-121.5657751	1.45506648	0.46244279	-0.05964992	0.99444596
87.11323262	-122.1622743	1.45506648	0.45476759	-0.05964992	0.98981162
101.6638974	-122.7587735	1.45506648	0.44709238	-0.05964992	0.98517728
116.2145623	-123.3552727	1.45506648	0.43941718	-0.05964992	0.98054294
130.7652271	-123.9517719	1.45506648	0.43174198	-0.05964992	0.9759086
145.3158919	-124.5482711	1.45506648	0.42406677	-0.05964992	0.97127425
159.8665568	-125.1447703	1.3995163	0.41639157	-0.07336184	0.96663991
173.8617197	-125.8783887	1.36248284	0.40582565	-0.08250311	0.96664187
187.4865481	-126.7034198	1.36248284	0.39333259	-0.08250311	0.96973469
201.1113765	-127.528451	1.36248284	0.38083953	-0.08250311	0.9728275
214.7362048	-128.3534821	1.36248284	0.36834647	-0.08250311	0.97592032
228.3610332	-129.1785132	1.36248284	0.35585341	-0.08250311	0.97901314
-218.3718589	-88.48564719	1.12894006	0.44664156	-0.2115097	1.10133545
-207.0824583	-90.60074423	1.12894006	0.44761357	-0.2115097	1.09430376
-195.7930577	-92.71584126	1.12894006	0.44858557	-0.2115097	1.08727208
-184.5036571	-94.8309383	1.12894006	0.44955757	-0.2115097	1.0802404
-173.2142566	-96.94603533	1.12894006	0.45052957	-0.2115097	1.07320871
-161.924856	-99.06113236	1.1518023	0.45150157	-0.19893012	1.06617703
-150.406833	-101.0504336	1.35756249	0.45284711	-0.08571388	1.05968646
-136.8312081	-101.9075724	1.35756249	0.45755442	-0.08571388	1.05806584
-123.2555832	-102.7647111	1.35756249	0.46226173	-0.08571388	1.05644522
-109.6799583	-103.6218499	1.35756249	0.46696904	-0.08571388	1.0548246
-96.10433336	-104.4789887	1.35756249	0.47167635	-0.08571388	1.05320397
-82.52870845	-105.3361275	1.35756249	0.47638366	-0.08571388	1.05158335
-68.95308354	-106.1932663	1.35756249	0.48109097	-0.08571388	1.04996273
-55.37745863	-107.050405	1.4327282	0.48579828	-0.06245298	1.04834211
-41.05017664	-107.6749348	1.48283867	0.48633755	-0.04694571	1.04384186
-26.22178994	-108.1443919	1.48283867	0.48409812	-0.04694571	1.03742184
-11.39340323	-108.613849	1.48283867	0.4818587	-0.04694571	1.03100182
3.43498348	-109.083306	1.48283867	0.47961927	-0.04694571	1.0245818
18.26337019	-109.5527631	1.48283867	0.47737985	-0.04694571	1.01816178
33.09175689	-110.0222202	1.48283867	0.47514042	-0.04694571	1.01174177
47.9201436	-110.4916773	1.47929393	0.472901	-0.04867956	1.00532175
62.71308292	-110.9784729	1.44739128	0.470118	-0.06428426	0.9990803
77.18699571	-111.6213155	1.44739128	0.46244279	-0.06428426	0.99444596
91.6609085	-112.2641581	1.44739128	0.45476759	-0.06428426	0.98981162
106.1348213	-112.9070007	1.44739128	0.44709238	-0.06428426	0.98517728
120.6087341	-113.5498434	1.44739128	0.43941718	-0.06428426	0.98054294
135.0826469	-114.192686	1.44739128	0.43174198	-0.06428426	0.9759086
149.5565597	-114.8355286	1.44739128	0.42406677	-0.06428426	0.97127425
164.0304725	-115.4783712	1.38895038	0.41639157	-0.07335988	0.96663991
177.9199762	-116.21197	1.34998978	0.40582565	-0.0794103	0.96664187
191.419874	-117.006073	1.34998978	0.39333259	-0.0794103	0.96973469
204.9197717	-117.8001759	1.34998978	0.38083953	-0.0794103	0.9728275
218.4196695	-118.5942789	1.34998978	0.36834647	-0.0794103	0.97592032
-225.3007273	-75.30504264	1.13174444	0.43605321	-0.21798752	1.10655075
-213.9832829	-77.4849178	1.13174444	0.43885759	-0.21798752	1.10007294
-202.6658385	-79.66479297	1.13174444	0.44166197	-0.21798752	1.09359513
-191.3483942	-81.84466813	1.13174444	0.44446636	-0.21798752	1.08711731
-180.0309498	-84.02454329	1.13174444	0.44727074	-0.21798752	1.0806395
-168.7135054	-86.20441846	1.13174444	0.45007512	-0.21798752	1.07416169
-157.396061	-88.38429362	1.15484743	0.4528795	-0.20499901	1.06768387
-145.8475867	-90.43428373	1.36277434	0.45592463	-0.08810246	1.06161498
-132.2198433	-91.31530836	1.36277434	0.46113648	-0.08810246	1.0592264
-118.5920999	-92.196333	1.36277434	0.46634833	-0.08810246	1.05683781
-104.9643565	-93.07735763	1.36277434	0.47156018	-0.08810246	1.05444923
-91.33661308	-93.95838226	1.36277434	0.47677203	-0.08810246	1.05206064
-77.70886967	-94.83940689	1.36277434	0.48198388	-0.08810246	1.04967206
-64.08112626	-95.72043152	1.36277434	0.48719573	-0.08810246	1.04728347
-50.45338285	-96.60145615	1.43308886	0.49240758	-0.06759339	1.04489489
-36.1224942	-97.27739008	1.47996521	0.49276824	-0.05392068	1.03975447
-21.32284207	-97.81659687	1.47996521	0.48989479	-0.05392068	1.0327795
-6.52318994	-98.35580366	1.47996521	0.48702133	-0.05392068	1.02580453
8.27646219	-98.89501046	1.47996521	0.48414787	-0.05392068	1.01882956
23.07611432	-99.43421725	1.47996521	0.48127441	-0.05392068	1.01185459
37.87576645	-99.97342404	1.47996521	0.47840096	-0.05392068	1.00487961
52.67541859	-100.5126308	1.47585913	0.4755275	-0.05543983	0.99790464
67.43400987	-101.0670291	1.43890436	0.4720927	-0.0691122	0.99114438
81.8230535	-101.7581511	1.43890436	0.46360578	-0.0691122	0.98631644
96.21209714	-102.4492731	1.43890436	0.45511886	-0.0691122	0.9814885
110.6011408	-103.1403951	1.43890436	0.44663195	-0.0691122	0.97666056
124.9901844	-103.8315171	1.43890436	0.43814503	-0.0691122	0.97183262
139.3792281	-104.5226391	1.43890436	0.42965812	-0.0691122	0.96700469
153.7682717	-105.2137611	1.43890436	0.4211712	-0.0691122	0.96217675
168.1573153	-105.9048831	1.37776048	0.41268429	-0.07356628	0.95734881
181.9349201	-106.6405458	1.3369979	0.40149439	-0.07653566	0.95714242
195.3048991	-107.4059024	1.3369979	0.38850251	-0.07653566	0.96001705
208.6748781	-108.171259	1.3369979	0.37551063	-0.07653566	0.96289169
222.044857	-108.9366156	1.3369979	0.36251875	-0.07653566	0.96576633
-221.8056667	-64.40300912	1.15104024	0.34950606	-0.2194805	1.09020335
-210.2952643	-66.59781411	1.15104024	0.36880186	-0.2194805	1.08871037
-198.784862	-68.79261911	1.15104024	0.38809766	-0.2194805	1.08721739
-187.2744596	-70.9874241	1.15104024	0.40739345	-0.2194805	1.0857244
-175.7640573	-73.18222909	1.15104024	0.42668925	-0.2194805	1.08423142
-164.2536549	-75.37703408	1.15104024	0.44598505	-0.2194805	1.08273844
-152.7432525	-77.57183907	1.17318892	0.46528085	-0.20727272	1.08124545
-141.0113634	-79.6445663	1.37252704	0.48362233	-0.09740273	1.07897174
-127.2860929	-80.61859365	1.37252704	0.49337504	-0.09740273	1.06967147
-113.5608225	-81.592621	1.37252704	0.50312774	-0.09740273	1.0603712
-99.83555206	-82.56664835	1.37252704	0.51288044	-0.09740273	1.05107093
-86.11028162	-83.5406757	1.37252704	0.52263315	-0.09740273	1.04177066
-72.38501118	-84.51470305	1.37252704	0.53238585	-0.09740273	1.03247038
-58.65974074	-85.48873039	1.37252704	0.54213855	-0.09740273	1.02317011
-44.9344703	-86.46275774	1.4318421	0.55189125	-0.07849523	1.01386984
-30.61604933	-87.24771006	1.47138546	0.55064449	-0.06589023	1.002968
-15.90219469	-87.90661237	1.47138546	0.54206474	-0.06589023	0.99099845
-1.18834004	-88.56551467	1.47138546	0.53348499	-0.06589023	0.9790289
13.52551461	-89.22441698	1.47138546	0.52490524	-0.06589023	0.96705935
28.23936926	-89.88331928	1.47138546	0.51632549	-0.06589023	0.9550898
42.95322391	-90.54222159	1.47138546	0.50774575	-0.06589023	0.94312025
57.66707856	-91.20112389	1.46655812	0.499166	-0.06686946	0.93115069
72.33265979	-91.86981847	1.42311204	0.48986499	-0.07568251	0.91972107
86.56378022	-92.62664357	1.42311204	0.47407267	-0.07568251	0.91315076
100.7949007	-93.38346867	1.42311204	0.45828035	-0.07568251	0.90658045
115.0260211	-94.14029376	1.42311204	0.44248803	-0.07568251	0.90001013
129.2571415	-94.89711886	1.42311204	0.42669571	-0.07568251	0.89343982
143.488262	-95.65394396	1.42311204	0.41090339	-0.07568251	0.88686951
157.7193824	-96.41076905	1.42311204	0.39511107	-0.07568251	0.8802992
171.9505028	-97.16759415	1.36095481	0.37931875	-0.0756478	0.87372889
185.5600509	-97.92407216	1.31951665	0.36251307	-0.07562466	0.87164737
198.7552174	-98.68031878	1.31951665	0.34503182	-0.07562466	0.87255837
211.9503838	-99.4365654	1.31951665	0.32755058	-0.07562466	0.87346936
225.1455503	-100.192812	1.31951665	0.31006933	-0.07562466	0.87438036
-229.2034098	-50.66319079	1.08928037	0.33037718	-0.28377848	1.09139214
-218.3106061	-53.50097561	1.17033603	0.34950606	-0.22097348	1.09020335
-206.6072458	-55.71071043	1.17033603	0.36880186	-0.22097348	1.08871037
-194.9038854	-57.92044525	1.17033603	0.38809766	-0.22097348	1.08721739
-183.2005251	-60.13018007	1.17033603	0.40739345	-0.22097348	1.0857244
-171.4971648	-62.33991489	1.17033603	0.42668925	-0.22097348	1.08423142
-159.7938044	-64.54964971	1.17033603	0.44598505	-0.22097348	1.08273844
-148.0904441	-66.75938453	1.1915304	0.46528085	-0.20954643	1.08124545
-136.17514	-68.85484887	1.38227975	0.48362233	-0.10670301	1.07897174
-122.3523426	-69.92187894	1.38227975	0.49337504	-0.10670301	1.06967147
-108.5295451	-70.988909	1.38227975	0.50312774	-0.10670301	1.0603712
-94.70674762	-72.05593907	1.38227975	0.51288044	-0.10670301	1.05107093
-80.88395016	-73.12296913	1.38227975	0.52263315	-0.10670301	1.04177066
-67.06115269	-74.1899992	1.38227975	0.53238585	-0.10670301	1.03247038
-53.23835522	-75.25702926	1.38227975	0.54213855	-0.10670301	1.02317011
-39.41555775	-76.32405933	1.43059533	0.55189125	-0.08939707	1.01386984
-25.10960446	-77.21803005	1.46280572	0.55064449	-0.07785978	1.002968
-10.4815473	-77.99662786	1.46280572	0.54206474	-0.07785978	0.99099845
4.14650987	-78.77522568	1.46280572	0.53348499	-0.07785978	0.9790289
18.77456704	-79.5538235	1.46280572	0.52490524	-0.07785978	0.96705935
33.4026242	-80.33242132	1.46280572	0.51632549	-0.07785978	0.9550898
48.03068137	-81.11101913	1.46280572	0.50774575	-0.07785978	0.94312025
62.65873853	-81.88961695	1.45725712	0.499166	-0.07829909	0.93115069
77.23130971	-82.67260781	1.40731972	0.48986499	-0.08225282	0.91972107
91.30450694	-83.49513601	1.40731972	0.47407267	-0.08225282	0.91315076
105.3777042	-84.31766421	1.40731972	0.45828035	-0.08225282	0.90658045
119.4509014	-85.14019241	1.40731972	0.44248803	-0.08225282	0.90001013
133.5240986	-85.96272062	1.40731972	0.42669571	-0.08225282	0.89343982
147.5972959	-86.78524882	1.40731972	0.41090339	-0.08225282	0.88686951
161.6704931	-87.60777702	1.40731972	0.39511107	-0.08225282	0.8802992
175.7436904	-88.43030523	1.34414913	0.37931875	-0.07772933	0.87372889
189.1851816	-89.20759849	1.3020354	0.36251307	-0.07471366	0.87164737
202.2055356	-89.95473513	1.3020354	0.34503182	-0.07471366	0.87255837
215.2258896	-90.70187176	1.3020354	0.32755058	-0.07471366	0.87346936
-235.7653917	-35.9620847	0.98657538	0.31149869	-0.37871847	1.09212463
-225.899638	-39.74926942	1.10840925	0.33037718	-0.28496727	1.09139214
-214.8155455	-42.59894209	1.18963183	0.34950606	-0.22246646	1.09020335
-202.9192272	-44.82360674	1.18963183	0.36880186	-0.22246646	1.08871037
-191.0229089	-47.04827139	1.18963183	0.38809766	-0.22246646	1.08721739
-179.1265905	-49.27293604	1.18963183	0.40739345	-0.22246646	1.0857244
-167.2302722	-51.49760068	1.18963183	0.42668925	-0.22246646	1.08423142
-155.3339539	-53.72226533	1.18963183	0.44598505	-0.22246646	1.08273844
-143.4376356	-55.94692998	1.20987189	0.46528085	-0.21182015	1.08124545
-131.3389167	-58.06513144	1.39203245	0.48362233	-0.11600328	1.07897174
-117.4185922	-59.22516422	1.39203245	0.49337504	-0.11600328	1.06967147
-103.4982677	-60.38519701	1.39203245	0.50312774	-0.11600328	1.0603712
-89.57794319	-61.54522979	1.39203245	0.51288044	-0.11600328	1.05107093
-75.6576187	-62.70526257	1.39203245	0.52263315	-0.11600328	1.04177066
-61.7372942	-63.86529535	1.39203245	0.53238585	-0.11600328	1.03247038
-47.8169697	-65.02532814	1.39203245	0.54213855	-0.11600328	1.02317011
-33.8966452	-66.18536092	1.42934856	0.55189125	-0.10029891	1.01386984
-19.60315959	-67.18835003	1.45422597	0.55064449	-0.08982933	1.002968
-5.06089991	-68.08664336	1.45422597	0.54206474	-0.08982933	0.99099845
9.48135977	-68.98493669	1.45422597	0.53348499	-0.08982933	0.9790289
24.02361946	-69.88323002	1.45422597	0.52490524	-0.08982933	0.96705935
38.56587914	-70.78152335	1.45422597	0.51632549	-0.08982933	0.9550898
53.10813882	-71.67981668	1.45422597	0.50774575	-0.08982933	0.94312025
67.65039851	-72.57811001	1.44795611	0.499166	-0.08972871	0.93115069
82.12995963	-73.47539714	1.3915274	0.48986499	-0.08882313	0.91972107
96.04523366	-74.36362845	1.3915274	0.47407267	-0.08882313	0.91315076
109.9605077	-75.25185976	1.3915274	0.45828035	-0.08882313	0.90658045
123.8757817	-76.14009107	1.3915274	0.44248803	-0.08882313	0.90001013
137.7910558	-77.02832238	1.3915274	0.42669571	-0.08882313	0.89343982
151.7063298	-77.91655368	1.3915274	0.41090339	-0.08882313	0.88686951
165.6216038	-78.80478499	1.3915274	0.39511107	-0.08882313	0.8802992
179.5368779	-79.6930163	1.32734345	0.37931875	-0.07981085	0.87372889
192.8103124	-80.49112482	1.28455415	0.36251307	-0.07380267	0.87164737
205.6558539	-81.22915147	1.28455415	0.34503182	-0.07380267	0.87255837
218.5013953	-81.96717813	1.28455415	0.32755058	-0.07380267	0.87346936
-232.6504048	-25.04083841	1.00545387	0.31149869	-0.37945096	1.09212463
-222.5958661	-28.83534804	1.12753813	0.33037718	-0.28615605	1.09139214
-211.3204849	-31.69690858	1.20892763	0.34950606	-0.22395945	1.09020335
-199.2312086	-33.93650305	1.20892763	0.36880186	-0.22395945	1.08871037
-187.1419323	-36.17609753	1.20892763	0.38809766	-0.22395945	1.08721739
-175.052656	-38.415692	1.20892763	0.40739345	-0.22395945	1.0857244
-162.9633797	-40.65528648	1.20892763	0.42668925	-0.22395945	1.08423142
-150.8741034	-42.89488096	1.20892763	0.44598505	-0.22395945	1.08273844
-138.7848272	-45.13447543	1.22821338	0.46528085	-0.21409386	1.08124545
-126.5026933	-47.27541401	1.40178515	0.48362233	-0.12530355	1.07897174
-112.4848418	-48.52844951	1.40178515	0.49337504	-0.12530355	1.06967147
-98.46699029	-49.78148501	1.40178515	0.50312774	-0.12530355	1.0603712
-84.44913876	-51.03452051	1.40178515	0.51288044	-0.12530355	1.05107093
-70.43128724	-52.28755601	1.40178515	0.52263315	-0.12530355	1.04177066
-56.41343571	-53.54059151	1.40178515	0.53238585	-0.12530355	1.03247038
-42.39558418	-54.79362701	1.40178515	0.54213855	-0.12530355	1.02317011
-28.37773265	-56.04666251	1.42810179	0.55189125	-0.11120075	1.01386984
-14.09671472	-57.15867001	1.44564622	0.55064449	-0.10179888	1.002968
0.35974748	-58.17665885	1.44564622	0.54206474	-0.10179888	0.99099845
14.81620968	-59.1946477	1.44564622	0.53348499	-0.10179888	0.9790289
29.27267188	-60.21263654	1.44564622	0.52490524	-0.10179888	0.96705935
43.72913408	-61.23062538	1.44564622	0.51632549	-0.10179888	0.9550898
58.18559628	-62.24861423	1.44564622	0.50774575	-0.10179888	0.94312025
72.64205848	-63.26660307	1.43865511	0.499166	-0.10115834	0.93115069
87.02860955	-64.27818647	1.37573508	0.48986499	-0.09539344	0.91972107
100.7859604	-65.23212088	1.37573508	0.47407267	-0.09539344	0.91315076
114.5433112	-66.1860553	1.37573508	0.45828035	-0.09539344	0.90658045
128.3006621	-67.13998972	1.37573508	0.44248803	-0.09539344	0.90001013
142.0580129	-68.09392413	1.37573508	0.42669571	-0.09539344	0.89343982
155.8153637	-69.04785855	1.37573508	0.41090339	-0.09539344	0.88686951
169.5727146	-70.00179296	1.37573508	0.39511107	-0.09539344	0.8802992
183.3300654	-70.95572738	1.31053777	0.37931875	-0.08189238	0.87372889
196.4354431	-71.77465115	1.2670729	0.36251307	-0.07289167	0.87164737
209.1061721	-72.50356782	1.2670729	0.34503182	-0.07289167	0.87255837
221.7769011	-73.23248449	1.2670729	0.32755058	-0.07289167	0.87346936
-239.7787416	-10.31775757	1.02433237	0.29262019	-0.38018345	1.09285712
-229.535418	-14.11959211	1.02433237	0.31149869	-0.38018345	1.09212463
-219.2920943	-17.92142666	1.146667	0.33037718	-0.28734484	1.09139214
-207.8254243	-20.79487506	1.22822343	0.34950606	-0.22545243	1.09020335
-195.54319	-23.04939936	1.22822343	0.36880186	-0.22545243	1.08871037
-183.2609557	-25.30392367	1.22822343	0.38809766	-0.22545243	1.08721739
-170.9787215	-27.55844797	1.22822343	0.40739345	-0.22545243	1.0857244
-158.6964872	-29.81297228	1.22822343	0.42668925	-0.22545243	1.08423142
-146.414253	-32.06749658	1.22822343	0.44598505	-0.22545243	1.08273844
-134.1320187	-34.32202088	1.24655487	0.46528085	-0.21636757	1.08124545
-121.66647	-36.48569658	1.41153786	0.48362233	-0.13460382	1.07897174
-107.5510914	-37.83173479	1.41153786	0.49337504	-0.13460382	1.06967147
-93.43571289	-39.17777301	1.41153786	0.50312774	-0.13460382	1.0603712
-79.32033433	-40.52381123	1.41153786	0.51288044	-0.13460382	1.05107093
-65.20495578	-41.86984944	1.41153786	0.52263315	-0.13460382	1.04177066
-51.08957722	-43.21588766	1.41153786	0.53238585	-0.13460382	1.03247038
-36.97419866	-44.56192588	1.41153786	0.54213855	-0.13460382	1.02317011
-22.85882011	-45.90796409	1.42685503	0.55189125	-0.12210259	1.01386984
-8.59026985	-47.12898999	1.43706647	0.55064449	-0.11376844	1.002968
5.78039487	-48.26667435	1.43706647	0.54206474	-0.11376844	0.99099845
20.15105958	-49.40435871	1.43706647	0.53348499	-0.11376844	0.9790289
34.5217243	-50.54204306	1.43706647	0.52490524	-0.11376844	0.96705935
48.89238902	-51.67972742	1.43706647	0.51632549	-0.11376844	0.9550898
63.26305374	-52.81741177	1.43706647	0.50774575	-0.11376844	0.94312025
77.63371846	-53.95509613	1.4293541	0.499166	-0.11258797	0.93115069
91.92725947	-55.0809758	1.35994276	0.48986499	-0.10196375	0.91972107
105.5266871	-56.10061332	1.35994276	0.47407267	-0.10196375	0.91315076
119.1261147	-57.12025085	1.35994276	0.45828035	-0.10196375	0.90658045
132.7255424	-58.13988837	1.35994276	0.44248803	-0.10196375	0.90001013
146.32497	-59.15952589	1.35994276	0.42669571	-0.10196375	0.89343982
159.9243976	-60.17916341	1.35994276	0.41090339	-0.10196375	0.88686951
173.5238253	-61.19880093	1.35994276	0.39511107	-0.10196375	0.8802992
187.1232529	-62.21843846	1.2937321	0.37931875	-0.0839739	0.87372889
200.0605739	-63.05817748	1.24959165	0.36251307	-0.07198067	0.87164737
212.5564904	-63.77798417	1.24959165	0.34503182	-0.07198067	0.87255837
-236.8525397	0.61081364	1.04321086	0.29262019	-0.38091595	1.09285712
-226.4204311	-3.19834582	1.04321086	0.31149869	-0.38091595	1.09212463
-215.9883224	-7.00750528	1.16579588	0.33037718	-0.28853363	1.09139214
-204.3303636	-9.89284155	1.24751922	0.34950606	-0.22694541	1.09020335
-191.8551714	-12.16229568	1.24751922	0.36880186	-0.22694541	1.08871037
-179.3799792	-14.43174981	1.24751922	0.38809766	-0.22694541	1.08721739
-166.9047869	-16.70120394	1.24751922	0.40739345	-0.22694541	1.0857244
-154.4295947	-18.97065807	1.24751922	0.42668925	-0.22694541	1.08423142
-141.9544025	-21.2401122	1.24751922	0.44598505	-0.22694541	1.08273844
-129.4792102	-23.50956634	1.26489636	0.46528085	-0.21864128	1.08124545
-116.8302467	-25.69597915	1.42129056	0.48362233	-0.14390409	1.07897174
-102.6173411	-27.13502008	1.42129056	0.49337504	-0.14390409	1.06967147
-88.40443549	-28.57406101	1.42129056	0.50312774	-0.14390409	1.0603712
-74.1915299	-30.01310195	1.42129056	0.51288044	-0.14390409	1.05107093
-59.97862432	-31.45214288	1.42129056	0.52263315	-0.14390409	1.04177066
-45.76571873	-32.89118381	1.42129056	0.53238585	-0.14390409	1.03247038
-31.55281314	-34.33022475	1.42129056	0.54213855	-0.14390409	1.02317011
-17.33990756	-35.76926568	1.42560826	0.55189125	-0.13300443	1.01386984
-3.08382498	-37.09930998	1.42848672	0.55064449	-0.12573799	1.002968
11.20104225	-38.35668985	1.42848672	0.54206474	-0.12573799	0.99099845
25.48590949	-39.61406971	1.42848672	0.53348499	-0.12573799	0.9790289
39.77077672	-40.87144958	1.42848672	0.52490524	-0.12573799	0.96705935
54.05564396	-42.12882945	1.42848672	0.51632549	-0.12573799	0.9550898
68.3405112	-43.38620932	1.42848672	0.50774575	-0.12573799	0.94312025
82.62537843	-44.64358919	1.4200531	0.499166	-0.12401759	0.93115069
96.82590939	-45.88376513	1.34415044	0.48986499	-0.10853406	0.91972107
110.2674138	-46.96910576	1.34415044	0.47407267	-0.10853406	0.91315076
123.7089183	-48.05444639	1.34415044	0.45828035	-0.10853406	0.90658045
137.1504227	-49.13978702	1.34415044	0.44248803	-0.10853406	0.90001013
150.5919271	-50.22512765	1.34415044	0.42669571	-0.10853406	0.89343982
164.0334316	-51.31046828	1.34415044	0.41090339	-0.10853406	0.88686951
177.474936	-52.3958089	1.34415044	0.39511107	-0.10853406	0.8802992
190.9164404	-53.48114953	1.27692642	0.37931875	-0.08605543	0.87372889
203.6857046	-54.34170381	1.2321104	0.36251307	-0.07106967	0.87164737
216.0068086	-55.05240051	1.2321104	0.34503182	-0.07106967	0.87255837
-244.5472314	15.35586923	1.06208936	0.27374169	-0.38164844	1.09358961
-233.9263378	11.53938485	1.06208936	0.29262019	-0.38164844	1.09285712
-223.3054442	7.72290047	1.06208936	0.31149869	-0.38164844	1.09212463
-212.6845506	3.9064161	1.18492476	0.33037718	-0.28972241	1.09139214
-200.835303	1.00919197	1.26681502	0.34950606	-0.2284384	1.09020335
-188.1671528	-1.27519199	1.26681502	0.36880186	-0.2284384	1.08871037
-175.4990026	-3.55957595	1.26681502	0.38809766	-0.2284384	1.08721739
-162.8308524	-5.84395991	1.26681502	0.40739345	-0.2284384	1.0857244
-150.1627022	-8.12834387	1.26681502	0.42668925	-0.2284384	1.08423142
-137.494552	-10.41272783	1.26681502	0.44598505	-0.2284384	1.08273844
-124.8264018	-12.69711179	1.28323785	0.46528085	-0.22091499	1.08124545
-111.9940233	-14.90626172	1.43104326	0.48362233	-0.15320437	1.07897174
-97.6835907	-16.43830537	1.43104326	0.49337504	-0.15320437	1.06967147
-83.37315808	-17.97034902	1.43104326	0.50312774	-0.15320437	1.0603712
-69.06272547	-19.50239267	1.43104326	0.51288044	-0.15320437	1.05107093
-54.75229285	-21.03443632	1.43104326	0.52263315	-0.15320437	1.04177066
-40.44186024	-22.56647997	1.43104326	0.53238585	-0.15320437	1.03247038
-26.13142762	-24.09852362	1.43104326	0.54213855	-0.15320437	1.02317011
-11.82099501	-25.63056727	1.42436149	0.55189125	-0.14390627	1.01386984
2.42261989	-27.06962996	1.41990698	0.55064449	-0.13770754	1.002968
16.62168964	-28.44670534	1.41990698	0.54206474	-0.13770754	0.99099845
30.82075939	-29.82378072	1.41990698	0.53348499	-0.13770754	0.9790289
45.01982915	-31.2008561	1.41990698	0.52490524	-0.13770754	0.96705935
59.2188989	-32.57793149	1.41990698	0.51632549	-0.13770754	0.9550898
73.41796865	-33.95500687	1.41990698	0.50774575	-0.13770754	0.94312025
87.61703841	-35.33208225	1.41075209	0.499166	-0.13544722	0.93115069
101.7245593	-36.68655446	1.32835812	0.48986499	-0.11510437	0.91972107
115.0081405	-37.8375982	1.32835812	0.47407267	-0.11510437	0.91315076
128.2917218	-38.98864193	1.32835812	0.45828035	-0.11510437	0.90658045
141.575303	-40.13968567	1.32835812	0.44248803	-0.11510437	0.90001013
154.8588842	-41.2907294	1.32835812	0.42669571	-0.11510437	0.89343982
168.1424655	-42.44177314	1.32835812	0.41090339	-0.11510437	0.88686951
181.4260467	-43.59281687	1.32835812	0.39511107	-0.11510437	0.8802992
194.7096279	-44.74386061	1.26012074	0.37931875	-0.08813695	0.87372889
207.3108353	-45.62523014	1.21462915	0.36251307	-0.07015867	0.87164737
219.4571268	-46.32681686	1.21462915	0.34503182	-0.07015867	0.87255837
-242.5138926	26.13959928	1.07764851	0.20333388	-0.37745252	1.07837301
-231.7374075	22.36507412	1.07764851	0.21889303	-0.37745252	1.08256893
-220.9609224	18.59054896	1.07764851	0.23445218	-0.37745252	1.08676485
-210.1844373	14.8160238	1.19957227	0.25001133	-0.2910102	1.09096077
-198.1887146	11.90592181	1.28085478	0.26465885	-0.23338199	1.08967298
-185.3801668	9.57210193	1.28085478	0.27869861	-0.23338199	1.08472939
-172.571619	7.23828205	1.28085478	0.29273836	-0.23338199	1.0797858
-159.7630712	4.90446218	1.28085478	0.30677812	-0.23338199	1.07484221
-146.9545234	2.5706423	1.28085478	0.32081788	-0.23338199	1.06989862
-134.1459756	0.23682242	1.28085478	0.33485764	-0.23338199	1.06495502
-121.3374278	-2.09699746	1.29639541	0.3488974	-0.2262876	1.06001143
-108.3734737	-4.35987351	1.43626107	0.36205496	-0.16243816	1.05463882
-94.01086294	-5.98425508	1.43626107	0.36727278	-0.16243816	1.04540503
-79.6482522	-7.60863665	1.43626107	0.37249059	-0.16243816	1.03617124
-65.28564146	-9.23301821	1.43626107	0.3777084	-0.16243816	1.02693745
-50.92303072	-10.85739978	1.43626107	0.38292621	-0.16243816	1.01770365
-36.56041998	-12.48178135	1.43626107	0.38814403	-0.16243816	1.00846986
-22.19780923	-14.10616292	1.43626107	0.39336184	-0.16243816	0.99923607
-7.83519849	-15.73054449	1.42200377	0.39857965	-0.15309152	0.99000228
6.38483918	-17.26145973	1.4124989	0.39622193	-0.14686044	0.98081702
20.50982813	-18.7300641	1.4124989	0.38881385	-0.14686044	0.97166412
34.63481708	-20.19866846	1.4124989	0.38140577	-0.14686044	0.96251123
48.75980604	-21.66727282	1.4124989	0.37399769	-0.14686044	0.95335833
62.88479499	-23.13587718	1.4124989	0.36658961	-0.14686044	0.94420543
77.00978395	-24.60448154	1.4124989	0.35918153	-0.14686044	0.93505253
91.1347729	-26.0730859	1.40304084	0.35177345	-0.144243	0.92589963
105.1651813	-27.51551585	1.31791835	0.3440622	-0.12068603	0.91710386
118.3443649	-28.72237611	1.31791835	0.33362243	-0.12068603	0.91152221
131.5235484	-29.92923637	1.31791835	0.32318266	-0.12068603	0.90594056
144.702732	-31.13609662	1.31791835	0.3127429	-0.12068603	0.9003589
157.8819155	-32.34295688	1.31791835	0.30230313	-0.12068603	0.89477725
171.0610991	-33.54981714	1.31791835	0.29186336	-0.12068603	0.8891956
184.2402826	-34.75667739	1.31791835	0.28142359	-0.12068603	0.88361395
197.4194662	-35.96353765	1.25063084	0.27098382	-0.09034496	0.8780323
209.9257745	-36.86698729	1.20577249	0.26149392	-0.07011759	0.87582428
-240.9499392	36.82188528	1.09099476	0.15639534	-0.36997098	1.0682286
-230.0399916	33.12217543	1.09099476	0.16974159	-0.36997098	1.07571013
-219.130044	29.42246558	1.09099476	0.18308784	-0.36997098	1.08319166
-208.2200963	25.72275573	1.21123221	0.1964341	-0.29236399	1.09067319
-196.1077742	22.79911587	1.29139051	0.20809404	-0.24062599	1.08931941
-183.1938691	20.39285601	1.29139051	0.21862977	-0.24062599	1.08207541
-170.2799639	17.98659616	1.29139051	0.2291655	-0.24062599	1.07483141
-157.3660588	15.5803363	1.29139051	0.23970124	-0.24062599	1.06758741
-144.4521537	13.17407644	1.29139051	0.25023697	-0.24062599	1.06034341
-131.5382486	10.76781658	1.29139051	0.2607727	-0.24062599	1.05309942
-118.6243434	8.36155672	1.30609702	0.27130843	-0.23372615	1.04585542
-105.5633732	6.02429522	1.43845563	0.28101005	-0.17162763	1.03841687
-91.17881693	4.30801893	1.43845563	0.2832046	-0.17162763	1.0292274
-76.79426067	2.59174264	1.43845563	0.28539915	-0.17162763	1.02003793
-62.4097044	0.87546636	1.43845563	0.28759371	-0.17162763	1.01084846
-48.02514813	-0.84080993	1.43845563	0.28978826	-0.17162763	1.00165899
-33.64059186	-2.55708622	1.43845563	0.29198281	-0.17162763	0.99246951
-19.2560356	-4.27336251	1.43845563	0.29417736	-0.17162763	0.98328004
-4.87147933	-5.9896388	1.41890541	0.29637192	-0.16113239	0.97409057
9.31757474	-7.6009627	1.40587193	0.29327356	-0.15413557	0.9660497
23.37629402	-9.14231836	1.40587193	0.28664659	-0.15413557	0.95877457
37.4350133	-10.68367401	1.40587193	0.28001962	-0.15413557	0.95149944
51.49373258	-12.22502966	1.40587193	0.27339265	-0.15413557	0.94422432
65.55245185	-13.76638532	1.40587193	0.26676569	-0.15413557	0.93694919
79.61117113	-15.30774097	1.40587193	0.26013872	-0.15413557	0.92967406
93.66989041	-16.84909662	1.39638943	0.25351175	-0.15128287	0.92239893
107.6337847	-18.36192528	1.31104695	0.24686034	-0.12560857	0.91535906
120.7442543	-19.618011	1.31104695	0.23998894	-0.12560857	0.91043651
133.8547238	-20.87409673	1.31104695	0.23311754	-0.12560857	0.90551396
146.9651933	-22.13018245	1.31104695	0.22624614	-0.12560857	0.90059142
160.0756629	-23.38626817	1.31104695	0.21937474	-0.12560857	0.89566887
173.1861324	-24.64235389	1.31104695	0.21250334	-0.12560857	0.89074632
186.296602	-25.89843961	1.31104695	0.20563194	-0.12560857	0.88582378
199.4070715	-27.15452533	1.24601811	0.19876054	-0.0926373	0.88090123
211.8672526	-28.08089834	1.20266555	0.19414781	-0.07065645	0.8786089
-239.3859859	47.50417128	1.10434102	0.15639534	-0.36248945	1.0682286
-228.3425757	43.87927674	1.10434102	0.16974159	-0.36248945	1.07571013
-217.2991655	40.2543822	1.10434102	0.18308784	-0.36248945	1.08319166
-206.2557553	36.62948765	1.22289215	0.1964341	-0.29371777	1.09067319
-194.0268338	33.69230993	1.30192624	0.20809404	-0.24786998	1.08931941
-181.0075713	31.2136101	1.30192624	0.21862977	-0.24786998	1.08207541
-167.9883089	28.73491026	1.30192624	0.2291655	-0.24786998	1.07483141
-154.9690464	26.25621042	1.30192624	0.23970124	-0.24786998	1.06758741
-141.949784	23.77751058	1.30192624	0.25023697	-0.24786998	1.06034341
-128.9305215	21.29881074	1.30192624	0.2607727	-0.24786998	1.05309942
-115.9112591	18.8201109	1.31579864	0.27130843	-0.2411647	1.04585542
-102.7532727	16.40846395	1.44065018	0.28101005	-0.1808171	1.03841687
-88.34677092	14.60029294	1.44065018	0.2832046	-0.1808171	1.0292274
-73.94026913	12.79212193	1.44065018	0.28539915	-0.1808171	1.02003793
-59.53376734	10.98395092	1.44065018	0.28759371	-0.1808171	1.01084846
-45.12726554	9.17577992	1.44065018	0.28978826	-0.1808171	1.00165899
-30.72076375	7.36760891	1.44065018	0.29198281	-0.1808171	0.99246951
-16.31426196	5.5594379	1.44065018	0.29417736	-0.1808171	0.98328004
-1.90776017	3.7512669	1.41580705	0.29637192	-0.16917326	0.97409057
12.25031031	2.05953433	1.39924496	0.29327356	-0.16141069	0.9660497
26.24275991	0.44542738	1.39924496	0.28664659	-0.16141069	0.95877457
40.23520951	-1.16867956	1.39924496	0.28001962	-0.16141069	0.95149944
54.22765912	-2.78278651	1.39924496	0.27339265	-0.16141069	0.94422432
68.22010872	-4.39689345	1.39924496	0.26676569	-0.16141069	0.93694919
82.21255832	-6.0110004	1.39924496	0.26013872	-0.16141069	0.92967406
96.20500792	-7.62510734	1.38973802	0.25351175	-0.15832274	0.92239893
110.1023881	-9.20833471	1.30417555	0.24686034	-0.13053112	0.91535906
123.1441436	-10.5136459	1.30417555	0.23998894	-0.13053112	0.91043651
136.1858992	-11.81895708	1.30417555	0.23311754	-0.13053112	0.90551396
149.2276547	-13.12426827	1.30417555	0.22624614	-0.13053112	0.90059142
162.2694103	-14.42957946	1.30417555	0.21937474	-0.13053112	0.89566887
175.3111658	-15.73489064	1.30417555	0.21250334	-0.13053112	0.89074632
188.3529213	-17.04020183	1.30417555	0.20563194	-0.13053112	0.88582378
201.3946769	-18.34551302	1.24140539	0.19876054	-0.09492964	0.88090123
-237.8220325	58.18645728	1.11768727	0.15639534	-0.35500792	1.0682286
-226.6451598	54.63637805	1.11768727	0.16974159	-0.35500792	1.07571013
-215.4682871	51.08629881	1.11768727	0.18308784	-0.35500792	1.08319166
-204.2914144	47.53621958	1.23455209	0.1964341	-0.29507156	1.09067319
-191.9458934	44.585504	1.31246198	0.20809404	-0.25511398	1.08931941
-178.8212736	42.03436418	1.31246198	0.21862977	-0.25511398	1.08207541
-165.6966539	39.48322436	1.31246198	0.2291655	-0.25511398	1.07483141
-152.5720341	36.93208454	1.31246198	0.23970124	-0.25511398	1.06758741
-139.4474143	34.38094472	1.31246198	0.25023697	-0.25511398	1.06034341
-126.3227945	31.8298049	1.31246198	0.2607727	-0.25511398	1.05309942
-113.1981748	29.27866508	1.32550025	0.27130843	-0.24860324	1.04585542
-99.94317223	26.79263267	1.44284473	0.28101005	-0.19000657	1.03841687
-85.51472491	24.89256695	1.44284473	0.2832046	-0.19000657	1.0292274
-71.08627759	22.99250122	1.44284473	0.28539915	-0.19000657	1.02003793
-56.65783027	21.09243549	1.44284473	0.28759371	-0.19000657	1.01084846
-42.22938296	19.19236977	1.44284473	0.28978826	-0.19000657	1.00165899
-27.80093564	17.29230404	1.44284473	0.29198281	-0.19000657	0.99246951
-13.37248832	15.39223832	1.44284473	0.29417736	-0.19000657	0.98328004
1.055959	13.49217259	1.41270869	0.29637192	-0.17721412	0.97409057
15.18304588	11.72003136	1.39261799	0.29327356	-0.16868582	0.9660497
29.1092258	10.03317312	1.39261799	0.28664659	-0.16868582	0.95877457
43.03540573	8.34631488	1.39261799	0.28001962	-0.16868582	0.95149944
56.96158565	6.65945665	1.39261799	0.27339265	-0.16868582	0.94422432
70.88776558	4.97259841	1.39261799	0.26676569	-0.16868582	0.93694919
84.8139455	3.28574018	1.39261799	0.26013872	-0.16868582	0.92967406
98.74012543	1.59888194	1.38308661	0.25351175	-0.16536261	0.92239893
112.5709915	-0.05474414	1.29730415	0.24686034	-0.13545367	0.91535906
125.544033	-1.40928079	1.29730415	0.23998894	-0.13545367	0.91043651
138.5170746	-2.76381744	1.29730415	0.23311754	-0.13545367	0.90551396
151.4901161	-4.11835409	1.29730415	0.22624614	-0.13545367	0.90059142
164.4631576	-5.47289074	1.29730415	0.21937474	-0.13545367	0.89566887
177.4361992	-6.8274274	1.29730415	0.21250334	-0.13545367	0.89074632
190.4092407	-8.18196405	1.29730415	0.20563194	-0.13545367	0.88582378
203.3822822	-9.5365007	1.23679267	0.19876054	-0.09722197	0.88090123
-236.2580791	68.86874328	1.13103352	0.15639534	-0.34752639	1.0682286
-224.9477439	65.39347936	1.13103352	0.16974159	-0.34752639	1.07571013
-213.6374086	61.91821543	1.13103352	0.18308784	-0.34752639	1.08319166
-202.3270734	58.44295151	1.24621204	0.1964341	-0.29642534	1.09067319
-189.864953	55.47869806	1.32299771	0.20809404	-0.26235798	1.08931941
-176.6349759	52.85511826	1.32299771	0.21862977	-0.26235798	1.08207541
-163.4049988	50.23153846	1.32299771	0.2291655	-0.26235798	1.07483141
-150.1750217	47.60795866	1.32299771	0.23970124	-0.26235798	1.06758741
-136.9450446	44.98437886	1.32299771	0.25023697	-0.26235798	1.06034341
-123.7150675	42.36079906	1.32299771	0.2607727	-0.26235798	1.05309942
-110.4850904	39.73721926	1.33520187	0.27130843	-0.25604179	1.04585542
-97.13307174	37.1768014	1.44503928	0.28101005	-0.19919604	1.03841687
-82.6826789	35.18484095	1.44503928	0.2832046	-0.19919604	1.0292274
-68.23228606	33.19288051	1.44503928	0.28539915	-0.19919604	1.02003793
-53.78189321	31.20092006	1.44503928	0.28759371	-0.19919604	1.01084846
-39.33150037	29.20895962	1.44503928	0.28978826	-0.19919604	1.00165899
-24.88110753	27.21699917	1.44503928	0.29198281	-0.19919604	0.99246951
-10.43071468	25.22503873	1.44503928	0.29417736	-0.19919604	0.98328004
4.01967816	23.23307828	1.40961033	0.29637192	-0.18525499	0.97409057
18.11578145	21.38052839	1.38599102	0.29327356	-0.17596095	0.9660497
31.97569169	19.62091886	1.38599102	0.28664659	-0.17596095	0.95877457
45.83560194	17.86130933	1.38599102	0.28001962	-0.17596095	0.95149944
59.69551219	16.1016998	1.38599102	0.27339265	-0.17596095	0.94422432
73.55542244	14.34209028	1.38599102	0.26676569	-0.17596095	0.93694919
87.41533269	12.58248075	1.38599102	0.26013872	-0.17596095	0.92967406
101.2752429	10.82287122	1.3764352	0.25351175	-0.17240248	0.92239893
115.0395949	9.09884643	1.29043275	0.24686034	-0.14037621	0.91535906
127.9439224	7.69508432	1.29043275	0.23998894	-0.14037621	0.91043651
140.84825	6.2913222	1.29043275	0.23311754	-0.14037621	0.90551396
153.7525775	4.88756008	1.29043275	0.22624614	-0.14037621	0.90059142
166.656905	3.48379797	1.29043275	0.21937474	-0.14037621	0.89566887
179.5612325	2.08003585	1.29043275	0.21250334	-0.14037621	0.89074632
192.4655601	0.67627373	1.29043275	0.20563194	-0.14037621	0.88582378
205.3698876	-0.72748838	1.23217995	0.19876054	-0.09951431	0.88090123
-234.6941257	79.55102928	1.14437978	0.15639534	-0.34004486	1.0682286
-223.2503279	76.15058067	1.14437978	0.16974159	-0.34004486	1.07571013
-211.8065302	72.75013205	1.14437978	0.18308784	-0.34004486	1.08319166
-200.3627324	69.34968343	1.25787198	0.1964341	-0.29777913	1.09067319
-187.7840126	66.37189212	1.33353344	0.20809404	-0.26960198	1.08931941
-174.4486782	63.67587234	1.33353344	0.21862977	-0.26960198	1.08207541
-161.1133438	60.97985256	1.33353344	0.2291655	-0.26960198	1.07483141
-147.7780094	58.28383278	1.33353344	0.23970124	-0.26960198	1.06758741
-134.4426749	55.587813	1.33353344	0.25023697	-0.26960198	1.06034341
-121.1073405	52.89179322	1.33353344	0.2607727	-0.26960198	1.05309942
-107.7720061	50.19577344	1.34490348	0.27130843	-0.26348033	1.04585542
-94.32297126	47.56097013	1.44723384	0.28101005	-0.20838552	1.03841687
-79.85063289	45.47711496	1.44723384	0.2832046	-0.20838552	1.0292274
-65.37829452	43.3932598	1.44723384	0.28539915	-0.20838552	1.02003793
-50.90595615	41.30940463	1.44723384	0.28759371	-0.20838552	1.01084846
-36.43361778	39.22554947	1.44723384	0.28978826	-0.20838552	1.00165899
-21.96127941	37.1416943	1.44723384	0.29198281	-0.20838552	0.99246951
-7.48894105	35.05783914	1.44723384	0.29417736	-0.20838552	0.98328004
6.98339732	32.97398398	1.40651197	0.29637192	-0.19329586	0.97409057
21.04851701	31.04102542	1.37936406	0.29327356	-0.18323608	0.9660497
34.84215759	29.2086646	1.37936406	0.28664659	-0.18323608	0.95877457
48.63579816	27.37630378	1.37936406	0.28001962	-0.18323608	0.95149944
62.42943873	25.54394296	1.37936406	0.27339265	-0.18323608	0.94422432
76.2230793	23.71158214	1.37936406	0.26676569	-0.18323608	0.93694919
90.01671987	21.87922132	1.37936406	0.26013872	-0.18323608	0.92967406
103.8103604	20.0468605	1.36978379	0.25351175	-0.17944235	0.92239893
117.5081983	18.25243701	1.28356135	0.24686034	-0.14529876	0.91535906
130.3438118	16.79944942	1.28356135	0.23998894	-0.14529876	0.91043651
143.1794253	15.34646184	1.28356135	0.23311754	-0.14529876	0.90551396
156.0150389	13.89347426	1.28356135	0.22624614	-0.14529876	0.90059142
168.8506524	12.44048668	1.28356135	0.21937474	-0.14529876	0.89566887
181.6862659	10.9874991	1.28356135	0.21250334	-0.14529876	0.89074632
194.5218794	9.53451152	1.28356135	0.20563194	-0.14529876	0.88582378
-233.1301723	90.23331528	1.15772603	0.15639534	-0.33256333	1.0682286
-221.552912	86.90768198	1.15772603	0.16974159	-0.33256333	1.07571013
-209.9756517	83.58204867	1.15772603	0.18308784	-0.33256333	1.08319166
-198.3983914	80.25641536	1.26953192	0.1964341	-0.29913292	1.09067319
-185.7030723	77.26508618	1.34406918	0.20809404	-0.27684598	1.08931941
-172.2623805	74.49662642	1.34406918	0.21862977	-0.27684598	1.08207541
-158.8216888	71.72816666	1.34406918	0.2291655	-0.27684598	1.07483141
-145.380997	68.9597069	1.34406918	0.23970124	-0.27684598	1.06758741
-131.9403052	66.19124714	1.34406918	0.25023697	-0.27684598	1.06034341
-118.4996135	63.42278738	1.34406918	0.2607727	-0.27684598	1.05309942
-105.0589217	60.65432762	1.3546051	0.27130843	-0.27091888	1.04585542
-91.51287077	57.94513885	1.44942839	0.28101005	-0.21757499	1.03841687
-77.01858688	55.76938897	1.44942839	0.2832046	-0.21757499	1.0292274
[truncated: 7,905 more rows]
