# Supplementary material for: An archetype and scaling of developmental tissue dynamics across species
Source: Nat Commun. 2023 Dec 11;14:8199. doi: 10.1038/s41467-023-43902-y (PMC10713982; doi:10.1038/s41467-023-43902-y)
Supplement: Supplementary file 6 — Source Data [file 41467_2023_43902_MOESM6_ESM.zip]

Archive with 4 entries (4 files):
- Source Data for Figure 2.xlsx
- Source Data for Figure 3.xlsx
- Source Data for Figure 4.xlsx
- Source Data for Figure 5.xlsx
