# Supplementary material for: An archetype and scaling of developmental tissue dynamics across species
Source: Nat Commun. 2023 Dec 11;14:8199. doi: 10.1038/s41467-023-43902-y (PMC10713982; doi:10.1038/s41467-023-43902-y)
Supplement: Supplementary file 6 — Source Data [file 41467_2023_43902_MOESM6_ESM.zip › Source Data for Figure 2.xlsx]

## Sheet: Fig2B
st50.6-51.1	X	Y	x	y	st51.1-51.6	X	Y	x	y	st51.6-52.0	X	Y	x	y	St52.0-52.4					St52.4-52.8	552.594	295.637	647.838	320.379	St52.8-53.2	599.265	338.096	702.322	365.058	St53.2-53.6	706.756	366.283	777.614	386.203	St53.6-54.0	1249.68	178.29	1467.5	278.336	St54.0-54.4	1467.5	278.336	1747.27	236.489
	167.392	224.36	243.628	242.495		243.628	242.495	276.243	257.555		446.022	258.324	529.833	291.531		532.944	229.879	662.343	220.063		316.874	340.927	402.423	342.285		293.834	355.253	369.283	375.126		332.79	365.954	412.069	350.25		1081.43	363.244	1268.25	435.197		1268.25	435.197	1558.33	446.738
	27.5148	239.828	54.7456	263.795		54.7456	263.795	67.1352	281.043		286.458	281.208	353.817	307.32		250.221	312.439	373.433	317.181		67.3543	307.684	92.4404	296.573		112.865	339.022	152.837	358.634		153.014	356.278	215.446	338.302		762.751	448.441	927.27	476.989		927.27	476.989	1073.84	437.036
	-120.517	227.906	-119.411	247.407		-119.411	247.407	-120.234	256.945		223.246	291.059	282.118	324.095		37.6702	312.36	123.712	318.605		-198.777	281.287	-221.955	270.858		-139.442	302.048	-152.944	321.498		-10.1208	330.973	41.5935	309.871		561.863	428.853	685.127	451.206		685.127	451.206	799.701	425.356
	-210.324	196.34	-253.59	220.226		-253.59	220.226	-276.044	235.515		136.628	294.453	179.412	326.293		-114.009	274.12	-65.8328	293.88		-81.9442	-260.913	-81.454	-276.955		-218.629	282.592	-258.013	286.215		-240.886	307.219	-250.004	265.973		331.809	395.518	435.57	398.451		435.57	398.451	527.622	404.746
	-302.06	147.234	-380.011	165.511		-380.11	165.511	-434.038	199.294		60.1591	284.45	86.462	311.043		-280.972	247.907	-274.804	262.041		99.6775	-329.874	136.596	-330.873		-275.563	307.012	-324.911	322.645		-381.306	371.961	-395.98	366.072		117.009	377.011	233.062	379.066		233.062	379.066	262.859	388.887
	-364.841	75.5038	-463.211	95.011		-463.211	95.111	-534.612	114.57		-11.5127	274.267	12.1189	299.09		-435.73	242.579	-443.814	289.32		466.285	-375.939	553.412	-405.729		-482.83	381.859	-574.92	427.201		-598	429.9	-653.937	515.639		-46.3645	308.454	4.76668	310.002		4.76668	310.002	15.5764	328.685
	-395.909	-18.8002	-492.711	0.05011		-492.7	0.0511	-572.66	18.0381		-83.0438	256.905	-68.126	280.016		-605.5	176.4	-720.857	208.555		-602.423	-42.4357	-670.184	-97.3298		-622.631	356.115	-728.896	399.706		-886.01	392.01	-1000.46	472.146		-217.524	246.425	-237.591	242.164		-237.591	242.164	-310.372	256.343
	-375.759	-82.1315	-479.611	-68.7		-479.6	-68.7	-560.366	-60.5723		-179.916	243.205	-169.792	254.209		-665.3	18.4	-772.997	36.9541		-440.26	-135.428	-469.543	-162.736		-735.922	308.436	-864.809	334.851		-1006	202.7	-1147.31	209.73		-323.923	394.672	-416.809	473.428		-416.809	473.428	-592.182	497.946
	-299.924	-136.837	-431.412	-141.403		-431.412	-141.403	-499.006	-147.507		-353.426	222.903	-393.999	246.163		-630.806	-121.539	-741.048	-128.921		-359.388	-226.944	-393.987	-246.241		-830.767	243.632	-971.643	255.243		-1009	74.4	-1148.28	72.1708		-474.427	511.969	-602.7	595.7		-602.7	595.7	-806.942	677.207
	-211.958	-167.329	-327.875	-179.897		-327.875	-179.897	-392.097	-194.012		-525.143	151.084	-588.159	181.558		-448.839	-229.49	-495.325	-294.65		-440.521	41.1271	-480.593	11.6751		-859.896	84.9935	-989.605	70.3822		-1038.1	-82.9	-1177.62	-106.692		-579.703	540.8	-726.01	638.01		-726.01	638.01	-968.721	721.641
	-32.8345	-227.517	-54.923	-226.31		-54.923	-226.31	-69.5276	-228.515		-566.221	76.1957	-643.047	87.0251		-223.217	-242.772	-243.181	-275.803		-299.41	-39.9829	-321.078	-59.6547		-866.276	-12.6209	-993.796	-50.5346		-971	-208	-1106.09	-244.886		-644.283	545.428	-799.01	645.8		-799.01	645.8	-1058.86	727.716
	58.4944	-251.214	73.4238	-259.853		73.4238	-259.853	79.6152	-268.213		-581.221	2.62907	-664.571	1.34683		-119.5	-248.01	-103.754	-264.412		-207.448	-126.152	-213.001	-154.415		-869.72	-109.37	-990.189	-164.027		-918.6	-290	-1026.79	-337.149		-700.74	522.724	-864.606	627.053		-864.606	627.053	-1106.15	660.936
	122.356	-254.414	152.345	-275.538		152.345	-275.538	165.943	-289.876		-560.038	-81.4018	-637.622	-100.694		-11.5156	-273.688	38.737	-308.737		-326.826	162.436	-365.841	120.397		-818.009	-220.965	-919.13	-272.109		-842.8	-365.5	-928.202	-425.004		-800.193	481.609	-965.556	551.405		-965.556	551.405	-1198.11	565.563
	227.979	-221.793	271.196	-267.714		271.196	-267.714	290.984	-291.244		-464.717	-179.733	-530.52	-214.685		211.727	-330.606	295.811	-383.948		-193.722	41.8072	-206.286	10.9333		-735.45	-316.997	-816.046	-379.602		-775.8	-417.9	-825.118	-492.77		-902.419	461.814	-1090.44	510.038		-1090.44	510.038	-1333.84	495.822
	299.961	-147.209	364.457	-203.087		364.457	-203.087	393.769	-224.148		-358.128	-214.865	-405.928	-248.471		450.358	-300.441	567.991	-336.617		-23.4382	-34.5509	-3.78625	-53.8849		-626.733	-387.715	-690.11	-455.73		-600.9	-447.1	-615.192	-526.729		-981.713	435.878	-1168.16	480.144		-1168.16	480.144	-1418.17	459.508
	345.904	-93.5516	438.742	-133.313		438.742	-133.313	486.196	-146.311		-123.649	-234.423	-126.193	-247.253		-542.555	118.475	-610.004	129.83		79.6822	-140.318	121.678	-154.439		-444.92	-394.387	-481.169	-446.319		-425.956	-399.143	-414.918	-454.841		-1060.7	365.934	-1240.72	422.374		-1240.72	422.374	-1478.76	392.061
	-331.452	-71.6162	-444.277	-61.6265		-444.277	-61.6265	-500.772	-56.7942		65.3055	-273.584	97.4985	-299.413		-561.719	-72.3195	-631.401	-92.0756		201.463	-244.613	254.715	-247.481		-292.668	-328.642	-308.317	-343.329		-345.006	-366.296	-338.993	-395.092		-1091.18	229.031	-1251.41	274.029		-1251.41	274.029	-1466.53	221.083
	-289.898	17.0997	-357.967	18.5194		-357.967	18.5194	-395.665	20.0289		157.609	-301.947	204.483	-330.045		-425.455	0.295308	-437.743	-29.0366		-75.8359	154.949	-74.5011	120.334		-154.872	-299.971	-150.621	-308.206		-39.134	-314.623	12.409	-330.902		-1103.52	133.1	-1251.59	182.438		-1251.59	182.438	-1452.52	120.363
	-227.714	-14.5015	-263.936	-13.314		-263.936	-13.314	-282.539	-14.6761		299.919	-297.014	345.747	-331.65		-329.33	-98.2871	-325.437	-124.099		95.0361	55.0494	132.387	38.3503		41.0179	-277.925	79.9031	-293.398		72.5041	-310.224	151.025	-330.345		-1151.45	55.0557	-1323.44	113.09		-1323.44	113.09	-1516.94	36.413
	-172.023	-72.6261	-201.287	-70.7106		-201.287	-70.7106	-218.898	-74.4978		393.318	-265.792	444.321	-310.423		-305.027	90.1756	-298.192	80.2064		204.047	-45.272	261.364	-68.2328		210.455	-323.838	270.343	-336.969		421.933	-343.014	531.831	-355.127		-1171.69	-37.1611	-1353.89	28.7299		-1353.89	28.7299	-1539.78	-76.4465
	-96.1562	-147.682	-132.197	-137.632		-132.197	-137.632	-154.014	-135.506		503.666	-166.949	580.597	-183.103		-204.679	-18.6013	-176.895	-32.6753		295.228	-145.951	363.588	-159.063		496.04	-391.151	606.684	-406.761		650.746	-362.855	783.195	-355.434		-1158.9	-118.956	-1327.13	-64.8931		-1327.13	-64.8931	-1489.84	-174.771
	-203.656	65.6531	-224.752	58.8387		-224.752	58.8387	-235.599	55.3249		-447.884	-78.6707	-501.418	-97.4935		-114.417	-99.6355	-89.69	-118.783		420.31	-247.455	522.522	-260.099		601.011	-375.749	726.215	-396.307		885.63	-366.404	1049.87	-317.339		-1072.31	-268.308	-1200.91	-241.075		-1200.91	-241.075	-1330.43	-354.301
	-143.871	15.4151	-147.971	1.65743		-147.971	1.65743	-152.013	-6.33057		-384.275	-126.799	-437.797	-148.737		-2.11516	-210.318	51.8663	-246.547		215.423	145.1	271.063	123.288		690.87	-314.641	823.025	-337.391		-981.026	-149.996	-1034.44	-158.101		-1048.41	-318.74	-1192.96	-306.257		-1192.96	-306.257	-1323.32	-429.925
	-90.9794	-32.0732	-75.4013	-47.2529		-75.4013	-47.2529	-70.3147	-55.6399		-286.675	-187.301	-322.101	-215.64		-201.965	184.623	-194.035	177.981		327.33	26.0647	399.156	4.74305		846.22	-158.86	1004.83	-151.537		-845.777	-191.882	-860.17	-202.196		-1003.05	-405.303	-1179.59	-396.101		-1179.59	-396.101	-1309.7	-508.699
	-34.4232	-85.6441	-19.9852	-104.334		-19.9852	-104.334	-15.0862	-114.947		-459.701	119.225	-511.566	132.849		-88.35	73.9006	-52.4591	50.2159		424.832	-52.6699	514.511	-70.211		-754.955	-31.9785	-859.376	-72.6855		-745.995	-267.611	-772.026	-303.355		-923.271	-473.855	-1081.49	-480.339		-1081.49	-480.339	-1178.9	-590.791
	43.5713	-155.349	67.7353	-171.453		67.7353	-171.453	77.2583	-181.422		-465.362	52.4673	-507.985	51.0846		18.8821	-32.2309	83.598	-48.8635		510.773	-151.584	605.499	-163.687		-657.595	-113.628	-719.255	-147.946		-671.86	-315.127	-696.722	-336.455		-734.653	-542.913	-881.087	-570.829		-881.087	-570.829	-954.046	-661.676
	-125.342	109.684	-119.732	97.013		-119.732	97.013	-120.466	92.9101		-320.43	-19.235	-337.847	-45.0732		106.929	-121.948	167.066	-152.37		435.871	141.893	509.176	137.81		-568.838	-190.028	-607.87	-229.868		-597.179	-336.694	-584.49	-347.555		-610.327	-564.424	-754.161	-616.545		-754.161	-616.545	-830.949	-694.66
	-71.8459	58.6137	-44.7241	33.1751		-44.7241	33.1751	-32.4553	25.2432		-262.076	-78.1019	-282.033	-101.607		218.781	-228.126	299.639	-263.981		539.03	34.8107	639.5	36.6491		-494.53	-256.45	-526.97	-286.274		-545.615	-399.322	-543.581	-442.647		-490.077	-540.007	-614.334	-590.018		-614.334	-590.018	-676.634	-647.949
	-19.9526	9.27387	10.7518	-21.1219		10.7518	-21.1219	23.6053	-30.8803		-183.452	-129.274	-192.367	-152.012		28.0019	171.428	91.9141	164.163		653.784	147.952	768.812	159.525		-736.595	152.389	-834.166	145.657		-992.018	-17.2934	-1069.03	-18.6984		-400.774	-462.14	-517.638	-473.598		-517.638	-473.598	-586.093	-497.98
	33.8456	-36.8062	66.566	-65.256		66.566	-65.256	80.9534	-74.4198		-108.599	-180.984	-104.928	-193.984		139.91	55.1847	219.206	35.1815		496.208	311.134	599.265	338.096		-625.711	42.1879	-690.265	14.0742		-903.077	-95.6553	-937.963	-102.473		-297.883	-438.199	-349.021	-447.866		-349.021	-447.866	-366.295	-433.246
	102.645	-93.5274	152.953	-133.078		152.953	-133.078	174.732	-147.969		-4.06851	-222.19	24.3294	-237.45		231.084	-48.0042	313.327	-83.0865		218.384	335.379	293.834	355.253		-543.958	-46.9845	-592.594	-77.8774		-792.046	-127.141	-802.097	-138.903		-94.7223	-413.393	-87.231	-415.796		-87.231	-415.796	-79.102	-411.612
	182.156	-175.721	234.337	-223.915		234.337	-223.915	256.509	-245.291		-330.195	92.3438	-337.044	86.9615		314.818	-127.619	400.829	-156.543		72.8934	319.409	112.865	339.022		-466.017	-118.469	-489.092	-138.746		-657.667	-168.793	-642.544	-181.461		177.617	-402.527	229.469	-428.931		229.469	-428.931	274.689	-394.851
	-44.4775	165.255	-18.701	162.457		-18.701	162.457	-10.9131	169.628		-219.156	30.0566	-209.473	12.9431		241.401	145.911	341.49	107.044		-125.94	282.598	-139.442	302.048		-395.693	-190.676	-418.023	-208.502		-575.971	-223.982	-558.494	-227.9		446.218	-447.047	552.328	-467.952		552.328	-467.952	637.323	-435.353
	8.74074	106.795	60.9572	68.724		60.9572	68.724	85.2463	54.7535		-104.713	-24.0708	-84.9941	-40.6716		336.748	46.9977	423.937	17.6553		-179.244	278.97	-218.629	282.592		-342.255	-264.575	-363.19	-285.615		-510.62	-257.66	-499.447	-262.295		678.163	-465.995	848.477	-489.902		848.477	-489.902	991.671	-452.717
	61.6279	57.2178	120.575	16.8914		120.575	16.8914	148.241	4.22361		-37.9753	-78.4976	-15.399	-99.7482		418.5	-53.0975	516.98	-79.9925		-226.215	291.378	-275.563	307.012		-654.358	221.324	-754.232	233.468		-451.74	-305.329	-436.213	-314.581		887.04	-446.493	1090.63	-446.551		1090.63	-446.551	1261.7	-457.243
	113.048	1.89492	175.69	-32.2794		175.69	-32.2794	206.657	-40.3927		37.9198	-124.253	69.1448	-144.093		519.643	-141.624	613.526	-175.984		-390.741	336.517	-482.83	381.859		-551.399	115.195	-614.586	104.101		-997.381	129.492	-1041.49	114.368		1080.96	-339.543	1290.59	-320.75		1290.59	-320.75	1522.3	-354.192
	165.433	-43.0624	228.111	-86.0484		228.111	-86.0484	257.599	-97.8397		106.852	-184.427	146.102	-203.946		449.478	156.783	574.62	133.169		-516.366	312.524	-622.631	356.115		-457.864	30.8036	-493.654	13.9839		-875.878	37.4821	-902.952	42.3241		1210.07	-141.968	1447.39	-88.0102		1447.39	-88.0102	1715.42	-148.057
	230.369	-92.6475	296.587	-142.093		296.587	-142.093	326.554	-158.326		181.828	-258.892	229.293	-283.765		435.469	297.981	552.594	295.637		-607.034	282.022	-735.922	308.436		-383.905	-54.27	-409.567	-75.5963		-772.666	-35.8076	-798.365	-36.8004		-968.919	277.755	-1112.29	320.99		-1112.29	320.99	-1310.18	286.068
	91.2452	169.474	150.435	157.692		150.435	157.692	176.529	158.906		-230.686	150.317	-220.428	146.997		204.624	327.65	316.874	340.927		-689.891	232.021	-830.767	243.632		-296.043	-128.874	-299.773	-136.774		-679.134	-92.9922	-686.356	-96.7498		-885.439	360.698	-1048.26	401.506		-1048.26	401.506	-1243.4	382.856
	144.271	113.886	219.277	91.9818		219.277	91.9818	254.226	88.1076		-129.954	81.2807	-107.73	73.6601		8.43385	317.923	67.3543	307.684		-730.187	99.6049	-859.896	84.9935		-228.739	-201.009	-228.975	-210.268		-590.249	-117.692	-578.535	-125.625		-1013.11	110.702	-1191.04	149.079		-1191.04	149.079	-1367.62	86.853
	198.417	56.4278	283.07	34.1297		283.07	34.1297	322.749	32.663		-34.9798	25.9554	-0.567182	16.5981		-209.919	270.197	-198.777	281.287		-738.756	25.2926	-866.276	-12.6209		-570.941	304.027	-672.04	340.921		-516.773	-162.66	-501.943	-179.426		-873.535	160.392	-985.3	178.61		-985.3	178.61	-1142.91	132.654
	247.971	0.731778	338.664	-23.7704		338.664	-23.7704	384.174	-27.2987		54.0962	-20.6478	85.089	-32.4131		-129.597	-230.288	-81.9442	-260.913		-749.25	-54.712	-869.72	-109.37		-437.846	182.776	-480.398	177.855		-440.782	-204.424	-435.489	-212.423		-780.145	229.105	-882.363	250.98		-882.363	250.98	-1048.72	229.134
	308.908	-53.5737	399.523	-87.6885		399.523	-87.6885	446.301	-96.5632		118.394	-65.1159	152.681	-79.2343		30.4	-289.9	99.6775	-329.874		-716.888	-169.821	-818.009	-220.965		-373.013	84.0355	-404.724	68.7326		-374.484	-238.034	-355.902	-252.889		-611.026	308.206	-727.431	377.057		-727.431	377.057	-912.752	376.509
	227.395	159.414	320.522	158.834		320.522	158.834	361.551	167.784		195.544	-119.499	237.922	-138.422		353.092	-349.757	466.285	-375.939		-654.854	-254.392	-735.45	-316.997		-289.07	10.574	-302.796	0.270165		-313.089	-285.996	-286.706	-316.974		-498.228	368.103	-599.163	443.546		-599.163	443.546	-772.954	443.878
	279.33	106.929	385.106	109.543		385.106	109.543	432.838	117.827		270.028	-186.428	326.098	-201.051		-547.601	16.9379	-602.423	-42.4357		-563.357	-319.7	-626.733	-387.715		-195.461	-71.9133	-183.572	-80.3255		-971.127	213.742	-1031.91	222.264		-1011.09	-40.7657	-1142.97	-6.96159		-1142.97	-6.96159	-1284.64	-88.9583
	337.374	55.2528	444.55	57.2236		444.55	57.2236	494.807	67.2218		-52.5004	147.741	-29.0043	150.006		-445.459	-84.0453	-440.26	-135.428		-408.671	-342.455	-444.92	-394.387		-133.133	-150.9	-122.551	-159.756		-800.279	124.359	-816.691	102.52		-918.616	33.685	-1049.02	78.6948		-1049.02	78.6948	-1204.46	22.985
	297.86	179.214	352.654	219.493		352.654	219.493	446.022	258.324		45.7316	70.7745	88.3633	66.0354		-338.192	-178.113	-359.388	-226.944		-277.019	-313.956	-292.668	-328.642		-46.3068	-225.374	-13.0136	-232.155		-691.683	64.0657	-704.496	57.2858		-798.539	69.1036	-880.513	92.0148		-880.513	92.0148	-1012.65	48.3563
	179.11	219.057	212.653	251.197		212.653	251.197	286.458	281.208		126.366	19.2641	168.061	14.6255		-432.699	93.3376	-440.521	41.1271		-159.124	-291.736	-154.872	-299.971		-373.657	232.329	-424.653	232.871		-602.346	-16.9432	-598.614	-38.0911		-611.827	120.449	-679.661	141.918		-679.661	141.918	-798.839	130.673
	110.581	230.072	159.039	254.032		159.039	254.032	223.246	291.059		217.559	-23.6142	270.953	-37.1503		-325.471	6.15517	-299.41	-39.9829		2.13276	-262.453	41.0179	-277.925		-275.142	148.748	-297.588	153.948		-528.713	-71.942	-530.905	-94.8178		-527.95	182.472	-602.773	209.717		-602.773	209.717	-744.414	207.431
	53.6521	239.425	90.1498	258.958		90.1498	258.958	136.628	294.453		258.824	-54.2115	312.025	-63.6586		-230.274	-84.5389	-207.448	-126.152		150.568	-310.706	210.455	-323.838		-188.526	75.2697	-173.185	77.6291		-460.176	-111.169	-461.586	-127.836		-431.866	160.208	-500.004	185.744		-500.004	185.744	-616.84	185.617
	-11.3235	238.387	31.7769	254.776		31.7769	254.776	60.1591	284.45		313.798	-116.776	370.019	-130.478		-321.456	207.589	-326.826	162.436		385.397	-375.541	496.04	-391.151		-104.856	-27.6231	-85.1205	-39.453		-391.96	-149.165	-371.474	-150.706		-310.465	279.724	-385.223	327.289		-385.223	327.289	-535.231	346.183
	-65.7692	234.645	-36.1668	246.727		-36.1668	246.727	-11.5127	274.267		367.18	-200.469	423.032	-227.71		-224.419	96.2476	-193.722	41.8072		475.807	-355.191	601.011	-375.749		-27.5907	-89.1051	3.45536	-95.6387		-308.07	-196.814	-278.536	-194.325		-1040.34	-239.16	-1169.11	-215.213		-1169.11	-215.213	-1291.06	-319.63
	-127.372	225.614	-98.3707	231.942		-98.3707	231.942	-83.0438	256.905		104.116	134.966	145.228	139.244		-101.67	3.9893	-23.4382	-34.5509		558.715	-291.891	690.87	-314.641		44.4045	-175.145	83.6706	-185.225		-255.094	-235.308	-217.222	-247.96		-917.73	-139.513	-1027.84	-101.456		-1027.84	-101.456	-1152.17	-167.623
	-209.555	205.802	-189.543	230.74		-189.543	230.74	-179.916	243.205		184.447	66.5658	234.734	56.5377		-6.43258	-93.5903	79.6822	-140.318		687.613	-166.182	846.22	-158.86		130.438	-247.594	180.11	-255.396		-174.174	-308.127	-130.107	-316.665		-831.158	-74.1712	-934.392	-37.7466		-934.392	-37.7466	-1062.14	-92.5024
	-273.228	165.282	-307.233	197.6		-307.233	197.6	-353.426	222.903		259.375	45.1848	315.101	48.8052		94.0177	-199.748	201.463	-244.613		-650.534	8.72839	-754.955	-31.9785		-166.755	205.515	-163.944	215.722		-893.167	257.669	-966.322	273.687		-632.646	-32.4058	-688.484	-12.9086		-688.484	-12.9086	-784.355	-38.0277
	-387.409	31.9118	-454.4	115.899		-454.4	115.899	-525.143	151.084		333.091	17.5129	396.822	18.8506		-109.645	195.026	-75.8359	154.949		-595.935	-79.3105	-657.595	-113.628		-78.0907	116.266	-58.3537	121.771		-756.166	180.713	-780.803	158.543		-534.681	8.91825	-584.371	27.9436		-584.371	27.9436	-669.281	15.8998
	-402.318	-25.2193	-480.239	62.2322		-480.239	62.2322	-566.221	76.1957		381.999	-29.0388	449.694	-30.6685		8.04831	83.8024	95.0361	55.0494		-529.805	-150.187	-568.838	-190.028		-12.0672	32.3979	17.5576	23.0383		-635.524	105.588	-627.432	77.5465		-443.383	-2.67619	-489.64	3.80776		-489.64	3.80776	-557.477	1.59882
	-397.749	-68.6804	-487.709	2.40554		-487.709	2.40554	-581.221	2.62907		444.609	-80.5873	514.877	-87.6334		104.938	-1.7176	204.047	-45.272		-462.09	-226.627	-494.53	-256.45		65.1335	-34.9724	104.107	-42.8838		-536.856	49.9427	-524.292	14.7028		-343.467	57.7822	-381.437	73.9709		-381.437	73.9709	-462.542	86.8927
	-362.611	-117.239	-472.002	-61.5803		-472.002	-61.5803	-560.038	-81.4018		242.631	158.856	303.749	166.218		186.522	-120.033	295.228	-145.951		-639.024	159.121	-736.595	152.389		154.915	-113.434	213.788	-119.303		-465.834	-22.1232	-461.111	-56.7527		-877.728	-258.728	-1030.78	-224.147		-1030.78	-224.147	-1148.58	-308.227
	-266.901	-158.88	-389.087	-142.592		-389.087	-142.592	-464.717	-179.733		325.585	119.549	395.945	129.842		290.405	-224.449	420.31	-247.455		-561.157	70.3015	-625.711	42.1879		233.8	-200.511	301.86	-214.699		-394.093	-69.7557	-375.425	-85.5758		-656.794	-192.715	-731.483	-159.548		-731.483	-159.548	-808.673	-195.33
	-189.292	-188.849	-301.999	-179.038		-301.999	-179.038	-358.128	-214.865		392.093	78.4355	467.163	81.0229		112.474	185.964	215.423	145.1		-495.322	-16.0917	-543.958	-46.9845		308.038	-270.829	382.6	-280.733		-303.727	-104.158	-275.019	-109.928		-540.009	-143.305	-597.19	-123.217		-597.19	-123.217	-668.167	-151.76
	-59.167	-223.232	-118.399	-221.237		-118.399	-221.237	-123.649	-234.423		463.127	51.3341	539.345	54.5492		212.993	67.7573	327.33	26.0647		-442.943	-98.1908	-466.017	-118.469		406.963	-330.596	502.501	-341.035		-231.351	-151.329	-192.46	-163.793		-457.152	-152.454	-509.935	-141.787		-509.935	-141.787	-570.412	-164.65
	54.4518	-233.863	31.6738	-245.568		31.6738	-245.568	65.3055	-273.584		539.874	5.9356	621.094	11.317		301.345	-29.8617	424.832	-52.6699		-373.363	-172.85	-395.693	-190.676		-98.5401	261.837	-100.202	286.059		-171.496	-198.738	-123.139	-214.545		-352.744	-90.1539	-389.504	-78.4335		-389.504	-78.4335	-444.219	-77.8447
	123.66	-233.691	107.367	-270.474		107.367	-270.474	157.609	-301.947		369.327	209.564	444.252	235.339		382.879	-139.57	510.773	-151.584		-321.319	-243.536	-342.255	-264.575		1.56776	158.783	29.8769	155.187		-113.079	-258.333	-62.9057	-278.575		-675.03	-361.551	-775.851	-331.137		-775.851	-331.137	-855.357	-376.648
	240.643	-218.83	249.523	-258.033		249.523	-258.033	299.919	-297.014		456.087	169.72	543.865	190.268		317.419	169.919	435.871	141.893		-554.485	209.179	-654.358	221.324		81.6656	85.4614	118.372	81.3342		-676.101	270.221	-710.286	286.657		-560.454	-287.063	-625.299	-252.558		-625.299	-252.558	-698.068	-285.74
	329.714	-183.64	337.383	-216.448		337.383	-216.448	393.318	-265.792		524.231	125.858	612.973	136.043		409.351	48.2202	539.03	34.8107		-488.212	126.288	-551.399	115.195		169.613	21.8591	230.009	19.0173		-548.019	177.675	-552.776	168.758		-479.294	-309.418	-547.184	-290.539		-547.184	-290.539	-609.568	-312.979
	383.341	-124.132	418.319	-149.246		418.319	-149.246	503.666	-166.949		516.774	203.357	604.982	233.863		524.145	143.555	653.784	147.952		-422.075	47.6232	-457.864	30.8036		249.542	-56.4383	325.901	-59.0469		-477.451	100.653	-470.683	57.3057		-374.15	-256.25	-415.906	-235.3		-415.906	-235.3	-459.769	-231.9
	-290.118	-88.6834	-387.167	-59.312		-387.167	-59.312	-447.884	-78.6707							-631.806	-120.539	-740.048	-127.921		-358.242	-32.9437	-383.905	-54.27		330.52	-135.65	416.14	-144.569		-392.298	14.8235	-377.943	-17.3606		-295.02	-372.075	-332.641	-373.926		-332.641	-373.926	-354.419	-361.669
	-218.882	-119.831	-322.847	-103.972		-322.847	-103.972	-384.275	-126.799							-434.73	243.579	-442.814	290.32		-292.314	-120.974	-296.043	-128.874		412.53	-209.054	512.3	-214.807		-320.757	-24.2581	-293.776	-38.683		-272.802	-194.672	-282.89	-172.275		-282.89	-172.275	-311.572	-154.636
	-158.914	-155.486	-244.585	-156.419		-244.585	-156.419	-286.675	-187.301							-222.217	-241.772	-242.181	-274.803		-228.503	-191.75	-228.739	-201.009		513.358	-276.668	630.218	-290.597		-168.735	-121.129	-122.47	-146.38		-242.25	-25.5641	-246.259	-16.9854		-246.259	-16.9854	-295.503	11.7079
	-339.714	48.6488	-400.864	103.26		-400.864	103.26	-459.701	119.225							-606.5	175.4	-721.857	207.555		-469.842	267.134	-570.941	304.027		188.148	147.17	250.139	150.968		-100.747	-162.595	-53.8919	-173.527		-229.082	148.475	-227.424	161.968		-227.424	161.968	-297.29	183.034
	-326.664	2.41836	-415.713	52.9524		-415.713	52.9524	-465.362	52.4673							-604.5	177.4	-719.857	209.555		-395.293	187.697	-437.846	182.776		274.979	71.7422	357.747	74.7904		-37.0121	-209.942	14.5593	-212.53		-117.254	189.413	-86.5234	180.642		-86.5234	180.642	-98.3979	203.742
	-254.524	-24.6168	-299.629	8.05541		-299.629	8.05541	-320.43	-19.235							-629.806	-118.539	-738.048	-125.921		-341.302	99.3384	-373.013	84.0355		351.955	-4.45494	449.607	-8.6818		-630.614	363.397	-676.917	400.417		-141.801	37.2247	-109.909	51.3424		-109.909	51.3424	-139.693	80.8536
	-188.938	-73.3315	-238.239	-52.823		-238.239	-52.823	-262.076	-78.1019							-436.73	241.579	-444.814	288.32		-275.345	20.8778	-289.07	10.574		424.205	-81.5783	520.655	-88.1366		-520.462	251.865	-531.558	235.222		-37.6834	106.973	-2.69231	102.837		-2.69231	102.837	-9.85568	127.516
	-124.724	-110.732	-171.566	-105.005		-171.566	-105.005	-183.452	-129.274							-437.73	240.579	-445.814	287.32		-207.35	-63.5012	-195.461	-71.9133		500.297	-150.932	612.7	-156.16		-421.703	149.188	-417.025	116.12		69.6349	172.619	145.082	158.036		145.082	158.036	164.323	191.892
	-57.7706	-170.52	-110.489	-166.819		-110.489	-166.819	-108.599	-180.984							-607.5	174.4	-722.857	206.555		-143.714	-142.045	-133.133	-150.9		586.383	-221.292	705.284	-233.612		-331.85	65.3727	-297.78	23.5904		181.806	271.635	285.242	269.108		285.242	269.108	305.476	300.257
	3.82495	-193.851	-33.3423	-204.985		-33.3423	-204.985	-4.06851	-222.19							-664.3	19.4	-771.997	37.9541		-79.5999	-218.594	-46.3068	-225.374		194.925	275.51	254.728	296.478		-249.593	25.0137	-201.945	-8.19652		-164.532	-119.326	-147.398	-120.893		-147.398	-120.893	-166.862	-93.8877
	-279.334	63.7634	-320.646	97.9891		-320.646	97.9891	-330.195	92.3438							-666.3	17.4	-773.997	35.9541		-322.66	231.787	-373.657	232.329		284.503	188.351	365.799	191.348		-158.426	-35.5474	-110.779	-72.4298		-65.4396	-57.0112	-35.2773	-57.4119		-35.2773	-57.4119	-58.9904	-26.3566
	-215.239	26.2405	-228.453	48.6141		-228.453	48.6141	-219.156	30.0566							-667.3	16.4	-774.997	34.9541		-252.697	143.547	-275.142	148.748		357.685	118.137	448.18	115.932		-4.48033	-113.306	56.4174	-112.177		51.817	8.83499	110.957	-3.38051		110.957	-3.38051	125.262	21.3769
	-129.133	-7.5831	-125.371	-5.64635		-125.371	-5.64635	-104.713	-24.0708												-203.868	72.9102	-188.526	75.2697		584.129	-100.641	699.63	-105.328		53.8535	-180.625	113.58	-185.053		158.939	74.8733	232.904	56.3587		232.904	56.3587	268.994	78.3277
	-69.7716	-59.4035	-62.2543	-55.2893		-62.2543	-55.2893	-37.9753	-78.4976												-124.592	-15.7932	-104.856	-27.6231		669.235	-164.114	797.904	-173.036		136.206	-215.885	216.89	-225.754		265.755	140.088	375.045	122.537		375.045	122.537	438.99	164.655
	-3.25357	-105.934	4.2293	-102.692		4.2293	-102.692	37.9198	-124.253												-58.6367	-82.5715	-27.5907	-89.1051		357.547	236.797	433.334	244.231		197.171	-263.669	295.254	-267.74		361.318	215.476	466.793	195.319		466.793	195.319	555.44	231.877
	55.4283	-168.978	64.4404	-163.322		64.4404	-163.322	106.852	-184.427												5.13861	-165.066	44.4045	-175.145		431.663	164.544	519.547	170.484		-476.183	292.556	-486.787	294.101		444.535	290.581	541.502	295.902		541.502	295.902	629.09	309.126
	123.532	-200.293	130.336	-230.337		130.336	-230.337	181.828	-258.892												80.7657	-239.791	130.438	-247.594		517.622	92.1642	619.593	92.7685		-382.085	205.685	-358.921	166.058		-191.539	-372.46	-201.777	-382.955		-201.777	-382.955	-206.984	-380.947
	-235.51	133.98	-240.572	153.774		-240.572	153.774	-230.686	150.317												-169.566	195.308	-166.755	205.515		595.821	25.7369	708.141	30.6246		-254.578	115.698	-224.745	104.41		-180.787	-285.033	-179.496	-291.22		-179.496	-291.22	-192.935	-266.465
	-160.511	84.6797	-153.247	89.819		-153.247	89.819	-129.954	81.2807												-97.8276	110.762	-78.0907	116.266		655.409	-30.4285	771.117	-30.4077		-163.226	96.0517	-118.339	72.5774		-94.9798	-220.311	-87.7759	-217.153		-87.7759	-217.153	-105.086	-191.073
	-96.2071	41.131	-71.9493	36.5809		-71.9493	36.5809	-34.9798	25.9554												-41.692	41.7575	-12.0672	32.3979		748.538	-88.2596	879.656	-75.4173		-107.486	22.4959	-76.1792	-7.53338		28.2421	-150.193	50.4091	-160.021		50.4091	-160.021	43.3266	-145.434
	-6.74352	0.3633	20.6127	-7.32889		20.6127	-7.32889	54.0962	-20.6478												26.1599	-27.0611	65.1335	-34.9724		529.341	222.492	630.035	232.708		86.7435	-64.2666	157.529	-74.3183		149.483	-86.4664	225.857	-92.5359		225.857	-92.5359	264.874	-56.435
	52.7984	-55.5541	80.6032	-49.7308		80.6032	-49.7308	118.394	-65.1159												96.0421	-107.566	154.915	-113.434		603.693	162.037	712.836	178.558		139.717	-107.733	221.033	-107.392		246.6	-27.013	347.738	-34.5663		347.738	-34.5663	408.593	0.171161
	117.253	-101.15	148.794	-98.8421		148.794	-98.8421	195.544	-119.499												165.741	-186.322	233.8	-200.511		690.964	104.387	807.771	126.289		215.999	-165.126	303.219	-170.037		444.881	125.178	572.01	113.204		572.01	113.204	658.94	154.531
	175.949	-165.159	208.251	-170.303		208.251	-170.303	270.028	-186.428												233.476	-260.925	308.038	-270.829		767.125	37.0621	896.054	56.596		282.058	-215.096	378.468	-226.823		533.254	183.98	645.552	174.961		645.552	174.961	742.923	214.976
	-111.356	153.153	-77.745	146.126		-77.745	146.126	-52.5004	147.741												311.426	-320.156	406.963	-330.596		837.446	-27.235	974.686	-7.11819		347.604	-272.1	433.876	-277.566		643.586	262.287	783.083	263.085		783.083	263.085	928.847	260.291
	-41.2543	92.4595	-0.777136	76.6349		-0.777136	76.6349	45.7316	70.7745												-96.8782	237.615	-98.5401	261.837		674.132	231.234	773.151	259.208		-195.971	199.231	-157.134	185.373		-8.23274	-317.876	20.0044	-317.156		20.0044	-317.156	34.3792	-292.557
	30.5662	46.1274	80.0129	25.3174		80.0129	25.3174	126.366	19.2641												-26.7414	162.379	1.56776	158.783		773.113	179.263	898.936	216.2		-97.8904	143.576	-42.1139	116.543		102.736	-243.329	154.304	-253.715		154.304	-253.715	198.831	-222.804
	105.34	3.9382	158.291	-8.36741		158.291	-8.36741	217.559	-23.6142												44.9594	89.5886	81.6656	85.4614		862.238	119.672	1001.32	154.315		131.7	-17.7161	203.894	-25.7864		220.108	-179.261	305.522	-195.361		305.522	-195.361	362.607	-168.29
	163.588	-45.9694	199.94	-43.9682		199.94	-43.9682	258.824	-54.2115												109.218	24.7009	169.613	21.8591		855.224	40.7445	991.971	64.7343		229.522	-78.5331	329.886	-91.7521		423.526	-39.5436	540.935	-43.6869		540.935	-43.6869	616.783	-18.5943
	223.974	-93.6752	251.38	-101.385		251.38	-101.385	313.798	-116.776												173.182	-53.8296	249.542	-56.4383		580.38	366.067	672.073	398.096		299.76	-109.264	395.499	-117.448		531.963	20.3274	681.214	11.8984		681.214	11.8984	796.465	36.7063
	287.615	-149.532	305.716	-170.169		305.716	-170.169	367.18	-200.469												244.9	-126.73	330.52	-135.65		273.978	349.557	334.644	371.176		369.77	-171.017	456.731	-184.378		609.532	75.0878	764.115	69.1787		764.115	69.1787	923.553	91.6192
	10.5482	144.827	59.1411	131.317		59.1411	131.317	104.116	134.966												312.76	-203.301	412.53	-209.054		35.4994	326.611	68.6596	343.989		448.995	-212.317	547.242	-210.246		716.037	159.906	885.088	162.879		885.088	162.879	1074.57	165.752
	82.5796	92.3485	129.178	78.2825		129.178	78.2825	184.447	66.5658												396.499	-262.74	513.358	-276.668		-219.651	278.065	-219.111	282.113		507.291	-246.967	622.787	-234.457		818.793	248.233	972.486	269.951		972.486	269.951	1179.94	261.444
	147.968	48.8157	197.321	41.3024		197.321	41.3024	259.375	45.1848												126.157	143.372	188.148	147.17		-385.379	328.01	-438.015	358.418		569.351	-314.878	689.937	-304.448		185.627	-346.024	246.991	-372.659		246.991	-372.659	286.554	-335.677
	216.446	8.46335	262.121	15.6254		262.121	15.6254	333.091	17.5129												192.21	68.6941	274.979	71.7422		-527.633	371.718	-607.885	423.121		-145.766	275.161	-117.547	251.763		406.537	-205.86	519.692	-218.195		519.692	-218.195	594.344	-202.788
	259.781	-35.8755	306.369	-27.9301		306.369	-27.9301	381.999	-29.0388												254.304	-0.228084	351.955	-4.45494		-657.289	356.54	-766.101	398.312		-31.7951	183.237	24.2355	167.847		508.054	-150.221	644.398	-152.245		644.398	-152.245	733.355	-139.11
	326.239	-78.3073	366.609	-73.5707		366.609	-73.5707	444.609	-80.5873												327.755	-75.0199	424.205	-81.5783		-813.255	287.069	-951.623	308.268		50.3607	84.5333	98.0464	60.7938		609.759	-86.4447	762.049	-92.5774		762.049	-92.5774	881.367	-93.0699
	128.885	149.579	175.512	150.697		175.512	150.697	242.631	158.856												387.895	-145.703	500.297	-150.932		-875.71	190.113	-1011.41	193.386		133.533	46.6209	202.498	34.8996		713.529	-6.72857	901.215	-18.8947		901.215	-18.8947	1060.88	-32.4528
	191.364	98.8894	247.4	107.818		247.4	107.818	325.585	119.549												467.481	-208.972	586.383	-221.292		-884.108	87.581	-1012.51	73.5811		204.865	-2.1573	286.673	-26.3482		803.92	62.9923	983.7	77.343		983.7	77.343	1188.86	67.6929
	247.294	59.0762	308.026	74.669		308.026	74.669	392.093	78.4355												135.124	254.543	194.925	275.51		-892.514	3.83328	-1018.31	-20.9273		302.007	-29.9773	397.132	-52.2725		898.631	167.667	1073.66	203.81		1073.66	203.81	1315.5	204.294
	325.202	16.933	377.759	46.246		377.759	46.246	463.127	51.3341												203.207	185.354	284.503	188.351		-892.914	-91.5989	-1019.25	-124.455		373.754	-75.537	460.618	-92.6145		1000.93	252.464	1188.31	327.482		1188.31	327.482	1485.18	357.298
	384.519	-31.8736	447.679	-2.34209		447.679	-2.34209	539.874	5.9356												267.189	120.343	357.685	118.137		-835.249	-212.69	-936.245	-255.383		436.082	-114.84	533.246	-110.94		372.914	-362.571	472.564	-376.121		472.564	-376.121	549.573	-356.396
	235.787	152.933	286.048	180.094		286.048	180.094	369.327	209.564												468.628	-95.9527	584.129	-100.641		-742.458	-311.688	-826.161	-367.158		510.104	-161.04	622.575	-154.52		478.193	-311.234	597.978	-320.837		597.978	-320.837	685.124	-294.701
	306.313	112.635	358.285	145.376		358.285	145.376	456.087	169.72												540.566	-155.191	669.235	-164.114		-624.407	-366.281	-687.497	-430.552		639.153	-234.871	763.664	-211.713		586.571	-246.998	743.312	-262.025		743.312	-262.025	872.474	-258.679
	375.936	68.1996	425.138	112.018		425.138	112.018	524.231	125.858												281.759	229.362	357.547	236.797		-422	-372.981	-465.278	-432.127		128.544	182.648	195.602	145.984		695.831	-188.983	878.55	-204.088		878.55	-204.088	1033	-209.624
	365.703	124.6	417.889	167.385		417.889	167.385	516.774	203.357												343.779	158.604	431.663	164.544		-306.989	-318.256	-337.468	-349.557		182.597	110.666	260.812	83.3637		804.213	-129.81	996.74	-136.495		996.74	-136.495	1154.5	-146.997
						411.734	166.667	486.069	163.143												415.651	91.56	517.622	92.1642		-156.012	-289.317	-148.573	-318.888		255.415	68.5786	336.239	42.9151		880.861	-26.3905	1070.37	-3.29372		1070.37	-3.29372	1303.01	-15.1171
						323.656	228.486	394.565	241.515												483.501	20.8492	595.821	25.7369		4.92374	-286.663	40.4851	-318.283		342.355	20.6361	436.534	-2.16931		984.159	58.528	1170.96	94.7598		1170.96	94.7598	1407.39	80.7051
						159.377	259.905	198.883	282.147												539.701	-30.4493	655.409	-30.4285		203.008	-344.743	266.416	-361.743		443.241	-28.7258	556.881	-35.6122		1078.83	175.41	1270.51	263.035		1270.51	263.035	1542.22	261.162
						47.7484	258.22	62.2698	282.991												617.419	-101.102	748.538	-88.2596		286.86	-371.864	360.696	-379.631		530.006	-62.8742	650.312	-70.2438		571.759	-405.9	716.639	-421.22		716.639	-421.22	837.502	-396.538
						-71.3881	242.249	-54.7924	268.101												428.648	212.276	529.341	222.492		490.84	-388.771	604.264	-413.12		564.005	-116.067	691.833	-107.608		678.915	-327.009	850.385	-333.376		850.385	-333.376	1003.83	-314.91
						-185.384	224.115	-195.316	253.205												494.549	145.517	603.693	162.037		640.79	-365.415	776.443	-393.3		705.855	-152.697	837.267	-130.812		786.521	-274.142	979.225	-271.502		979.225	-271.502	1146.45	-282.595
						-329.179	178.098	-389.031	218.415												574.158	82.4857	690.964	104.387		732.565	-286.218	879.741	-308.768		913.271	-234.631	1044.24	-188.567		888.237	-189.136	1099.77	-189.184		1099.77	-189.184	1297.53	-205.3
						-394.921	147.26	-468.237	190.149												638.196	17.5283	767.125	37.0621		-784.46	-180.788	-886.147	-224.544		276.794	201.859	354.461	171.558		984.523	-116.465	1190.51	-94.2827		1190.51	-94.2827	1414.39	-110.466
						-445.837	104.944	-524.341	153.412												700.206	-47.3518	837.446	-27.235		-692.761	-273.939	-774.63	-333.485		345.778	130.239	435.559	101.422		1072.31	-16.9658	1266.39	26.5153		1266.39	26.5153	1510.69	2.42793
						-490.728	8.09938	-577.526	39.1159												575.114	203.26	674.132	231.234		-780.574	-16.3405	-887.168	-47.5629		440.685	60.6946	542.827	54.817		1173.7	79.5756	1387.73	162.936		1387.73	162.936	1666.63	133.189
						-481.208	-45.5298	-571.854	-24.7882												647.291	142.327	773.113	179.263		-666.078	-95.9997	-731.293	-126.175		524.447	1.16247	648.924	-6.67352		774.344	-425.832	969.101	-430.034		969.101	-430.034	1127.72	-404.518
						-457.279	-92.1786	-547.833	-84.211												723.16	85.0296	862.238	119.672		-572.29	-176.427	-614.206	-211.171		627.754	-86.7136	751.948	-82.8381		879.02	-340.493	1077.37	-330.593		1077.37	-330.593	1254.67	-328.707
						-375.933	-147.301	-474.385	-160.703												718.476	16.7549	855.224	40.7445		-491.217	-246.86	-522.575	-280.719		462.848	118.286	576.237	107.883		981.933	-285.429	1192.52	-275.985		1192.52	-275.985	1389.14	-301.252
						-237.773	-193.722	-307.901	-209.576												488.688	334.039	580.38	366.067		-769.638	159.76	-871.737	154.687		550.846	63.8384	659.55	55.4835		1072.62	-187.326	1302.26	-162.936		1302.26	-162.936	1522.2	-206.796
						-141.875	-210.233	-194.04	-217.895												213.311	327.938	273.978	349.557		-654.389	46.9393	-727.709	18.3881		626.899	5.88393	746.058	28.1165		1164.35	-97.3278	1388.48	-45.3555		1388.48	-45.3555	1638.6	-91.4113
						-82.9928	-226.482	-105.48	-218.717												2.33921	309.232	35.4994	326.611		-546.765	-36.583	-584.785	-65.8358		445.367	227.98	523.455	210.386							-1290.59	211.777	-1496.23	132.485
						-34.0143	-236.119	-32.5957	-235.784												-220.191	274.018	-219.651	278.065		-472.545	-102.131	-501.062	-127.734		612.977	111.276	728.902	109.764							-1305.33	25.1633	-1524.92	-40.5288
						16.8284	-247.1	34.778	-256.844												-332.742	297.603	-385.379	328.01		-402.143	-167.542	-429.559	-184.555		796.483	-6.36939	921.603	23.9905							-1329.14	-112.962	-1525.24	-168.242
						129.789	-273.705	155.158	-286.664												-447.381	320.314	-527.633	371.718		-347.665	-254.686	-374.833	-281.892		877.001	-78.7973	999.834	-37.2645							-1247.08	-266.454	-1379.36	-303.048
						245.302	-273.218	266.085	-289.532												-548.477	314.768	-657.289	356.54		-562.332	121.072	-617.707	110.028		584.789	235.898	677.215	225.63							-1168.04	-402.136	-1318.16	-414.113
						299.108	-255.888	330.488	-281.812												-674.886	265.869	-813.255	287.069		-471.609	41.6972	-507.865	20.3843		828.901	83.3149	952.416	114.084							-1113.95	-502.128	-1283.57	-530.152
						372.775	-178.102	416.721	-192.339												-740.008	186.84	-875.71	190.113		-394.426	-38.5638	-422.057	-61.005		740.199	221.736	826.073	243.748							-1015.95	-567.491	-1187.29	-569.046
						-423.843	-43.6678	-505.062	-35.2095												-755.707	101.581	-884.108	87.581		-301.396	-97.3251	-308.039	-105.331		938.74	120.183	1051.7	163.668							-810.427	-622.71	-976.412	-625.035
						-371.08	-92.2651	-462.819	-93.3336												-766.716	28.594	-892.514	3.83328		-223.423	-186.437	-220.63	-208.29		560.721	363.318	693.099	379.825							-610.443	-625.182	-778.71	-635.619
						-416.836	53.6939	-490.574	73.4087												-766.58	-58.7425	-892.914	-91.5989		-489.111	195.438	-544.5	192.186		368.304	353.085	476.468	358.059							-495.67	-555.748	-665.416	-514.914
						-366.746	6.85235	-420.894	8.75181												-734.252	-169.996	-835.249	-212.69		-384.625	82.5226	-410.878	57.5952		208.586	331.019	277.393	340.089							-411.877	-459.645	-582.056	-404.215
						-303.102	-43.2346	-347.244	-39.1287												-658.754	-256.218	-742.458	-311.688		-287.825	18.7781	-288.014	-0.993568		96.0376	318.012	138.878	327.19							-255.43	-420.162	-322.697	-344.376
						-254.095	-95.7497	-295.043	-89.2265												-561.317	-302.01	-624.407	-366.281		-211.688	-54.5866	-204.013	-76.0117		-6.64334	293.411	13.2823	311.741							-64.8361	-405.099	-63.4608	-333.27
						-198.322	-156.077	-258.642	-158.758												-378.722	-313.834	-422	-372.981		-136.49	-130.826	-125.143	-153.217		-140.884	269.124	-140.689	287.328							133.037	-394.453	185.725	-354.067
						-346.358	106.369	-387.277	115.452												-276.51	-286.955	-306.989	-318.256		-67.1493	-207.141	-50.7461	-228.76		-226.703	237.088	-237.274	246.563							312.052	-405.637	393.384	-369.718
						-300.833	50.9	-320.653	54.1028												-163.452	-259.747	-156.012	-289.317		-431.425	262.87	-490.902	273.081		-321.783	334.443	-400.858	371.501							536.693	-455.295	672.405	-419.158
						-247.062	7.01535	-245.123	0.844473												-30.6377	-255.043	4.92374	-286.663		-286.637	157.644	-293.057	152.66		-435.438	411.973	-516.95	469.361							839.824	-483.526	1089.28	-492.474
						-182.839	-42.5639	-179.656	-39.248												139.601	-327.742	203.008	-344.743		-193.015	84.1074	-176.005	69.0858		-629.5	426.1	-708.42	515.164							1046.62	-476.843	1275.36	-499.667
						-133.136	-90.0344	-133.413	-79.5333												213.022	-364.098	286.86	-371.864		-120.909	0.00499382	-101.222	-26.1473		-700.5	416.5	-822.818	490.529							1149.85	-423.444	1390.13	-451.225
						-84.7518	-147.677	-91.3162	-140.84												377.416	-364.421	490.84	-388.771		-44.6947	-62.5469	-17.0367	-82.4953		-780.434	410.65	-928.665	439.982							1396.42	-185.522	1711.39	-226.859
						-230.212	107.271	-232.021	102.11												505.138	-337.531	640.79	-365.415		26.625	-143.8	60.9993	-164.022		-874.739	380.487	-1040.77	403.345							1470.05	111.21	1798.48	46.8337
						-181.048	57.4393	-177.055	42.3514												585.39	-263.667	732.565	-286.218		121.496	-218.173	171.865	-236.195		-939.741	289.741	-1109.06	302.645							1411.73	393.979	1736.1	346.112
						-125.384	-3.97089	-91.0855	7.68209												-682.773	-137.032	-784.46	-180.788		-210.51	228.896	-207.818	229.127		-965.959	196.786	-1119.56	204.819							1121.18	478.732	1430.46	382.176
						-62.369	-42.0503	-26.048	-41.9177												-610.892	-214.392	-692.761	-273.939		-112.871	140.734	-91.7113	129.401		-979.235	106.918	-1133.65	109.821							876.608	434.796	1149.5	322.392
						-19.4516	-89.828	17.8683	-86.3384												-673.98	14.8821	-780.574	-16.3405		-39.7216	59.5354	-13.365	41.3091		-1028.4	13.7	-1174.95	3.72532							656.983	435.052	873.651	313.008
						28.1815	-152.24	65.0486	-153.179												-600.864	-65.8243	-666.078	-95.9997		45.1726	-4.1166	88.9311	-23.6527		-1019.11	-76.1446	-1172.97	-92.2343							498.038	397.929	670.922	306.8
						-190.026	150.583	-187.988	155.288												-530.373	-141.684	-572.29	-176.427		133.107	-75.4671	186.883	-95.0844		-986.904	-159.822	-1126.7	-168.849							396.571	363.417	554.607	305.415
						-116.563	100.518	-99.1221	89.7655												-459.859	-213.001	-491.217	-246.86		206.427	-152.842	270.32	-169.286		-829.456	-398.327	-966.974	-437.357							199.742	386.353	327.129	368.168
						-62.6006	47.8134	-21.4629	36.4019												-667.54	164.834	-769.638	159.76		293.35	-230.182	371.26	-250.206		-730.9	-415.65	-857.447	-485.653							7.25012	338.145	82.7489	318.374
						-13.0487	2.55246	22.6508	-3.78521												-581.069	75.4906	-654.389	46.9393		386.121	-294.73	480.102	-315.403		-631.228	-447.576	-737.661	-515.197							-177.336	281.995	-118.391	283.594
						54.6357	-40.8813	90.982	-51.419												-508.745	-7.33005	-546.765	-36.583		-47.4414	204.26	-28.4145	199.542		-535.572	-437.915	-622.72	-517.249							-336.243	295.239	-497.15	316.483
						94.7404	-90.6324	142.537	-91.9464												-444.029	-76.5278	-472.545	-102.131		29.6219	116.003	63.7791	101.641		-449.43	-413.781	-508.204	-468.481							-432.172	407.005	-651.298	466.433
						142.784	-157.82	195.564	-147.396												-374.726	-150.53	-402.143	-167.542		123.285	52.4663	172.772	33.3653		-385.273	-375.404	-437.011	-385.442							-529.896	515.688	-793.908	579.385
						202.494	-233.143	240.313	-244.876												-320.496	-227.48	-347.665	-254.686		216.128	-11.2367	288.241	-26.7921		-271.133	-322.562	-263.91	-337.82							-765.439	600.407	-1046.21	680.852
						-135.517	201.708	-126.861	208.767												-506.957	132.116	-562.332	121.072		301.181	-79.6776	384.025	-91.031		-111.09	-331.849	-93.6702	-339.158							-872.327	598.152	-1209.02	691.347
						-76.3861	150.859	-54.5008	132.327												-435.354	63.0102	-471.609	41.6972		377.266	-151.175	472.937	-165.714		50.0064	-347.794	121.488	-347.045							-974.427	525.443	-1270.84	557.068
						4.52825	94.667	46.416	73.6741												-366.795	-16.1224	-394.426	-38.5638		479.928	-221.557	591.988	-235.486		203.3	-368.4	310.717	-404.319							-1191.9	434.211	-1497.33	354.307
						51.0269	49.169	94.6418	30.1219												-294.753	-89.3196	-301.396	-97.3251		569.733	-301.807	695.096	-323.599		363	-430.1	513.29	-448.033							-1263.48	373.326	-1552.41	256.981
						101.036	2.3204	162.954	-17.5155												-226.217	-164.584	-223.423	-186.437		124.452	183.298	175.826	175.414		558	-435	738.346	-454.198							-1230.97	166.286	-1453.09	108.849
						168.059	-40.3904	238.195	-53.8011												-433.722	198.689	-489.111	195.438		199.57	112.861	259.634	102.644		802.989	-300.055	1027.03	-322.33							-1114.35	281.607	-1270.03	222.656
						204.376	-93.8657	264.929	-100.634												-358.372	107.45	-384.625	82.5226		294.327	54.1244	375.531	46.799		939.179	-129.202	1158.62	-151.305							-1043.54	386.076	-1266.32	375.567
						255.021	-165.464	306.505	-173.591												-287.637	38.5499	-287.825	18.7781		380.107	-29.0981	474.445	-50.1138		-861.298	-244.742	-983.285	-293.596							-1219.99	-29.6836	-1397.06	-72.7815
						-16.9735	201.014	13.8755	204.555												-219.363	-33.1615	-211.688	-54.5866		465.155	-94.6226	571.901	-110.48		-803.395	-337.391	-941.471	-385.586							-1125.61	85.076	-1345.21	58.1623
						42.8216	143.515	78.7371	127.386												-147.837	-108.435	-136.49	-130.826		552.118	-158.165	671.393	-170.454		-918.479	-72.496	-1049.37	-72.6733							-1003.91	172.232	-1148.95	134.966
						112.897	94.6701	166.63	64.0278												-83.5526	-185.522	-67.1493	-207.141		649.761	-229.576	786.061	-246.98		-832.569	-154.654	-936.416	-180.182							-924.561	289.573	-1097.04	296.157
						169.312	47.5896	231.262	29.2745												-371.947	252.659	-431.425	262.87		203.633	241.833	261.595	239.394		-773.06	-251.148	-892.995	-294.124							-852.75	370.079	-1098.42	407.07
						209.794	4.4185	272.125	-11.8243												-280.217	162.628	-286.637	157.644		291.412	172.322	366.026	163.343		-628.394	-324.757	-709.511	-346.095							-749.08	466.489	-952.001	484
						270.146	-40.2735	329.405	-44.1241												-210.025	99.129	-193.015	84.1074		370.427	112.629	458.957	104.213		-874.722	69.6714	-1021.41	57.2481							-1196.48	-216.752	-1314.43	-252.799
						310.398	-96.2315	365.534	-95.6222												-140.596	26.1574	-120.909	0.00499382		452.368	37.3763	547.37	22.1966		-825.401	-14.524	-940.903	-28.2061							-1087.68	-109.688	-1216.04	-111.891
						98.3433	194.368	138.308	193.652												-72.3527	-42.5984	-44.6947	-62.5469		535.343	-25.3081	647.663	-39.261		-744.589	-100.544	-833.511	-100.404							-1006.38	-15.6197	-1132.69	-2.87258
						154.292	152.076	196.332	130.585												-7.74936	-123.577	26.625	-143.8		625.23	-80.9452	749.482	-89.4011		-672.432	-175.237	-754.82	-179.252							-905.517	95.9791	-1002.86	84.1818
						223.902	96.2925	276.232	79.238												71.127	-200.152	121.496	-218.173		726.051	-152.398	869.845	-154.478		-606.883	-253.212	-678.469	-263.959							-816.633	173.915	-932.858	169.707
						273.132	50.4333	332.436	46.9849												-213.202	228.666	-210.51	228.896		362.747	247.619	438.894	250.625		-464.733	-340.618	-520.477	-348.502							-739.619	283.901	-919.229	302.428
						339.947	-3.61238	403.484	-11.3812												-134.03	152.068	-112.871	140.734		440.681	175.091	533.042	169.103		-827.585	250.588	-951.327	243.572							-650.694	365.155	-829.253	401.347
						212.722	204.422	266.836	202.72												-66.0783	77.7618	-39.7216	59.5354		530.502	106.606	637.944	98.1962		-760.561	144.63	-861.847	144.386							-1096.01	-317.477	-1249.85	-338.666
						265.148	153.797	338.012	147.531												1.41397	15.4196	45.1726	-4.1166		610.492	49.0391	724.532	41.2158		-700.159	48.6555	-784.115	50.3822							-987.787	-206.581	-1093.26	-181.1
						334.013	98.2508	406.344	99.8844												79.3314	-55.8497	133.107	-75.4671		697.557	-0.842564	829.184	5.38131		-655.115	-35.4561	-743.307	-34.0645							-905.159	-107.33	-1000	-98.9945
																					142.534	-136.399	206.427	-152.842		805.192	-61.3778	954.333	-47.6136		-585.999	-118.242	-651.246	-114.409							-807.196	-20.0574	-870.17	-8.57928
																					215.439	-210.159	293.35	-230.182		442.838	322.797	529.939	334.428		-510.297	-189.518	-563.19	-184.382							-709.38	78.2463	-791.858	76.9252
																					292.14	-274.058	386.121	-294.73		521.749	246.359	624.238	247.168		-443.12	-265.759	-487.766	-263.708							-635.472	168.015	-751.712	182.692
																					-66.4684	208.977	-47.4414	204.26		605.792	191.696	718.324	200.583		-731.98	331.721	-884.794	369.924							-551.059	277.333	-703.22	303.561
																					-4.5354	130.364	29.6219	116.003		698.682	132.059	827.308	147.907		-652.793	211.528	-755.449	230.124							-995.744	-412.136	-1105.45	-401.208
																					73.7973	71.5673	123.285	52.4663		787.561	77.3488	930.56	97.9417		-602.237	112.037	-679.833	119.036							-910.366	-301.975	-1048.6	-261.875
																					144.014	4.3188	216.128	-11.2367		887.267	21.8478	1039.33	47.7796		-536.843	20.6765	-600.628	18.65							-791.909	-212.593	-863.932	-169.918
																					218.336	-68.3242	301.181	-79.6776		679.153	269.954	793.318	295.035		-501.203	-63.3966	-547.153	-70.9507							-703.501	-108.56	-772.333	-86.128
																					281.595	-136.635	377.266	-151.175		777.938	221.107	911.854	257.653		-425.827	-141.213	-467.179	-142.915							-613.286	-33.3292	-669.14	-17.491
																					367.868	-207.629	479.928	-221.557		866.82	156.598	1013.35	194.175		-340.194	-222.781	-364.912	-227.732							-534.557	73.0262	-595.78	81.4696
																					444.369	-280.015	569.733	-301.807		516.006	344.473	706.756	366.283		-554.81	290.018	-658.754	318.329							-440.48	170.445	-550.644	188.904
																					73.0785	191.181	124.452	183.298		200.83	323.74	332.79	365.954		-498.053	175.685	-584.245	202.342							-903.521	-504.65	-1012.58	-473.703
																					139.507	123.078	199.57	112.861		66.0269	330.027	153.014	356.278		-451.865	92.5976	-500.569	94.9293							-799.859	-405.5	-920.92	-364.706
																					213.122	61.4499	294.327	54.1244		-54.1689	303.461	-10.1208	330.973		-386.582	-9.8871	-417.889	3.41752							-679.434	-298.681	-756.109	-240.771
																					285.77	-8.08227	380.107	-29.0981		-220.945	298.346	-240.886	307.219		-316.188	-84.5484	-344.573	-75.2966							-610.058	-221.378	-662.907	-180.511
																					358.409	-78.7653	465.155	-94.6226		-342.821	327.93	-381.306	371.961		-250.13	-164.424	-247.565	-170.69							-522.651	-127.736	-561.329	-93.3845
																					432.843	-145.875	552.118	-158.165		-454.791	351.226	-598	429.9		-170.921	-234.335	-150.563	-248.34							-423.414	-31.5544	-461.405	-2.89349
																					513.459	-212.173	649.761	-229.576		-662.048	335.143	-886.01	392.01		-387.75	257.64	-452.714	306.798							-340.429	84.8638	-371.394	109.469
																					145.671	244.272	203.633	241.833		-849.654	193.5	-1006	202.7		-330.327	159.579	-363.713	192.732							-238.558	175.692	-216.654	193.099
																					216.798	181.3	291.412	172.322		-869.805	84.3415	-1009	74.4		-266.188	66.3089	-269.268	80.1932							-711.631	-514.649	-884.659	-480.749
																					281.896	121.044	370.427	112.629		-879.21	-38.4232	-1038.1	-82.9		-198.851	-21.8975	-179.926	-22.5517							-610.679	-398.191	-706.449	-314.836
																					357.365	52.5561	452.368	37.3763		-838.053	-166.525	-971	-208		-155.321	-101.28	-138.234	-113.383							-492.869	-305.587	-566.74	-261.416
																					423.022	-11.3552	535.343	-25.3081		-793.462	-232.945	-918.6	-290		-86.5414	-184.141	-59.1225	-196.599							-429.757	-210.101	-466.828	-175.966
																					500.977	-72.4892	625.23	-80.9452		-725.763	-302.699	-842.8	-365.5		-12.4245	-266.724	38.0897	-265.853							-328.573	-113.828	-338.597	-62.0205
																					582.257	-150.318	726.051	-152.398		-649.617	-340.768	-775.8	-417.9		-172.917	137.498	-162.209	133.897							-230.915	-24.5959	-228.758	6.59957
																					286.599	244.614	362.747	247.619		-517.439	-385.303	-600.9	-447.1		-102.418	49.7786	-76.0621	52.0591							-147.023	83.7447	-147.068	113.941
																					348.32	181.078	440.681	175.091		-385.442	-344.971	-425.956	-399.143		-47.2774	-39.8428	-17.9194	-50.467							-60.9106	174.315	-12.3273	174.096
																					423.06	115.016	530.502	106.606		-327.291	-330.135	-345.006	-366.296		3.18609	-130.645	48.5847	-139.358							-321.82	-292.577	-352.341	-240.113
																					496.451	56.8624	610.492	49.0391		-99.4201	-277.627	-39.134	-314.623		80.6761	-200.442	141.903	-213.715							-233.469	-214.777	-229.18	-159.764
																					565.929	-7.06645	697.557	-0.842564		-0.895164	-279.854	72.5041	-310.224		148.478	-269.859	236.955	-280.137							-139.387	-115.46	-125.949	-76.0031
																					656.05	-75.142	805.192	-61.3778		277.849	-331.11	421.933	-343.014		-103.189	213.177	-89.3893	219.94							-51.6971	-22.4865	-37.6769	6.11528
																					355.737	311.166	442.838	322.797		472.219	-362.54	650.746	-362.855		-22.446	116.503	21.9522	112.317							40.6958	98.6316	118.733	93.1023
																					419.259	245.55	521.749	246.359		665.909	-336.034	885.63	-366.404		43.0668	31.8128	101.318	18.9292							138.318	169.462	253.47	151.577
																					493.26	182.808	605.792	191.696		-784.691	-93.3881	-981.026	-149.996		125.63	-59.4836	216.946	-67.9344							-140.286	-298.229	-124.692	-235.649
																					570.055	116.21	698.682	132.059		-717.102	-141.58	-845.777	-191.882		181.029	-132.365	273.945	-150.524							-61.2344	-218.28	-28.1333	-161.954
																					644.562	56.7559	787.561	77.3488		-634.861	-193.688	-745.995	-267.611		239.877	-204.975	338.804	-220.496							41.8032	-110.065	73.4827	-59.704
																					735.207	-4.08413	887.267	21.8478		-574.397	-246.076	-671.86	-315.127		307.104	-271.311	409.544	-293.202							158.818	-15.9635	296.292	1.90794
																					564.989	244.873	679.153	269.954		-522.894	-290.073	-597.179	-336.694		415.275	-336.459	556.495	-355.997							231.218	86.0142	359.598	67.285
																					644.021	184.561	777.938	221.107		-466.96	-334.867	-545.615	-399.322		143.193	96.5796	226.866	79.5864							408.321	265.26	567.649	206.235
																					720.291	119.02	866.82	156.598		-794.326	16.266	-992.018	-17.2934		206.994	12.2542	302.793	-0.907827							50.1484	-307.546	91.2618	-256.362
																										-730.235	-44.1891	-903.077	-95.6553		277.442	-68.8739	382.586	-78.7833							136.904	-213.905	184.557	-159.132
																										-667.714	-91.4422	-792.046	-127.141		329.971	-133.271	448.432	-149.252							253.461	-122.049	362.525	-89.0042
																										-583.776	-139.306	-657.667	-168.793		404.167	-206.492	542.036	-232.731							426.827	61.853	592.189	54.9324
																										-515.434	-193.728	-575.971	-223.982		494.016	-261.196	663.987	-280.427							506.59	170.595	670.492	137.076
																										-460.937	-232.303	-510.62	-257.66		588.39	-316.312	772.782	-340.584							585.043	245.491	758.645	172.142
																										-409.317	-267.733	-451.74	-305.329		222.771	162.135	310.844	157.269							232.298	-315.943	307.16	-298.92
																										-802.775	136.924	-997.381	129.492		290.046	84.3367	391.166	80.4701							442.131	-124.086	600.054	-119.854
																										-728.487	79.7699	-875.878	37.4821		362.735	11.3084	489.21	3.2783							521.532	-32.0903	670.062	-32.6484
																										-655.527	-4.31482	-772.666	-35.8076		590.729	-194.814	781.93	-222.237							615.434	72.5138	799.856	42.6429
																										-586.495	-53.69	-679.134	-92.9922		661.914	-239.359	865.726	-265.707							676.324	173.034	874.844	128.156
																										-527.011	-88.0842	-590.249	-117.692		300.521	231.04	384.681	237.907							780.203	261.04	1059.39	173.06
																										-471.21	-132.186	-516.773	-162.66		361.631	163.047	470.784	159.436							435.999	-316.588	576.357	-291.2
																										-402.413	-173.289	-440.782	-204.424		451.191	94.6683	590.477	84.9835							527.906	-210.997	661.298	-212.434
																										-354.335	-211.365	-374.484	-238.034		614.928	-38.6193	797.51	-65.2364							626.192	-128.271	786.074	-150.574
																										-308.365	-260.039	-313.089	-285.996		674.177	-102.887	872.233	-126.308							717.875	-14.4178	912.597	-55.1089
																										-767.702	201.012	-971.127	213.742		756.648	-164.17	964.439	-181.863							791.905	98.6419	1000.9	38.7725
																										-672.565	137.65	-800.279	124.359		460.079	241.691	585.337	253.59							878.804	195.342	1170.58	117.324
																										-600.5	75.2319	-691.683	64.0657		541.143	169.983	692.408	170.333							967.109	286.565	1258.85	197.761
																										-536.572	4.91672	-602.346	-16.9432		617.061	103.739	785.441	106.686							1054.23	394.965	1363.76	289.92
																										-481.781	-39.8606	-528.713	-71.942		692.867	40.6878	871.978	41.1008							623.622	-309.722	785.682	-305.174
																										-416.702	-90.6337	-460.176	-111.169		775.783	-14.3076	976.846	-22.1882							722.28	-208.443	923.661	-278.637
																										-352.794	-133.904	-391.96	-149.165		841.569	-72.1007	1049.02	-79.3775							822.816	-131.802	1075.14	-171.472
																										-288.944	-178.869	-308.07	-196.814		620.923	253.876	771.993	266.983							909.422	4.25576	1195.04	-65.9075
																										-250.839	-225.233	-255.094	-235.308		690.427	192.739	864.549	208.182							993.269	83.8659	1275.02	22.9537
																										-203.773	-278.249	-174.174	-308.127		791.385	132.637	980.379	147.815							1062.85	205.185	1376.66	135.286
																										-699.53	239.999	-893.167	257.669		854.065	79.6422	1054.54	85.8099							1164.03	303.687	1521.54	262.633
																										-636.172	182.963	-756.166	180.713		955.417	44.046	1168.86	32.1236							1232.88	400.969	1609.88	369.958
																										-554.004	119.35	-635.524	105.588		792.296	274.846	983.682	312.934							727.072	-389.664	941.619	-404.716
																										-478.332	67.3121	-536.856	49.9427		863.103	213.772	1064	257.653							824.852	-291.474	1088	-339.55
																										-419.707	3.84975	-465.834	-22.1232		948.971	166.705	1152.12	189.543							924.071	-215.618	1179.52	-287.688
																										-362.147	-48.5506	-394.093	-69.7557												1013.47	-121.639	1317.6	-220.82
																										-301.697	-92.4584	-303.727	-104.158												1094.37	1.14356	1389.38	-91.6068
																										-243.017	-126.952	-231.351	-151.329												1170.56	95.7026	1452.77	7.3791
																										-194.877	-179.675	-171.496	-198.738												1248.47	218.999	1619.38	185.085
																										-143.132	-236.996	-113.079	-258.333												1330.77	316.684	1686.09	282.382
																										-570.942	238.071	-676.101	270.221												922.172	-380.054	1170.9	-413.7
																										-494.629	170.385	-548.019	177.675												1014.69	-294.431	1287.36	-353.498
																										-424.937	111.476	-477.451	100.653												1112.7	-190.834	1405.48	-294.982
																										-358.357	45.3267	-392.298	14.8235												1193.02	-99.7463	1510.42	-194.421
																										-296.271	-15.4236	-320.757	-24.2581												1271.06	9.58377	1593.79	-78.6813
																										-189.615	-106.399	-168.735	-121.129												1353.37	113.955	1697.07	23.5644
																										-135.636	-133.166	-100.747	-162.595												1193.97	-297.463	1501.66	-372.527
																										-85.8268	-184.9	-37.0121	-209.942												1288.71	-193.358	1573.32	-288.686
																										-513.271	286.623	-630.614	363.397												1364.89	-97.053	1656.66	-186.389
																										-447.413	229.975	-520.462	251.865
																										-371.449	162.693	-421.703	149.188
																										-306.587	88.3151	-331.85	65.3727
																										-251.036	32.9958	-249.593	25.0137
																										-187.996	-15.0055	-158.426	-35.5474
																										-66.0533	-102.674	-4.48033	-113.306
																										-12.3928	-148.152	53.8535	-180.625
																										46.6296	-190.622	136.206	-215.885
																										112.595	-253.185	197.171	-263.669
																										-395.703	263.124	-476.183	292.556
																										-334.385	211.751	-382.085	205.685
																										-261.504	142.278	-254.578	115.698
																										-183.951	93.6902	-163.226	96.0517
																										-131.556	24.248	-107.486	22.4959
																										-4.54967	-55.1577	86.7435	-64.2666
																										43.9778	-100.393	139.717	-107.733
																										105.714	-148.151	215.999	-165.126
																										159.366	-197.49	282.058	-215.096
																										215.632	-253.898	347.604	-272.1
																										-208.747	204.569	-195.971	199.231
																										-137.974	137.961	-97.8904	143.576
																										38.7233	-14.6603	131.7	-17.7161
																										112.12	-65.6716	229.522	-78.5331
																										162.612	-100.17	299.76	-109.264
																										222.085	-153.057	369.77	-171.017
																										284.074	-197.632	448.995	-212.317
																										341.661	-231.629	507.291	-246.967
																										402.363	-311.203	569.351	-314.878
																										-157.996	257.911	-145.766	275.161
																										-91.2119	190.244	-31.7951	183.237
																										-27.9483	128.645	50.3607	84.5333
																										28.3239	65.9318	133.533	46.6209
																										97.9286	20.9402	204.865	-2.1573
																										167.169	-25.4897	302.007	-29.9773
																										226.548	-66.2809	373.754	-75.537
																										274.248	-105.178	436.082	-114.84
																										345.197	-145.355	510.104	-161.04
																										450.451	-245.329	639.153	-234.871
																										25.4677	185.883	128.544	182.648
																										72.5106	120.292	182.597	110.666
																										140.137	82.9683	255.415	68.5786
																										203.985	31.844	342.355	20.6361
																										281.732	-12.8055	443.241	-28.7258
																										336.216	-54.9705	530.006	-62.8742
																										391.149	-96.3969	564.005	-116.067
																										532.724	-151.058	705.855	-152.697
																										701.819	-183.916	913.271	-234.631
																										146.215	208.199	276.794	201.859
																										193.869	146.504	345.778	130.239
																										268.061	77.0054	440.685	60.6946
																										333.129	21.4191	524.447	1.16247
																										439.967	-60.8547	627.754	-86.7136
																										306.006	130.969	462.848	118.286
																										361.504	84.9025	550.846	63.8384
																										431.992	18.6103	626.899	5.88393
																										281.781	250.037	445.367	227.98
																										414.675	137.324	612.977	111.276
																										589.84	-19.1217	796.483	-6.36939
																										677.06	-73.1397	877.001	-78.7973
																										401.211	240.561	584.789	235.898
																										620.279	62.1514	828.901	83.3149
																										538.547	218.431	740.199	221.736
																										708.022	92.1441	938.74	120.183

## Sheet: Fig2D_AreaGrowth
St50.6-51.1	x	y	area growth	St51.1-51.6	x	y	area growth	St51.6-52.0	x	y	area growth	St52.0-52.4	x	y	area growth	St52.4-52.8	x	y	area growth	St52.8-53.2	x	y	area growth	St53.2-53.6	x	y	area growth	St53.6-54.0	x	y	area growth	St54.0-54.4	x	y	area growth
	26	-244	1.50493		101	-269	1.19975		191	-299	1.16991		271	-324	1.18048		266	-339	1.26011		411	-369	1.21299		-624	-434	1.39003		-709	-519	1.32525		-799	-604	1.09748
	36	-244	1.44077		111	-269	1.20433		201	-299	1.14874		281	-324	1.14965		276	-339	1.26348		421	-369	1.2164		-614	-434	1.38676		-699	-519	1.32457		-789	-604	1.09973
	46	-244	1.44394		121	-269	1.20266		211	-299	1.15362		291	-324	1.11795		286	-339	1.26686		431	-369	1.20119		-604	-434	1.3835		-689	-519	1.32389		-779	-604	1.10197
	56	-244	1.44711		131	-269	1.14419		221	-299	1.15849		301	-324	1.11521		296	-339	1.27023		441	-369	1.17198		-594	-434	1.38024		-679	-519	1.32321		-769	-604	1.10422
	66	-244	1.45029		141	-269	1.08954		231	-299	1.16336		311	-324	1.11246		306	-339	1.27162		451	-369	1.16037		-584	-434	1.37698		-669	-519	1.32253		-759	-604	1.10583
	76	-244	1.45346		151	-269	1.09138		241	-299	1.16823		321	-324	1.10972		316	-339	1.25483		461	-369	1.1612		-574	-434	1.37372		-659	-519	1.32185		-749	-604	1.10329
	86	-244	1.45663		161	-269	1.09323		251	-299	1.1731		331	-324	1.10698		326	-339	1.23817		471	-369	1.16204		-564	-434	1.37045		-649	-519	1.32117		-739	-604	1.0989
	96	-244	1.41217		171	-269	1.09508		261	-299	1.17797		341	-324	1.10423		336	-339	1.23946		481	-369	1.16288		-554	-434	1.3675		-639	-519	1.32049		-729	-604	1.09499
	106	-244	1.33761		181	-269	1.09693		271	-299	1.18144		191	-314	1.16981		346	-339	1.24076		491	-369	1.16371		-544	-434	1.36669		-629	-519	1.32204		-719	-604	1.09107
	116	-244	1.31181		191	-269	1.09878		281	-299	1.17136		201	-314	1.17162		356	-339	1.24205		-539	-359	1.42507		-534	-434	1.36033		-619	-519	1.34307		-709	-604	1.08716
	126	-244	1.31788		201	-269	1.10062		291	-299	1.15624		211	-314	1.17343		366	-339	1.24335		-529	-359	1.42753		-524	-434	1.35124		-609	-519	1.35707		-699	-604	1.08324
	136	-244	1.32395		211	-269	1.09796		301	-299	1.15391		221	-314	1.17525		376	-339	1.24465		-519	-359	1.43059		-514	-434	1.34216		-599	-519	1.35107		-689	-604	1.07933
	146	-244	1.33002		221	-269	1.08767		311	-299	1.15158		231	-314	1.17706		386	-339	1.24594		-509	-359	1.43858		-674	-424	1.35665		-589	-519	1.34507		-849	-594	1.09001
	156	-244	1.33609		231	-269	1.07886		131	-289	1.15879		241	-314	1.17887		396	-339	1.24724		-499	-359	1.44088		-664	-424	1.36268		-579	-519	1.33907		-839	-594	1.09226
	166	-244	1.331		241	-269	1.07306		141	-289	1.16624		251	-314	1.18068		406	-339	1.24696		-489	-359	1.43771		-654	-424	1.3843		-759	-509	1.29194		-829	-594	1.0945
	176	-244	1.22408		251	-269	1.06725		151	-289	1.17369		261	-314	1.18249		416	-339	1.23209		-479	-359	1.43453		-644	-424	1.39737		-749	-509	1.29787		-819	-594	1.09675
	186	-244	1.12167		261	-269	1.06144		161	-289	1.18114		271	-314	1.18114		426	-339	1.21504		-469	-359	1.43135		-634	-424	1.39411		-739	-509	1.31685		-809	-594	1.09899
	-34	-234	1.56654		51	-259	1.20639		171	-289	1.18859		281	-314	1.15081		436	-339	1.21217		311	-359	1.21257		-624	-424	1.39085		-729	-509	1.32973		-799	-594	1.10123
	-24	-234	1.56788		61	-259	1.18383		181	-289	1.19332		291	-314	1.11956		446	-339	1.20929		321	-359	1.21313		-614	-424	1.38758		-719	-509	1.32905		-789	-594	1.10348
	-14	-234	1.56923		71	-259	1.18842		191	-289	1.17318		301	-314	1.11681		456	-339	1.20642		331	-359	1.19794		-604	-424	1.38432		-709	-509	1.32837		-779	-594	1.10572
	-4	-234	1.57057		81	-259	1.193		201	-289	1.15343		311	-314	1.11407		466	-339	1.20354		341	-359	1.18548		-594	-424	1.38106		-699	-509	1.32769		-769	-594	1.10797
	6	-234	1.57191		91	-259	1.19758		211	-289	1.1583		321	-314	1.11132		476	-339	1.20067		351	-359	1.18889		-584	-424	1.3778		-689	-509	1.32701		-759	-594	1.11018
	16	-234	1.56605		101	-259	1.20216		221	-289	1.16317		331	-314	1.10858		206	-329	1.2414		361	-359	1.19229		-574	-424	1.37454		-679	-509	1.32633		-749	-594	1.10864
	26	-234	1.495		111	-259	1.20674		231	-289	1.16804		341	-314	1.10584		216	-329	1.24292		371	-359	1.19569		-564	-424	1.37127		-669	-509	1.32565		-739	-594	1.10465
	36	-234	1.43281		121	-259	1.20506		241	-289	1.17292		351	-314	1.10309		226	-329	1.24522		381	-359	1.1991		-554	-424	1.36825		-659	-509	1.32497		-729	-594	1.10074
	46	-234	1.43599		131	-259	1.14646		251	-289	1.17779		361	-314	1.10035		236	-329	1.24856		391	-359	1.2025		-544	-424	1.36673		-649	-509	1.32429		-719	-594	1.09682
	56	-234	1.43916		141	-259	1.09169		261	-289	1.18266		371	-314	1.09424		246	-329	1.25189		401	-359	1.2059		-534	-424	1.35974		-639	-509	1.32361		-709	-594	1.09291
	66	-234	1.44233		151	-259	1.09354		271	-289	1.18614		381	-314	1.05747		256	-329	1.25522		411	-359	1.20931		-524	-424	1.35066		-629	-509	1.32511		-699	-594	1.08899
	76	-234	1.4455		161	-259	1.09539		281	-289	1.17626		391	-314	1.02021		266	-329	1.25855		421	-359	1.21271		-514	-424	1.34157		-619	-509	1.34567		-689	-594	1.08508
	86	-234	1.44867		171	-259	1.09724		291	-289	1.1613		401	-314	1.01316		276	-329	1.26189		431	-359	1.19716		-504	-424	1.33249		-609	-509	1.35924		-679	-594	1.08117
	96	-234	1.40734		181	-259	1.09909		301	-289	1.15897		151	-304	1.19413		286	-329	1.26522		441	-359	1.16736		-494	-424	1.3234		-599	-509	1.35324		-669	-594	1.07725
	106	-234	1.33802		191	-259	1.10094		311	-289	1.15664		161	-304	1.19923		296	-329	1.26855		451	-359	1.15551		-484	-424	1.31431		-589	-509	1.34724		-659	-594	1.07334
	116	-234	1.31431		201	-259	1.10278		321	-289	1.15432		171	-304	1.20231		306	-329	1.26995		461	-359	1.15635		-474	-424	1.30523		-579	-509	1.34124		-649	-594	1.06942
	126	-234	1.32038		211	-259	1.10079		331	-289	1.15199		181	-304	1.18683		316	-329	1.25371		471	-359	1.15719		-714	-414	1.34296		-569	-509	1.33524		-879	-584	1.08703
	136	-234	1.32645		221	-259	1.09163		341	-289	1.14966		191	-304	1.17042		326	-329	1.23762		481	-359	1.15802		-704	-414	1.34717		-559	-509	1.32924		-869	-584	1.08927
	146	-234	1.33252		231	-259	1.08327		351	-289	1.14733		201	-304	1.17223		336	-329	1.23896		491	-359	1.15886		-694	-414	1.35138		-549	-509	1.32324		-859	-584	1.09152
	156	-234	1.33859		241	-259	1.07747		91	-279	1.17384		211	-304	1.17404		346	-329	1.24031		501	-359	1.15969		-684	-414	1.35559		-789	-499	1.28214		-849	-584	1.09376
	166	-234	1.33346		251	-259	1.07166		101	-279	1.15855		221	-304	1.17585		356	-329	1.24165		511	-359	1.16053		-674	-414	1.3598		-779	-499	1.28656		-839	-584	1.09601
	176	-234	1.22618		261	-259	1.06585		111	-279	1.14543		231	-304	1.17766		366	-329	1.24299		521	-359	1.16136		-664	-414	1.36572		-769	-499	1.29098		-829	-584	1.09825
	186	-234	1.12343		271	-259	1.06004		121	-279	1.15288		241	-304	1.17947		376	-329	1.24434		531	-359	1.16265		-654	-414	1.38617		-759	-499	1.2954		-819	-584	1.1005
	196	-234	1.12195		281	-259	1.05424		131	-279	1.16033		251	-304	1.18128		386	-329	1.24568		541	-359	1.16767		-644	-414	1.39819		-749	-499	1.30132		-809	-584	1.10274
	206	-234	1.12048		291	-259	1.0471		141	-279	1.16778		261	-304	1.1831		396	-329	1.24703		551	-359	1.1692		-634	-414	1.39493		-739	-499	1.32013		-799	-584	1.10499
	-74	-224	1.60163		11	-249	1.30222		151	-279	1.17523		271	-304	1.18179		406	-329	1.24688		561	-359	1.16666		-624	-414	1.39167		-729	-499	1.33285		-789	-584	1.10723
	-64	-224	1.60371		21	-249	1.30468		161	-279	1.18268		281	-304	1.15196		416	-329	1.23287		571	-359	1.16413		-614	-414	1.3884		-719	-499	1.33217		-779	-584	1.10947
	-54	-224	1.58954		31	-249	1.30714		171	-279	1.19013		291	-304	1.12116		426	-329	1.21675		581	-359	1.16159		-604	-414	1.38514		-709	-499	1.33149		-769	-584	1.11172
	-44	-224	1.56388		41	-249	1.27012		181	-279	1.19502		301	-304	1.11842		436	-329	1.21407		-609	-349	1.40825		-594	-414	1.38188		-699	-499	1.33081		-759	-584	1.11453
	-34	-224	1.5542		51	-249	1.20807		191	-279	1.17644		311	-304	1.11567		446	-329	1.2114		-599	-349	1.41431		-584	-414	1.37862		-689	-499	1.33013		-749	-584	1.11399
	-24	-224	1.55554		61	-249	1.18624		201	-279	1.15811		321	-304	1.11293		456	-329	1.20873		-589	-349	1.41676		-574	-414	1.37536		-679	-499	1.32945		-739	-584	1.1104
	-14	-224	1.55689		71	-249	1.19083		211	-279	1.16298		331	-304	1.11018		466	-329	1.20606		-579	-349	1.41921		-564	-414	1.37209		-669	-499	1.32877		-729	-584	1.10649
	-4	-224	1.55823		81	-249	1.19541		221	-279	1.16786		341	-304	1.10744		476	-329	1.20339		-569	-349	1.42166		-554	-414	1.369		-659	-499	1.32809		-719	-584	1.10257
	6	-224	1.55957		91	-249	1.19999		231	-279	1.17273		351	-304	1.1047		486	-329	1.20072		-559	-349	1.42412		-544	-414	1.36678		-649	-499	1.32741		-709	-584	1.09866
	16	-224	1.55393		101	-249	1.20457		241	-279	1.1776		361	-304	1.10195		496	-329	1.19804		-549	-349	1.42657		-534	-414	1.35916		-639	-499	1.32673		-699	-584	1.09474
	26	-224	1.48507		111	-249	1.20916		251	-279	1.18247		371	-304	1.09595		506	-329	1.19509		-539	-349	1.42902		-524	-414	1.35007		-629	-499	1.32818		-689	-584	1.09083
	36	-224	1.42486		121	-249	1.20746		261	-279	1.18734		381	-304	1.06024		166	-319	1.22026		-529	-349	1.43147		-514	-414	1.34099		-619	-499	1.34826		-679	-584	1.08692
	46	-224	1.42803		131	-249	1.14873		271	-279	1.19084		391	-304	1.02394		176	-319	1.22221		-519	-349	1.43435		-504	-414	1.3319		-609	-499	1.36141		-669	-584	1.083
	56	-224	1.4312		141	-249	1.09385		281	-279	1.18115		401	-304	1.01689		186	-319	1.22415		-509	-349	1.44042		-494	-414	1.32281		-599	-499	1.35541		-659	-584	1.07909
	66	-224	1.43438		151	-249	1.0957		291	-279	1.16636		411	-304	1.00984		196	-319	1.22609		-499	-349	1.44101		-484	-414	1.31373		-589	-499	1.34941		-649	-584	1.07517
	76	-224	1.43755		161	-249	1.09755		301	-279	1.16404		421	-304	1.00279		206	-319	1.22801		-489	-349	1.43783		-474	-414	1.30464		-579	-499	1.34341		-639	-584	1.07126
	86	-224	1.44072		171	-249	1.0994		311	-279	1.16171		431	-304	1		216	-319	1.2298		-479	-349	1.43466		-464	-414	1.29555		-569	-499	1.33741		-629	-584	1.07004
	96	-224	1.40252		181	-249	1.10125		321	-279	1.15938		111	-294	1.17292		226	-319	1.2325		-469	-349	1.43148		-454	-414	1.28647		-559	-499	1.33141		-909	-574	1.08597
	106	-224	1.33842		191	-249	1.10309		331	-279	1.15705		121	-294	1.17802		236	-319	1.23542		-459	-349	1.4283		-444	-414	1.27927		-549	-499	1.32542		-899	-574	1.09249
	116	-224	1.31681		201	-249	1.10494		341	-279	1.15472		131	-294	1.18312		246	-319	1.23834		-449	-349	1.42513		-744	-404	1.33348		-539	-499	1.31942		-889	-574	1.09353
	126	-224	1.32288		211	-249	1.10362		351	-279	1.1524		141	-294	1.18821		256	-319	1.24126		-439	-349	1.42195		-734	-404	1.33769		-529	-499	1.31342		-879	-574	1.09078
	136	-224	1.32895		221	-249	1.09558		361	-279	1.1491		151	-294	1.19331		266	-319	1.24419		-429	-349	1.41877		-724	-404	1.3419		-519	-499	1.30742		-869	-574	1.09303
	146	-224	1.33502		231	-249	1.08768		371	-279	1.13633		161	-294	1.19841		276	-319	1.24711		-419	-349	1.41559		-714	-404	1.34611		-819	-489	1.27073		-859	-574	1.09527
	156	-224	1.34109		241	-249	1.08188		61	-269	1.15264		171	-294	1.20156		286	-319	1.25003		-409	-349	1.41392		-704	-404	1.35032		-809	-489	1.27502		-849	-574	1.09751
	166	-224	1.33592		251	-249	1.07607		71	-269	1.16021		181	-294	1.18679		296	-319	1.25295		241	-349	1.19506		-694	-404	1.35453		-799	-489	1.27932		-839	-574	1.09976
	176	-224	1.22827		261	-249	1.07026		81	-269	1.16778		191	-294	1.17102		306	-319	1.25401		251	-349	1.19737		-684	-404	1.35874		-789	-489	1.28361		-829	-574	1.102
	186	-224	1.12519		271	-249	1.06445		91	-269	1.17319		201	-294	1.17283		316	-319	1.23822		261	-349	1.19969		-674	-404	1.36295		-779	-489	1.28791		-819	-574	1.10425
	196	-224	1.12371		281	-249	1.05865		101	-269	1.15906		211	-294	1.17464		326	-319	1.2233		271	-349	1.202		-664	-404	1.36875		-769	-489	1.2922		-809	-574	1.10649
	206	-224	1.12224		291	-249	1.05145		111	-269	1.14697		221	-294	1.17646		336	-319	1.22513		281	-349	1.20431		-654	-404	1.38804		-759	-489	1.29649		-799	-574	1.10874
	216	-224	1.12077		301	-249	1.03157		121	-269	1.15442		231	-294	1.17827		346	-319	1.22696		291	-349	1.20662		-644	-404	1.39901		-749	-489	1.30226		-789	-574	1.11098
	226	-224	1.11929		-29	-239	1.29113		131	-269	1.16187		241	-294	1.18008		356	-319	1.22878		301	-349	1.20893		-634	-404	1.39575		-739	-489	1.32079		-779	-574	1.11323
	-124	-214	1.56506		-19	-239	1.29359		141	-269	1.16932		251	-294	1.18189		366	-319	1.23061		311	-349	1.21125		-624	-404	1.39249		-729	-489	1.33339		-769	-574	1.11547
	-114	-214	1.57944		-9	-239	1.29605		151	-269	1.17677		261	-294	1.1837		376	-319	1.23244		321	-349	1.21168		-614	-404	1.38923		-719	-489	1.33274		-759	-574	1.11887
	-104	-214	1.58152		1	-239	1.29851		161	-269	1.18422		271	-294	1.18245		386	-319	1.23426		331	-349	1.19532		-604	-404	1.38596		-709	-489	1.33209		-749	-574	1.11934
	-94	-214	1.58361		11	-239	1.30097		171	-269	1.19167		281	-294	1.15312		396	-319	1.23609		341	-349	1.1818		-594	-404	1.3827		-699	-489	1.33144		-739	-574	1.11615
	-84	-214	1.58569		21	-239	1.30343		181	-269	1.19671		291	-294	1.12277		406	-319	1.23652		351	-349	1.1852		-584	-404	1.37944		-689	-489	1.33079		-729	-574	1.11224
	-74	-214	1.58777		31	-239	1.30589		191	-269	1.17971		301	-294	1.12002		416	-319	1.22412		361	-349	1.18861		-574	-404	1.37618		-679	-489	1.33015		-719	-574	1.10832
	-64	-214	1.58986		41	-239	1.26997		201	-269	1.1628		311	-294	1.11728		426	-319	1.21089		371	-349	1.19201		-564	-404	1.37292		-669	-489	1.3295		-709	-574	1.10441
	-54	-214	1.57614		51	-239	1.20975		211	-269	1.16767		321	-294	1.11453		436	-319	1.21025		381	-349	1.19541		-554	-404	1.36975		-659	-489	1.32885		-699	-574	1.10049
	-44	-214	1.55123		61	-239	1.18865		221	-269	1.17254		331	-294	1.11179		446	-319	1.2096		391	-349	1.19882		-544	-404	1.36683		-649	-489	1.3282		-689	-574	1.09658
	-34	-214	1.54186		71	-239	1.19324		231	-269	1.17741		341	-294	1.10904		456	-319	1.20895		401	-349	1.20222		-534	-404	1.35857		-639	-489	1.32755		-679	-574	1.09267
	-24	-214	1.5432		81	-239	1.19782		241	-269	1.18228		351	-294	1.1063		466	-319	1.20831		411	-349	1.20562		-524	-404	1.34949		-629	-489	1.32899		-669	-574	1.08875
	-14	-214	1.54455		91	-239	1.2024		251	-269	1.18716		361	-294	1.10356		476	-319	1.20766		421	-349	1.20903		-514	-404	1.3404		-619	-489	1.34864		-659	-574	1.08484
	-4	-214	1.54589		101	-239	1.20698		261	-269	1.19203		371	-294	1.09766		486	-319	1.20701		431	-349	1.19313		-504	-404	1.33131		-609	-489	1.36155		-649	-574	1.08092
	6	-214	1.54723		111	-239	1.21157		271	-269	1.19554		381	-294	1.06302		496	-319	1.20637		441	-349	1.16274		-494	-404	1.32223		-599	-489	1.35574		-639	-574	1.07701
	16	-214	1.54181		121	-239	1.20985		281	-269	1.18604		391	-294	1.02767		506	-319	1.2056		451	-349	1.15066		-484	-404	1.31314		-589	-489	1.34992		-629	-574	1.07571
	26	-214	1.47514		131	-239	1.15101		291	-269	1.17143		401	-294	1.02062		516	-319	1.20353		461	-349	1.1515		-474	-404	1.30406		-579	-489	1.3441		-619	-574	1.09761
	36	-214	1.4169		141	-239	1.09601		301	-269	1.1691		411	-294	1.01357		526	-319	1.19939		471	-349	1.15233		-464	-404	1.29497		-569	-489	1.33829		-609	-574	1.11467
	46	-214	1.42008		151	-239	1.09786		311	-269	1.16677		421	-294	1.00652		536	-319	1.19633		481	-349	1.15317		-454	-404	1.28588		-559	-489	1.33247		-929	-564	1.075
	56	-214	1.42325		161	-239	1.09971		321	-269	1.16444		431	-294	1		126	-309	1.20482		491	-349	1.154		-444	-404	1.2786		-549	-489	1.32665		-919	-564	1.08207
	66	-214	1.42642		171	-239	1.10156		331	-269	1.16211		441	-294	1		136	-309	1.20618		501	-349	1.15484		-434	-404	1.28748		-539	-489	1.32084		-909	-564	1.08914
	76	-214	1.42959		181	-239	1.10341		341	-269	1.15979		451	-294	1		146	-309	1.20754		511	-349	1.15567		-424	-404	1.29509		-529	-489	1.31502		-899	-564	1.09569
	86	-214	1.43276		191	-239	1.10525		351	-269	1.15746		81	-284	1.19351		156	-309	1.20891		521	-349	1.15651		-764	-394	1.29456		-519	-489	1.3092		-889	-564	1.09702
	96	-214	1.3977		201	-239	1.1071		361	-269	1.15424		91	-284	1.16191		166	-309	1.21027		531	-349	1.15801		-754	-394	1.32922		-509	-489	1.30684		-879	-564	1.09453
	106	-214	1.33882		211	-239	1.10645		371	-269	1.14224		101	-284	1.167		176	-309	1.21163		541	-349	1.16519		-744	-394	1.33337		-849	-479	1.24902		-869	-564	1.09678
	116	-214	1.31931		221	-239	1.09954		381	-269	1.12604		111	-284	1.1721		186	-309	1.21299		551	-349	1.16866		-734	-394	1.33752		-839	-479	1.25203		-859	-564	1.09902
	126	-214	1.32538		231	-239	1.09209		21	-259	1.12159		121	-284	1.1772		196	-309	1.21435		561	-349	1.16612		-724	-394	1.34167		-829	-479	1.25504		-849	-564	1.10127
	136	-214	1.33145		241	-239	1.08629		31	-259	1.12916		131	-284	1.1823		206	-309	1.21574		571	-349	1.16359		-714	-394	1.34582		-819	-479	1.25805		-839	-564	1.10351
	146	-214	1.33752		251	-239	1.08048		41	-259	1.13673		141	-284	1.18739		216	-309	1.21744		581	-349	1.16105		-704	-394	1.34996		-809	-479	1.26107		-829	-564	1.10575
	156	-214	1.34359		261	-239	1.07467		51	-259	1.1443		151	-284	1.19249		226	-309	1.22019		591	-349	1.15851		-694	-394	1.35411		-799	-479	1.26408		-819	-564	1.108
	166	-214	1.33838		271	-239	1.06886		61	-259	1.15188		161	-284	1.19759		236	-309	1.22274		601	-349	1.15597		-684	-394	1.35826		-789	-479	1.26709		-809	-564	1.11024
	176	-214	1.23036		281	-239	1.06306		71	-259	1.15945		171	-284	1.20081		246	-309	1.22529		611	-349	1.15343		-674	-394	1.36241		-779	-479	1.2701		-799	-564	1.11249
	186	-214	1.12694		291	-239	1.05579		81	-259	1.16702		181	-284	1.18676		256	-309	1.22784		621	-349	1.15089		-664	-394	1.36802		-769	-479	1.27311		-789	-564	1.11473
	196	-214	1.12547		301	-239	1.03527		91	-259	1.17254		191	-284	1.17163		266	-309	1.23039		-639	-339	1.38233		-654	-394	1.3861		-759	-479	1.27612		-779	-564	1.11698
	206	-214	1.124		311	-239	1.01584		101	-259	1.15956		201	-284	1.17344		276	-309	1.23294		-629	-339	1.38826		-644	-394	1.39615		-749	-479	1.28059		-769	-564	1.11922
	216	-214	1.12252		321	-239	1.00961		111	-259	1.1485		211	-284	1.17525		286	-309	1.23549		-619	-339	1.39954		-634	-394	1.39301		-739	-479	1.29784		-759	-564	1.12322
	226	-214	1.12105		-69	-229	1.38455		121	-259	1.15596		221	-284	1.17706		296	-309	1.23804		-609	-339	1.41227		-624	-394	1.38987		-729	-479	1.31061		-749	-564	1.12468
	236	-214	1.11958		-59	-229	1.38673		131	-259	1.16341		231	-284	1.17887		306	-309	1.23879		-599	-339	1.41825		-614	-394	1.38673		-719	-479	1.31027		-739	-564	1.1219
	246	-214	1.07848		-49	-229	1.38372		141	-259	1.17086		241	-284	1.18068		316	-309	1.22326		-589	-339	1.42071		-604	-394	1.38359		-709	-479	1.30992		-729	-564	1.11799
	-154	-204	1.52408		-39	-229	1.3341		151	-259	1.17831		251	-284	1.1825		326	-309	1.20928		-579	-339	1.42316		-594	-394	1.38044		-699	-479	1.30958		-719	-564	1.11407
	-144	-204	1.53086		-29	-229	1.28988		161	-259	1.18576		261	-284	1.18431		336	-309	1.21154		-569	-339	1.42561		-584	-394	1.3773		-689	-479	1.30923		-709	-564	1.11016
	-134	-204	1.53862		-19	-229	1.29234		171	-259	1.19321		271	-284	1.18311		346	-309	1.2138		-559	-339	1.42806		-574	-394	1.37416		-679	-479	1.30889		-699	-564	1.10624
	-124	-204	1.55472		-9	-229	1.2948		181	-259	1.19841		281	-284	1.15427		356	-309	1.21607		-549	-339	1.43052		-564	-394	1.37102		-669	-479	1.30854		-689	-564	1.10233
	-114	-204	1.56559		1	-229	1.29726		191	-259	1.18298		291	-284	1.12437		366	-309	1.21833		-539	-339	1.43297		-554	-394	1.36791		-659	-479	1.3082		-679	-564	1.09842
	-104	-204	1.56767		11	-229	1.29972		201	-259	1.16748		301	-284	1.12163		376	-309	1.22059		-529	-339	1.43542		-544	-394	1.36445		-649	-479	1.30786		-669	-564	1.0945
	-94	-204	1.56975		21	-229	1.30218		211	-259	1.17235		311	-284	1.11888		386	-309	1.22285		-519	-339	1.4381		-534	-394	1.35585		-639	-479	1.30751		-659	-564	1.09059
	-84	-204	1.57184		31	-229	1.30464		221	-259	1.17723		321	-284	1.11614		396	-309	1.22511		-509	-339	1.44227		-524	-394	1.34702		-629	-479	1.3092		-649	-564	1.08667
	-74	-204	1.57392		41	-229	1.26982		231	-259	1.1821		331	-284	1.11339		406	-309	1.22603		-499	-339	1.44114		-514	-394	1.3382		-619	-479	1.32882		-639	-564	1.08276
	-64	-204	1.576		51	-229	1.21142		241	-259	1.18697		341	-284	1.11065		416	-309	1.21474		-489	-339	1.43796		-504	-394	1.32937		-609	-479	1.34311		-629	-564	1.08139
	-54	-204	1.56274		61	-229	1.19106		251	-259	1.19184		351	-284	1.1079		426	-309	1.20382		-479	-339	1.43478		-494	-394	1.32054		-599	-479	1.33913		-619	-564	1.10251
	-44	-204	1.53859		71	-229	1.19565		261	-259	1.19671		361	-284	1.10516		436	-309	1.20499		-469	-339	1.43161		-484	-394	1.31171		-589	-479	1.33514		-609	-564	1.11888
	-34	-204	1.52952		81	-229	1.20023		271	-259	1.20024		371	-284	1.09937		446	-309	1.20617		-459	-339	1.42843		-474	-394	1.30289		-579	-479	1.33115		-599	-564	1.11252
	-24	-204	1.53086		91	-229	1.20481		281	-259	1.19093		381	-284	1.06579		456	-309	1.20735		-449	-339	1.42525		-464	-394	1.29406		-569	-479	1.32717		-589	-564	1.10616
	-14	-204	1.53221		101	-229	1.20939		291	-259	1.17649		391	-284	1.0314		466	-309	1.20852		-439	-339	1.42208		-454	-394	1.28523		-559	-479	1.32318		-959	-554	1.05697
	-4	-204	1.53355		111	-229	1.21398		301	-259	1.17416		401	-284	1.02435		476	-309	1.2097		-429	-339	1.4189		-444	-394	1.27812		-549	-479	1.31919		-949	-554	1.06404
	6	-204	1.5349		121	-229	1.21225		311	-259	1.17183		411	-284	1.0173		486	-309	1.21088		-419	-339	1.41572		-434	-394	1.28639		-539	-479	1.31521		-939	-554	1.07111
	16	-204	1.52969		131	-229	1.15328		321	-259	1.1695		421	-284	1.01025		496	-309	1.21205		-409	-339	1.41406		-424	-394	1.29346		-529	-479	1.31122		-929	-554	1.07818
	26	-204	1.46521		141	-229	1.09817		331	-259	1.16718		431	-284	1.0032		506	-309	1.21323		-399	-339	1.41221		-414	-394	1.2852		-519	-479	1.30723		-919	-554	1.08525
	36	-204	1.40895		151	-229	1.10002		341	-259	1.16485		441	-284	1		516	-309	1.21441		-389	-339	1.40804		-404	-394	1.27694		-509	-479	1.30652		-909	-554	1.09232
	46	-204	1.41212		161	-229	1.10187		351	-259	1.16252		451	-284	1		526	-309	1.21528		-379	-339	1.40288		496	-394	1.14837		-499	-479	1.33519		-899	-554	1.09889
	56	-204	1.41529		171	-229	1.10372		361	-259	1.15938		461	-284	1		536	-309	1.21612		-369	-339	1.39771		506	-394	1.15002		-489	-479	1.36053		-889	-554	1.10051
	66	-204	1.41846		181	-229	1.10557		371	-259	1.14816		41	-274	1.21992		546	-309	1.21697		201	-339	1.19285		516	-394	1.15167		-869	-469	1.2122		-879	-554	1.09828
	76	-204	1.42164		191	-229	1.10741		381	-259	1.13265		51	-274	1.22454		556	-309	1.21781		211	-339	1.19331		526	-394	1.15332		-859	-469	1.22686		-869	-554	1.10053
	86	-204	1.42481		201	-229	1.10926		391	-259	1.12466		61	-274	1.22916		96	-299	1.18947		221	-339	1.1926		536	-394	1.15498		-849	-469	1.24039		-859	-554	1.10277
	96	-204	1.39287		211	-229	1.10929		401	-259	1.11667		71	-274	1.22972		106	-299	1.18985		231	-339	1.19221		546	-394	1.15512		-839	-469	1.24225		-849	-554	1.10502
	106	-204	1.33923		221	-229	1.1035		-19	-249	1.16068		81	-274	1.19356		116	-299	1.19596		241	-339	1.19373		556	-394	1.14119		-829	-469	1.24411		-839	-554	1.10726
	116	-204	1.3218		231	-229	1.0965		-9	-249	1.16641		91	-274	1.16173		126	-299	1.2029		251	-339	1.19605		566	-394	1.12498		-819	-469	1.24597		-829	-554	1.10951
	126	-204	1.32788		241	-229	1.0907		1	-249	1.16892		101	-274	1.16664		136	-299	1.20426		261	-339	1.19836		576	-394	1.12241		-809	-469	1.24782		-819	-554	1.11175
	136	-204	1.33395		251	-229	1.08489		11	-249	1.14244		111	-274	1.17155		146	-299	1.20562		271	-339	1.20067		586	-394	1.11984		-799	-469	1.24968		-809	-554	1.11399
	146	-204	1.34002		261	-229	1.07908		21	-249	1.12083		121	-274	1.17646		156	-299	1.20698		281	-339	1.20298		596	-394	1.11727		-789	-469	1.25154		-799	-554	1.11624
	156	-204	1.34609		271	-229	1.07327		31	-249	1.1284		131	-274	1.18137		166	-299	1.20834		291	-339	1.20529		606	-394	1.11469		-779	-469	1.25339		-789	-554	1.11848
	166	-204	1.34084		281	-229	1.06747		41	-249	1.13597		141	-274	1.18628		176	-299	1.20971		301	-339	1.20761		616	-394	1.11212		-769	-469	1.25525		-779	-554	1.12073
	176	-204	1.23245		291	-229	1.06014		51	-249	1.14354		151	-274	1.19119		186	-299	1.21107		311	-339	1.20992		626	-394	1.10955		-759	-469	1.25711		-769	-554	1.12297
	186	-204	1.1287		301	-229	1.03898		61	-249	1.15111		161	-274	1.19611		196	-299	1.21243		321	-339	1.21024		636	-394	1.10698		-749	-469	1.26041		-759	-554	1.12757
	196	-204	1.12723		311	-229	1.01897		71	-249	1.15868		171	-274	1.19921		206	-299	1.21386		331	-339	1.19269		646	-394	1.10441		-739	-469	1.27648		-749	-554	1.13003
	206	-204	1.12576		321	-229	1.01274		81	-249	1.16626		181	-274	1.18568		216	-299	1.21598		341	-339	1.17811		656	-394	1.10045		-729	-469	1.28937		-739	-554	1.12765
	216	-204	1.12428		331	-229	1.00651		91	-249	1.1719		191	-274	1.17108		226	-299	1.21911		351	-339	1.18152		666	-394	1.08398		-719	-469	1.2893		-729	-554	1.12374
	226	-204	1.12281		-109	-219	1.38678		101	-249	1.16006		201	-274	1.1728		236	-299	1.22166		361	-339	1.18492		-784	-384	1.21721		-709	-469	1.28923		-719	-554	1.11982
	236	-204	1.12134		-99	-219	1.38699		111	-249	1.15004		211	-274	1.17451		246	-299	1.22421		371	-339	1.18833		-774	-384	1.22819		-699	-469	1.28916		-709	-554	1.11591
	246	-204	1.08056		-89	-219	1.3872		121	-249	1.15749		221	-274	1.17623		256	-299	1.22676		381	-339	1.19173		-764	-384	1.26776		-689	-469	1.28909		-699	-554	1.11199
	256	-204	1.01166		-79	-219	1.38741		131	-249	1.16494		231	-274	1.17794		266	-299	1.22931		391	-339	1.19513		-754	-384	1.30029		-679	-469	1.28902		-689	-554	1.10808
	-184	-194	1.51555		-69	-219	1.38762		141	-249	1.17239		241	-274	1.17966		276	-299	1.23186		401	-339	1.19854		-744	-384	1.30381		-669	-469	1.28895		-679	-554	1.10417
	-174	-194	1.51744		-59	-219	1.38784		151	-249	1.17985		251	-274	1.18138		286	-299	1.23441		411	-339	1.20194		-734	-384	1.30732		-659	-469	1.28888		-669	-554	1.10025
	-164	-194	1.51934		-49	-219	1.38273		161	-249	1.1873		261	-274	1.18309		296	-299	1.23696		421	-339	1.20534		-724	-384	1.31084		-649	-469	1.28881		-659	-554	1.09634
	-154	-194	1.52123		-39	-219	1.32999		171	-249	1.19475		271	-274	1.18185		306	-299	1.23774		431	-339	1.18909		-714	-384	1.31436		-639	-469	1.28874		-649	-554	1.09242
	-144	-194	1.52312		-29	-219	1.28497		181	-249	1.2001		281	-274	1.15347		316	-299	1.22256		441	-339	1.15812		-704	-384	1.31788		-629	-469	1.29064		-639	-554	1.08851
	-134	-194	1.52566		-19	-219	1.28788		191	-249	1.18625		291	-274	1.12411		326	-299	1.20889		451	-339	1.14581		-694	-384	1.32139		-619	-469	1.31		-629	-554	1.08706
	-124	-194	1.53367		-9	-219	1.29079		201	-249	1.17217		301	-274	1.12143		336	-299	1.21115		461	-339	1.14664		-684	-384	1.32491		-609	-469	1.32536		-619	-554	1.10741
	-114	-194	1.53868		1	-219	1.2937		211	-249	1.17704		311	-274	1.11875		346	-299	1.21341		471	-339	1.14748		-674	-384	1.32843		-599	-469	1.32302		-609	-554	1.1231
	-104	-194	1.53799		11	-219	1.29661		221	-249	1.18191		321	-274	1.11607		356	-299	1.21567		481	-339	1.14831		-664	-384	1.3333		-589	-469	1.32067		-599	-554	1.11673
	-94	-194	1.53729		21	-219	1.29952		231	-249	1.18678		331	-274	1.11339		366	-299	1.21793		491	-339	1.14915		-654	-384	1.34979		-579	-469	1.31833		-589	-554	1.11037
	-84	-194	1.5366		31	-219	1.30244		241	-249	1.19165		341	-274	1.1107		376	-299	1.2202		501	-339	1.14998		-644	-384	1.36002		-569	-469	1.31599		-579	-554	1.10401
	-74	-194	1.5359		41	-219	1.26941		251	-249	1.19653		351	-274	1.10802		386	-299	1.22246		511	-339	1.15082		-634	-384	1.3581		-559	-469	1.31365		-989	-544	1.03894
	-64	-194	1.53521		51	-219	1.21315		261	-249	1.2014		361	-274	1.10534		396	-299	1.22472		521	-339	1.15166		-624	-384	1.35617		-549	-469	1.31131		-979	-544	1.04601
	-54	-194	1.52096		61	-219	1.19323		271	-249	1.20495		371	-274	1.09972		406	-299	1.22567		531	-339	1.15337		-614	-384	1.35424		-539	-469	1.30897		-969	-544	1.05308
	-44	-194	1.4991		71	-219	1.19732		281	-249	1.19582		381	-274	1.06729		416	-299	1.2147		541	-339	1.16271		-604	-384	1.35231		-529	-469	1.30663		-959	-544	1.06015
	-34	-194	1.49179		81	-219	1.20142		291	-249	1.18155		391	-274	1.03401		426	-299	1.20407		551	-339	1.16812		-594	-384	1.35038		-519	-469	1.30429		-949	-544	1.06722
	-24	-194	1.49369		91	-219	1.20552		301	-249	1.17922		401	-274	1.0271		436	-299	1.20524		561	-339	1.16558		-584	-384	1.34846		-509	-469	1.3051		-939	-544	1.07428
	-14	-194	1.49559		101	-219	1.20962		311	-249	1.1769		411	-274	1.02018		446	-299	1.20642		571	-339	1.16304		-574	-384	1.34653		-499	-469	1.33414		-929	-544	1.08135
	-4	-194	1.49749		111	-219	1.21372		321	-249	1.17457		421	-274	1.01327		456	-299	1.2076		581	-339	1.16051		-564	-384	1.3446		-489	-469	1.36004		-919	-544	1.08842
	6	-194	1.49938		121	-219	1.21151		331	-249	1.17224		431	-274	1.00636		466	-299	1.20877		591	-339	1.15797		-554	-384	1.34266		-479	-469	1.35768		-909	-544	1.09549
	16	-194	1.49523		131	-219	1.15205		341	-249	1.16991		441	-274	1		476	-299	1.20995		601	-339	1.15543		-544	-384	1.34014		-469	-469	1.35533		-899	-544	1.1021
	26	-194	1.43637		141	-219	1.09706		351	-249	1.16758		451	-274	1		486	-299	1.21113		611	-339	1.15289		-534	-384	1.33375		-889	-459	1.20892		-889	-544	1.104
	36	-194	1.38564		151	-219	1.09909		361	-249	1.16452		461	-274	1		496	-299	1.2123		621	-339	1.15035		-524	-384	1.32751		-879	-459	1.21059		-879	-544	1.10203
	46	-194	1.38984		161	-219	1.10111		371	-249	1.15407		471	-274	1		506	-299	1.21356		631	-339	1.14781		-514	-384	1.32128		-869	-459	1.2136		-869	-544	1.10428
	56	-194	1.39404		171	-219	1.10313		381	-249	1.13926		481	-274	1		516	-299	1.21555		641	-339	1.13598		-504	-384	1.31504		-859	-459	1.22875		-859	-544	1.10652
	66	-194	1.39825		181	-219	1.10516		391	-249	1.13127		1	-264	1.22408		526	-299	1.21715		-669	-329	1.36889		-494	-384	1.3088		-849	-459	1.24273		-849	-544	1.10877
	76	-194	1.40245		191	-219	1.10718		401	-249	1.12328		11	-264	1.22689		536	-299	1.21799		-659	-329	1.37482		-484	-384	1.30256		-839	-459	1.24459		-839	-544	1.11101
	86	-194	1.40665		201	-219	1.1092		411	-249	1.11529		21	-264	1.2297		546	-299	1.21883		-649	-329	1.38075		-474	-384	1.29632		-829	-459	1.24644		-829	-544	1.11326
	96	-194	1.37917		211	-219	1.10984		-59	-239	1.13841		31	-264	1.23251		556	-299	1.21968		-639	-329	1.38668		-464	-384	1.29008		-819	-459	1.2483		-819	-544	1.1155
	106	-194	1.33228		221	-219	1.10725		-49	-239	1.14401		41	-264	1.23532		566	-299	1.22052		-629	-329	1.39261		-454	-384	1.28384		-809	-459	1.25016		-809	-544	1.11774
	116	-194	1.31819		231	-219	1.10451		-39	-239	1.14961		51	-264	1.23813		576	-299	1.22136		-619	-329	1.40377		-444	-384	1.27922		-799	-459	1.25202		-799	-544	1.11999
	126	-194	1.32532		241	-219	1.10266		-29	-239	1.15521		61	-264	1.24094		-534	-289	1.28611		-609	-329	1.4163		-434	-384	1.28913		-789	-459	1.25387		-789	-544	1.12223
	136	-194	1.33245		251	-219	1.10081		-19	-239	1.16081		71	-264	1.23964		-524	-289	1.28763		-599	-329	1.4222		-424	-384	1.29758		-779	-459	1.25573		-779	-544	1.12448
	146	-194	1.33959		261	-219	1.09897		-9	-239	1.16641		81	-264	1.2013		-514	-289	1.28914		-589	-329	1.42465		-414	-384	1.29152		-769	-459	1.25759		-769	-544	1.12672
	156	-194	1.34672		271	-219	1.09712		1	-239	1.16878		91	-264	1.16729		-504	-289	1.29066		-579	-329	1.42711		-404	-384	1.28547		-759	-459	1.25944		-759	-544	1.13192
	166	-194	1.34249		281	-219	1.09527		11	-239	1.14206		101	-264	1.17034		-494	-289	1.28975		-569	-329	1.42956		-394	-384	1.27942		-749	-459	1.26272		-749	-544	1.13538
	176	-194	1.23473		291	-219	1.09192		21	-239	1.12024		111	-264	1.17339		-484	-289	1.26691		-559	-329	1.43201		-384	-384	1.27336		-739	-459	1.27861		-739	-544	1.1334
	186	-194	1.13233		301	-219	1.07456		31	-239	1.12769		121	-264	1.17644		-474	-289	1.24628		-549	-329	1.43446		386	-384	1.12025		-729	-459	1.29133		-729	-544	1.12949
	196	-194	1.13269		311	-219	1.05617		41	-239	1.13514		131	-264	1.17949		-464	-289	1.24756		-539	-329	1.43692		396	-384	1.12418		-719	-459	1.29126		-719	-544	1.12557
	206	-194	1.13305		321	-219	1.0515		51	-239	1.14259		141	-264	1.18254		-454	-289	1.24885		-529	-329	1.43937		406	-384	1.12811		-709	-459	1.29119		-709	-544	1.12166
	216	-194	1.13341		331	-219	1.04682		61	-239	1.15004		151	-264	1.18559		-444	-289	1.25013		-519	-329	1.44186		416	-384	1.13204		-699	-459	1.29112		-699	-544	1.11774
	226	-194	1.13378		341	-219	1.04214		71	-239	1.15749		161	-264	1.18864		-434	-289	1.25141		-509	-329	1.44411		426	-384	1.13598		-689	-459	1.29105		-689	-544	1.11383
	236	-194	1.13414		-179	-209	1.41138		81	-239	1.16495		171	-264	1.18993		-424	-289	1.25269		-499	-329	1.44126		436	-384	1.13922		-679	-459	1.29098		-679	-544	1.10992
	246	-194	1.09431		-169	-209	1.40701		91	-239	1.17058		181	-264	1.1751		-414	-289	1.25397		-489	-329	1.43809		446	-384	1.13594		-669	-459	1.29091		-669	-544	1.106
	256	-194	1.02624		-159	-209	1.40265		101	-239	1.15978		191	-264	1.15999		-404	-289	1.25525		-479	-329	1.43491		456	-384	1.13097		-659	-459	1.29084		-659	-544	1.10209
	266	-194	1		-149	-209	1.39829		111	-239	1.15062		201	-264	1.16076		-394	-289	1.25685		-469	-329	1.43173		466	-384	1.13225		-649	-459	1.29077		-649	-544	1.09817
	-214	-184	1.42505		-139	-209	1.39392		121	-239	1.1579		211	-264	1.16152		-384	-289	1.26083		-459	-329	1.42856		476	-384	1.13354		-639	-459	1.29071		-639	-544	1.09426
	-204	-184	1.46252		-129	-209	1.39406		131	-239	1.16517		221	-264	1.16229		-374	-289	1.26008		-449	-329	1.42538		486	-384	1.13482		-629	-459	1.29254		-629	-544	1.09273
	-194	-184	1.52315		-119	-209	1.39789		141	-239	1.17244		231	-264	1.16306		-364	-289	1.25646		-439	-329	1.4222		496	-384	1.13611		-619	-459	1.31125		-619	-544	1.11232
	-184	-184	1.54285		-109	-209	1.39769		151	-239	1.17971		241	-264	1.16382		-354	-289	1.25285		-429	-329	1.41903		506	-384	1.13739		-609	-459	1.32601		-609	-544	1.12731
	-174	-184	1.53661		-99	-209	1.39463		161	-239	1.18699		251	-264	1.16459		-344	-289	1.24924		-419	-329	1.41585		516	-384	1.13868		-599	-459	1.32367		-599	-544	1.12095
	-164	-184	1.53036		-89	-209	1.39157		171	-239	1.19426		261	-264	1.16535		56	-289	1.18888		-409	-329	1.41419		526	-384	1.13996		-589	-459	1.32133		-589	-544	1.11459
	-154	-184	1.52411		-79	-209	1.38851		181	-239	1.1996		271	-264	1.16325		66	-289	1.18864		-399	-329	1.41235		536	-384	1.14125		-579	-459	1.31899		-579	-544	1.10822
	-144	-184	1.51787		-69	-209	1.38545		191	-239	1.18719		281	-264	1.13501		76	-289	1.1884		-389	-329	1.40819		546	-384	1.14108		-569	-459	1.31665		-569	-544	1.10186
	-134	-184	1.51202		-59	-209	1.38239		201	-239	1.17458		291	-264	1.10711		86	-289	1.18816		-379	-329	1.40302		556	-384	1.12744		-559	-459	1.31431		-1009	-534	1.02897
	-124	-184	1.50985		-49	-209	1.374		211	-239	1.17947		301	-264	1.10505		96	-289	1.18791		-369	-329	1.39786		566	-384	1.11243		-549	-459	1.31196		-999	-534	1.03512
	-114	-184	1.5081		-39	-209	1.31815		221	-239	1.18437		311	-264	1.103		106	-289	1.18827		-359	-329	1.39269		576	-384	1.11058		-539	-459	1.30962		-989	-534	1.04128
	-104	-184	1.50278		-29	-209	1.27363		231	-239	1.18926		321	-264	1.10094		116	-289	1.1942		-349	-329	1.38752		586	-384	1.10872		-529	-459	1.30728		-979	-534	1.04743
	-94	-184	1.49747		-19	-209	1.2773		241	-239	1.19415		331	-264	1.09889		126	-289	1.20098		-339	-329	1.38236		596	-384	1.10687		-519	-459	1.30494		-969	-534	1.05359
	-84	-184	1.49216		-9	-209	1.28096		251	-239	1.19904		341	-264	1.09684		136	-289	1.20234		161	-329	1.1922		606	-384	1.10501		-509	-459	1.30563		-959	-534	1.05974
	-74	-184	1.48685		1	-209	1.28463		261	-239	1.20393		351	-264	1.09478		146	-289	1.2037		171	-329	1.19267		616	-384	1.10316		-499	-459	1.33346		-949	-534	1.0659
	-64	-184	1.48154		11	-209	1.28829		271	-239	1.20752		361	-264	1.09273		156	-289	1.20506		181	-329	1.19313		626	-384	1.1013		-489	-459	1.35826		-939	-534	1.07205
	-54	-184	1.46369		21	-209	1.29196		281	-239	1.19865		371	-264	1.08787		166	-289	1.20642		191	-329	1.1936		636	-384	1.09945		-479	-459	1.35591		-929	-534	1.07821
	-44	-184	1.44238		31	-209	1.29563		291	-239	1.18486		381	-264	1.05741		176	-289	1.20778		201	-329	1.19406		646	-384	1.09759		-469	-459	1.35355		-919	-534	1.08436
	-34	-184	1.43671		41	-209	1.26534		301	-239	1.18283		391	-264	1.02663		186	-289	1.20914		211	-329	1.19453		656	-384	1.09434		-459	-459	1.3512		-909	-534	1.09052
	-24	-184	1.43953		51	-209	1.21223		311	-239	1.18079		401	-264	1.02108		196	-289	1.21051		221	-329	1.19305		666	-384	1.07849		-909	-449	1.20694		-899	-534	1.09624
	-14	-184	1.44235		61	-209	1.19286		321	-239	1.17875		411	-264	1.01553		206	-289	1.21198		231	-329	1.19139		676	-384	1.0637		-899	-449	1.2086		-889	-534	1.09763
	-4	-184	1.44517		71	-209	1.19616		331	-239	1.17671		421	-264	1.00998		216	-289	1.21452		241	-329	1.19241		686	-384	1.06146		-889	-449	1.21027		-879	-534	1.09563
	6	-184	1.44799		81	-209	1.19946		341	-239	1.17468		431	-264	1.00444		226	-289	1.21803		251	-329	1.19472		696	-384	1.05923		-879	-449	1.21194		-869	-534	1.09753
	16	-184	1.4454		91	-209	1.20275		351	-239	1.17264		441	-264	1		236	-289	1.22058		261	-329	1.19703		706	-384	1.057		-869	-449	1.215		-859	-534	1.09943
	26	-184	1.39393		101	-209	1.20605		361	-239	1.16994		451	-264	1		246	-289	1.22313		271	-329	1.19934		716	-384	1.05477		-859	-449	1.23064		-849	-534	1.10133
	36	-184	1.35064		111	-209	1.20935		371	-239	1.16053		461	-264	1		256	-289	1.22568		281	-329	1.20165		-804	-374	1.18759		-849	-449	1.24507		-839	-534	1.10323
	46	-184	1.35656		121	-209	1.20661		381	-239	1.14667		471	-264	1		266	-289	1.22823		291	-329	1.20397		-794	-374	1.19289		-839	-449	1.24692		-829	-534	1.10513
	56	-184	1.36248		131	-209	1.14929		391	-239	1.13894		481	-264	1		276	-289	1.23078		301	-329	1.20628		-784	-374	1.19819		-829	-449	1.24878		-819	-534	1.10704
	66	-184	1.3684		141	-209	1.09714		401	-239	1.13122		491	-264	1		286	-289	1.23333		311	-329	1.20859		-774	-374	1.2066		-819	-449	1.25064		-809	-534	1.10894
	76	-184	1.37431		151	-209	1.09945		411	-239	1.12349		-39	-254	1.31476		296	-289	1.23588		321	-329	1.20879		-764	-374	1.24277		-809	-449	1.2525		-799	-534	1.11084
	86	-184	1.38023		161	-209	1.10177		421	-239	1.11576		-29	-254	1.30932		306	-289	1.2367		331	-329	1.19007		-754	-374	1.27372		-799	-449	1.25435		-789	-534	1.11274
	96	-184	1.35567		171	-209	1.10408		-119	-229	1.19653		-19	-254	1.27221		316	-289	1.22186		341	-329	1.17443		-744	-374	1.27667		-789	-449	1.25621		-779	-534	1.11464
	106	-184	1.31253		181	-209	1.1064		-109	-229	1.19405		-9	-254	1.24141		326	-289	1.2085		351	-329	1.17783		-734	-374	1.27962		-779	-449	1.25807		-769	-534	1.11655
	116	-184	1.30101		191	-209	1.10871		-99	-229	1.19157		1	-254	1.24259		336	-289	1.21076		361	-329	1.18124		-724	-374	1.28257		-769	-449	1.25992		-759	-534	1.12198
	126	-184	1.30993		201	-209	1.11103		-89	-229	1.18677		11	-254	1.24377		346	-289	1.21302		371	-329	1.18464		-714	-374	1.28552		-759	-449	1.26178		-749	-534	1.12674
	136	-184	1.31885		211	-209	1.11064		-79	-229	1.16158		21	-254	1.24495		356	-289	1.21528		381	-329	1.18805		-704	-374	1.28847		-749	-449	1.26504		-739	-534	1.1259
	146	-184	1.32777		221	-209	1.11002		-69	-229	1.14483		31	-254	1.24612		366	-289	1.21754		391	-329	1.19145		-694	-374	1.29142		-739	-449	1.28074		-729	-534	1.12274
	156	-184	1.33669		231	-209	1.11301		-59	-229	1.14916		41	-254	1.2473		376	-289	1.2198		401	-329	1.19485		-684	-374	1.29437		-729	-449	1.2933		-719	-534	1.11957
	166	-184	1.33487		241	-209	1.11777		-49	-229	1.15349		51	-254	1.24848		386	-289	1.22206		411	-329	1.19826		-674	-374	1.29732		-719	-449	1.29323		-709	-534	1.1164
	176	-184	1.23518		251	-209	1.12253		-39	-229	1.15781		61	-254	1.24966		396	-289	1.22433		421	-329	1.20166		-664	-374	1.30153		-709	-449	1.29316		-699	-534	1.11324
	186	-184	1.14134		261	-209	1.1273		-29	-229	1.16214		71	-254	1.24679		406	-289	1.22531		431	-329	1.18506		-654	-374	1.31667		-699	-449	1.29309		-689	-534	1.11007
	196	-184	1.14476		271	-209	1.13206		-19	-229	1.16646		81	-254	1.20754		416	-289	1.21466		441	-329	1.1535		-644	-374	1.32716		-689	-449	1.29302		-679	-534	1.1069
	206	-184	1.14818		281	-209	1.13682		-9	-229	1.17079		91	-254	1.1725		426	-289	1.20432		451	-329	1.14095		-634	-374	1.32632		-679	-449	1.29295		-669	-534	1.10373
	216	-184	1.15161		291	-209	1.14039		1	-229	1.17188		101	-254	1.17388		436	-289	1.20549		461	-329	1.14179		-624	-374	1.32548		-669	-449	1.29288		-659	-534	1.10057
	226	-184	1.15503		301	-209	1.13248		11	-229	1.14393		111	-254	1.17525		446	-289	1.20667		471	-329	1.14262		-614	-374	1.32465		-659	-449	1.29281		-649	-534	1.0974
	236	-184	1.15846		311	-209	1.11956		21	-229	1.12094		121	-254	1.17663		456	-289	1.20785		481	-329	1.14346		-604	-374	1.32381		-649	-449	1.29274		-639	-534	1.09423
	246	-184	1.12199		321	-209	1.11749		31	-229	1.12721		131	-254	1.178		466	-289	1.20902		491	-329	1.14429		-594	-374	1.32298		-639	-449	1.29267		-629	-534	1.09336
	256	-184	1.0583		331	-209	1.11541		41	-229	1.13347		141	-254	1.17938		476	-289	1.2102		501	-329	1.14513		-584	-374	1.32214		-629	-449	1.29444		-619	-534	1.11289
	266	-184	1.0339		341	-209	1.11334		51	-229	1.13973		151	-254	1.18076		486	-289	1.21138		511	-329	1.14597		-574	-374	1.3213		-619	-449	1.31249		-609	-534	1.12814
	276	-184	1.03641		-239	-199	1.33763		61	-229	1.146		161	-254	1.18213		496	-289	1.21255		521	-329	1.1468		-564	-374	1.32047		-609	-449	1.32666		-599	-534	1.12279
	-234	-174	1.45079		-229	-199	1.32372		71	-229	1.15226		171	-254	1.18173		506	-289	1.21389		531	-329	1.14873		-554	-374	1.31958		-599	-449	1.32432		-589	-534	1.11743
	-224	-174	1.44905		-219	-199	1.31626		81	-229	1.15852		181	-254	1.16511		516	-289	1.21669		541	-329	1.16023		-544	-374	1.31791		-589	-449	1.32198		-579	-534	1.11207
	-214	-174	1.44731		-209	-199	1.36712		91	-229	1.16309		191	-254	1.14896		526	-289	1.21901		551	-329	1.16758		-534	-374	1.31353		-579	-449	1.31964		-569	-534	1.10672
	-204	-174	1.48328		-199	-199	1.42032		101	-229	1.15224		201	-254	1.14887		536	-289	1.21986		561	-329	1.16504		-524	-374	1.30962		-569	-449	1.3173		-559	-534	1.10136
	-194	-174	1.53966		-189	-199	1.41611		111	-229	1.1424		211	-254	1.14878		546	-289	1.2207		571	-329	1.1625		-514	-374	1.30572		-559	-449	1.31496		-1029	-524	1.0139
	-184	-174	1.55517		-179	-199	1.41189		121	-229	1.1479		221	-254	1.1487		556	-289	1.22154		581	-329	1.15997		-504	-374	1.30181		-549	-449	1.31262		-1019	-524	1.02597
	-174	-174	1.54567		-169	-199	1.40768		131	-229	1.15339		231	-254	1.14861		566	-289	1.22239		591	-329	1.15743		-494	-374	1.2979		-539	-449	1.31028		-1009	-524	1.03346
	-164	-174	1.53617		-159	-199	1.40346		141	-229	1.15889		241	-254	1.14852		576	-289	1.22323		601	-329	1.15489		-484	-374	1.29399		-529	-449	1.30794		-999	-524	1.03809
	-154	-174	1.52668		-149	-199	1.39924		151	-229	1.16438		251	-254	1.14843		586	-289	1.22407		611	-329	1.15235		-474	-374	1.29008		-519	-449	1.3056		-989	-524	1.04272
	-144	-174	1.51718		-139	-199	1.39503		161	-229	1.16988		261	-254	1.14834		-564	-279	1.28637		621	-329	1.14981		-464	-374	1.28617		-509	-449	1.30616		-979	-524	1.04735
	-134	-174	1.50782		-129	-199	1.39484		171	-229	1.17538		271	-254	1.14553		-554	-279	1.28789		631	-329	1.14727		-454	-374	1.28226		-499	-449	1.33277		-969	-524	1.05198
	-124	-174	1.49997		-119	-199	1.39717		181	-229	1.17913		281	-254	1.11807		-544	-279	1.2894		641	-329	1.13601		-444	-374	1.27988		-489	-449	1.35648		-959	-524	1.05661
	-114	-174	1.49407		-109	-199	1.39532		191	-229	1.16711		291	-254	1.09208		-534	-279	1.29092		651	-329	1.11658		-434	-374	1.29117		-479	-449	1.35413		-949	-524	1.06124
	-104	-174	1.48692		-99	-199	1.39095		201	-229	1.15646		301	-254	1.09059		-524	-279	1.29244		661	-329	1.10431		-424	-374	1.30079		-469	-449	1.35177		-939	-524	1.06587
	-94	-174	1.47977		-89	-199	1.38658		211	-229	1.16154		311	-254	1.0891		-514	-279	1.29396		671	-329	1.09785		-414	-374	1.29672		-459	-449	1.34942		-929	-524	1.0705
	-84	-174	1.47262		-79	-199	1.38222		221	-229	1.16663		321	-254	1.08761		-504	-279	1.29548		-689	-319	1.36044		-404	-374	1.29266		-449	-449	1.34707		-919	-524	1.07513
	-74	-174	1.46547		-69	-199	1.37785		231	-229	1.17171		331	-254	1.08612		-494	-279	1.2944		-679	-319	1.3653		-394	-374	1.28859		-929	-439	1.20495		-909	-524	1.07976
	-64	-174	1.45833		-59	-199	1.37349		241	-229	1.1768		341	-254	1.08463		-484	-279	1.26989		-669	-319	1.37015		-384	-374	1.28452		-919	-439	1.20662		-899	-524	1.084
	-54	-174	1.43715		-49	-199	1.36382		251	-229	1.18188		351	-254	1.08315		-474	-279	1.24776		-659	-319	1.37501		-374	-374	1.28046		-909	-439	1.20829		-889	-524	1.08441
	-44	-174	1.4129		-39	-199	1.30721		261	-229	1.18697		361	-254	1.08166		-464	-279	1.24904		-649	-319	1.37987		-364	-374	1.27639		-899	-439	1.20995		-879	-524	1.08223
	-34	-174	1.40662		-29	-199	1.26333		271	-229	1.19079		371	-254	1.0775		-454	-279	1.25032		-639	-319	1.38472		316	-374	1.11364		-889	-439	1.21162		-869	-524	1.08356
	-24	-174	1.4098		-19	-199	1.2673		281	-229	1.18286		381	-254	1.04902		-444	-279	1.2516		-629	-319	1.38958		326	-374	1.11514		-879	-439	1.21328		-859	-524	1.08489
	-14	-174	1.41299		-9	-199	1.27127		291	-229	1.1724		391	-254	1.02067		-434	-279	1.25288		-619	-319	1.39947		336	-374	1.10986		-869	-439	1.2164		-849	-524	1.08622
	-4	-174	1.41618		1	-199	1.27524		301	-229	1.17328		401	-254	1.01636		-424	-279	1.25416		-609	-319	1.41093		346	-374	1.10579		-859	-439	1.23254		-839	-524	1.08755
	6	-174	1.41936		11	-199	1.2792		311	-229	1.17415		411	-254	1.01204		-414	-279	1.25544		-599	-319	1.41621		356	-374	1.10855		-849	-439	1.2474		-829	-524	1.08888
	16	-174	1.41747		21	-199	1.28317		321	-229	1.17503		421	-254	1.00772		-404	-279	1.25673		-589	-319	1.41818		366	-374	1.11131		-839	-439	1.24926		-819	-524	1.09021
	26	-174	1.36963		31	-199	1.28714		331	-229	1.17591		431	-254	1.0034		-394	-279	1.25827		-579	-319	1.42014		376	-374	1.11408		-829	-439	1.25112		-809	-524	1.09154
	36	-174	1.32994		41	-199	1.2592		341	-229	1.17679		441	-254	1		-384	-279	1.26169		-569	-319	1.42211		386	-374	1.11684		-819	-439	1.25297		-799	-524	1.09287
	46	-174	1.33654		51	-199	1.20942		351	-229	1.17767		451	-254	1		-374	-279	1.26044		-559	-319	1.42408		396	-374	1.1196		-809	-439	1.25483		-789	-524	1.0942
	56	-174	1.34314		61	-199	1.19111		361	-229	1.17795		461	-254	1		-364	-279	1.25683		-549	-319	1.42604		406	-374	1.12236		-799	-439	1.25669		-779	-524	1.09553
	66	-174	1.34974		71	-199	1.19408		371	-229	1.17209		471	-254	1		-354	-279	1.25322		-539	-319	1.42801		416	-374	1.12513		-789	-439	1.25855		-769	-524	1.09686
	76	-174	1.35635		81	-199	1.19706		381	-229	1.16147		481	-254	1		-344	-279	1.24961		-529	-319	1.42998		426	-374	1.12789		-779	-439	1.2604		-759	-524	1.10189
	86	-174	1.36295		91	-199	1.20004		391	-229	1.1564		491	-254	1		-334	-279	1.246		-519	-319	1.43179		436	-374	1.13001		-769	-439	1.26226		-749	-524	1.10742
	96	-174	1.33843		101	-199	1.20302		401	-229	1.15133		501	-254	1		-324	-279	1.24239		-509	-319	1.43167		446	-374	1.12618		-759	-439	1.26412		-739	-524	1.10795
	106	-174	1.29491		111	-199	1.206		411	-229	1.14626		-439	-244	1.34519		-314	-279	1.23877		-499	-319	1.42726		456	-374	1.12136		-749	-439	1.26736		-729	-524	1.10603
	116	-174	1.28367		121	-199	1.20341		421	-229	1.14119		-429	-244	1.35031		-304	-279	1.23516		-489	-319	1.42427		466	-374	1.12231		-739	-439	1.28287		-719	-524	1.10411
	126	-174	1.29332		131	-199	1.15051		431	-229	1.13613		-419	-244	1.34462		-294	-279	1.23302		-479	-319	1.42129		476	-374	1.12327		-729	-439	1.29526		-709	-524	1.10218
	136	-174	1.30296		141	-199	1.1027		-289	-219	1.29839		-409	-244	1.3368		-284	-279	1.24402		-469	-319	1.41831		486	-374	1.12423		-719	-439	1.29519		-699	-524	1.10026
	146	-174	1.31261		151	-199	1.10514		-279	-219	1.29697		-399	-244	1.33936		6	-279	1.1886		-459	-319	1.41533		496	-374	1.12518		-709	-439	1.29512		-689	-524	1.09834
	156	-174	1.32225		161	-199	1.10757		-269	-219	1.29924		-389	-244	1.34193		16	-279	1.18759		-449	-319	1.41235		506	-374	1.12614		-699	-439	1.29505		-679	-524	1.09642
	166	-174	1.32222		171	-199	1.11		-259	-219	1.33345		-379	-244	1.34449		26	-279	1.18806		-439	-319	1.40937		516	-374	1.12709		-689	-439	1.29498		-669	-524	1.0945
	176	-174	1.23408		181	-199	1.11243		-249	-219	1.35337		-369	-244	1.34706		36	-279	1.18781		-429	-319	1.40639		526	-374	1.12805		-679	-439	1.29491		-659	-524	1.09258
	186	-174	1.15114		191	-199	1.11486		-239	-219	1.34015		-359	-244	1.34963		46	-279	1.18757		-419	-319	1.4034		536	-374	1.12901		-669	-439	1.29484		-649	-524	1.09066
	196	-174	1.15579		201	-199	1.11729		-229	-219	1.32693		-349	-244	1.35219		56	-279	1.18733		-409	-319	1.40195		546	-374	1.12855		-659	-439	1.29477		-639	-524	1.08873
	206	-174	1.16044		211	-199	1.115		-219	-219	1.31371		-339	-244	1.35476		66	-279	1.18708		-399	-319	1.40028		556	-374	1.11515		-649	-439	1.2947		-629	-524	1.08903
	216	-174	1.1651		221	-199	1.11264		-209	-219	1.3005		-329	-244	1.35796		76	-279	1.18684		-389	-319	1.39626		566	-374	1.10122		-639	-439	1.29463		-619	-524	1.10906
	226	-174	1.16975		231	-199	1.11692		-199	-219	1.28728		-319	-244	1.36658		86	-279	1.1866		-379	-319	1.39123		576	-374	1.10001		-629	-439	1.29634		-609	-524	1.12528
	236	-174	1.1744		241	-199	1.12433		-189	-219	1.27406		-309	-244	1.37198		96	-279	1.18635		-369	-319	1.38619		586	-374	1.09879		-619	-439	1.31373		-599	-524	1.1216
	246	-174	1.14197		251	-199	1.13174		-179	-219	1.25952		-299	-244	1.37167		106	-279	1.1867		-359	-319	1.38116		596	-374	1.09758		-609	-439	1.32731		-589	-524	1.11792
	256	-174	1.08453		261	-199	1.13915		-169	-219	1.23405		-289	-244	1.37136		116	-279	1.19245		-349	-319	1.37612		606	-374	1.09637		-599	-439	1.32497		-579	-524	1.11425
	266	-174	1.06372		271	-199	1.14656		-159	-219	1.21891		-279	-244	1.37105		126	-279	1.19905		-339	-319	1.37109		616	-374	1.09516		-589	-439	1.32263		-569	-524	1.11057
	276	-174	1.06803		281	-199	1.15397		-149	-219	1.21571		-269	-244	1.37074		136	-279	1.20041		-329	-319	1.36605		626	-374	1.09395		-579	-439	1.32029		-559	-524	1.10689
	286	-174	1.07233		291	-199	1.16062		-139	-219	1.21251		-259	-244	1.37043		146	-279	1.20178		-319	-319	1.36102		636	-374	1.09274		-569	-439	1.31795		-549	-524	1.10321
	-264	-164	1.46125		301	-199	1.15952		-129	-219	1.20931		-139	-244	1.37812		156	-279	1.20314		-309	-319	1.35647		646	-374	1.09153		-559	-439	1.31561		-1049	-514	1.00527
	-254	-164	1.4595		311	-199	1.15153		-119	-219	1.20611		-129	-244	1.36651		166	-279	1.2045		-299	-319	1.35618		656	-374	1.0889		-549	-439	1.31327		-1039	-514	1.00995
	-244	-164	1.45776		321	-199	1.1505		-109	-219	1.20291		-119	-244	1.34031		176	-279	1.20586		121	-319	1.18655		666	-374	1.07342		-539	-439	1.31093		-1029	-514	1.01875
	-234	-164	1.45602		331	-199	1.14947		-99	-219	1.19971		-109	-244	1.32302		186	-279	1.20722		131	-319	1.1977		676	-374	1.059		-529	-439	1.30859		-1019	-514	1.02993
	-224	-164	1.45428		341	-199	1.14844		-89	-219	1.19429		-99	-244	1.32112		196	-279	1.20858		141	-319	1.19778		686	-374	1.05741		-519	-439	1.30625		-1009	-514	1.03672
	-214	-164	1.45254		351	-199	1.14741		-79	-219	1.16947		-89	-244	1.31923		206	-279	1.21009		151	-319	1.19787		696	-374	1.05581		-509	-439	1.30668		-999	-514	1.04074
	-204	-164	1.48705		-289	-189	1.40165		-69	-219	1.15258		-79	-244	1.31733		216	-279	1.21306		161	-319	1.19796		706	-374	1.05421		-499	-439	1.33209		-989	-514	1.04476
	-194	-164	1.54101		-279	-189	1.39385		-59	-219	1.15576		-69	-244	1.31543		226	-279	1.21695		171	-319	1.19804		716	-374	1.05262		-489	-439	1.3547		-979	-514	1.04878
	-184	-164	1.55556		-269	-189	1.37995		-49	-219	1.15894		-59	-244	1.31354		236	-279	1.2195		181	-319	1.19813		726	-374	1.05102		-479	-439	1.35235		-969	-514	1.0528
	-174	-164	1.54606		-259	-189	1.36604		-39	-219	1.16212		-49	-244	1.31164		246	-279	1.22205		191	-319	1.19821		736	-374	1.04942		-469	-439	1.35		-959	-514	1.05682
	-164	-164	1.53656		-249	-189	1.35213		-29	-219	1.1653		-39	-244	1.30974		256	-279	1.2246		201	-319	1.1983		746	-374	1.04782		-459	-439	1.34764		-949	-514	1.06084
	-154	-164	1.52707		-239	-189	1.33823		-19	-219	1.16848		-29	-244	1.3044		266	-279	1.22715		211	-319	1.19839		-814	-364	1.18598		-449	-439	1.34529		-939	-514	1.06486
	-144	-164	1.51757		-229	-189	1.32432		-9	-219	1.17166		-19	-244	1.26841		276	-279	1.2297		221	-319	1.19578		-804	-364	1.19128		-439	-439	1.34294		-929	-514	1.06888
	-134	-164	1.50792		-219	-189	1.31658		1	-219	1.1717		-9	-244	1.23862		286	-279	1.23225		231	-319	1.19232		-794	-364	1.19658		-939	-429	1.20464		-919	-514	1.07289
	-124	-164	1.49715		-209	-189	1.36463		11	-219	1.14358		1	-244	1.23979		296	-279	1.2348		241	-319	1.19218		-784	-364	1.20188		-929	-429	1.2063		-909	-514	1.07691
	-114	-164	1.48863		-199	-189	1.4153		21	-219	1.1204		11	-244	1.24097		306	-279	1.23565		251	-319	1.19384		-774	-364	1.21021		-919	-429	1.20797		-899	-514	1.08059
	-104	-164	1.48148		-189	-189	1.41109		31	-219	1.1256		21	-244	1.24215		316	-279	1.22116		261	-319	1.1955		-764	-364	1.24566		-909	-429	1.20964		-889	-514	1.08087
	-94	-164	1.47433		-179	-189	1.40687		41	-219	1.13079		31	-244	1.24333		326	-279	1.20811		271	-319	1.19716		-754	-364	1.27595		-899	-429	1.2113		-879	-514	1.07887
	-84	-164	1.46718		-169	-189	1.40266		51	-219	1.13599		41	-244	1.24451		336	-279	1.21037		281	-319	1.19882		-744	-364	1.2789		-889	-429	1.21297		-869	-514	1.07997
	-74	-164	1.46003		-159	-189	1.39844		61	-219	1.14118		51	-244	1.24569		346	-279	1.21263		291	-319	1.20049		-734	-364	1.28185		-879	-429	1.21463		-859	-514	1.08107
	-64	-164	1.45288		-149	-189	1.39422		71	-219	1.14638		61	-244	1.24686		356	-279	1.21489		301	-319	1.20215		-724	-364	1.2848		-869	-429	1.21779		-849	-514	1.08217
	-54	-164	1.42935		-139	-189	1.39001		81	-219	1.15157		71	-244	1.24411		366	-279	1.21715		311	-319	1.20381		-714	-364	1.28775		-859	-429	1.23443		-839	-514	1.08327
	-44	-164	1.4012		-129	-189	1.38877		91	-219	1.15519		81	-244	1.20601		376	-279	1.21941		321	-319	1.20325		-704	-364	1.2907		-849	-429	1.24974		-829	-514	1.08437
	-34	-164	1.39336		-119	-189	1.38935		101	-219	1.14446		91	-244	1.172		386	-279	1.22167		331	-319	1.18281		-694	-364	1.29365		-839	-429	1.2516		-819	-514	1.08547
	-24	-164	1.39655		-109	-189	1.38681		111	-219	1.13413		101	-244	1.17338		396	-279	1.22393		341	-319	1.16567		-684	-364	1.2966		-829	-429	1.25345		-809	-514	1.08657
	-14	-164	1.39974		-99	-189	1.38244		121	-219	1.13803		111	-244	1.17476		406	-279	1.22495		351	-319	1.16854		-674	-364	1.29954		-819	-429	1.25531		-799	-514	1.08767
	-4	-164	1.40292		-89	-189	1.37807		131	-219	1.14192		121	-244	1.17613		416	-279	1.21462		361	-319	1.17141		-664	-364	1.30366		-809	-429	1.25717		-789	-514	1.08877
	6	-164	1.40611		-79	-189	1.37371		141	-219	1.14582		131	-244	1.17751		426	-279	1.20457		371	-319	1.17428		-654	-364	1.31786		-799	-429	1.25903		-779	-514	1.08988
	16	-164	1.40435		-69	-189	1.36934		151	-219	1.14972		141	-244	1.17888		436	-279	1.20574		381	-319	1.17715		-644	-364	1.32749		-789	-429	1.26088		-769	-514	1.09098
	26	-164	1.35794		-59	-189	1.36498		161	-219	1.15361		151	-244	1.18026		446	-279	1.20692		391	-319	1.18002		-634	-364	1.32666		-779	-429	1.26274		-759	-514	1.09568
	36	-164	1.31953		-49	-189	1.35534		171	-219	1.15751		161	-244	1.18164		456	-279	1.2081		401	-319	1.18289		-624	-364	1.32582		-769	-429	1.2646		-749	-514	1.10127
	46	-164	1.32613		-39	-189	1.29904		181	-219	1.15989		171	-244	1.18122		466	-279	1.20927		411	-319	1.18576		-614	-364	1.32499		-759	-429	1.26645		-739	-514	1.10224
	56	-164	1.33273		-29	-189	1.25545		191	-219	1.14869		181	-244	1.16455		476	-279	1.21045		421	-319	1.18863		-604	-364	1.32415		-749	-429	1.26968		-729	-514	1.10082
	66	-164	1.33933		-19	-189	1.25942		201	-219	1.14024		191	-244	1.14834		486	-279	1.21163		431	-319	1.17125		-594	-364	1.32332		-739	-429	1.285		-719	-514	1.09939
	76	-164	1.34594		-9	-189	1.26339		211	-219	1.1455		201	-244	1.14825		496	-279	1.2128		441	-319	1.13937		-584	-364	1.32248		-729	-429	1.29723		-709	-514	1.09797
	86	-164	1.35254		1	-189	1.26736		221	-219	1.15076		211	-244	1.14817		506	-279	1.21423		451	-319	1.12716		-574	-364	1.32164		-719	-429	1.29716		-699	-514	1.09655
	96	-164	1.3272		11	-189	1.27133		231	-219	1.15602		221	-244	1.14808		516	-279	1.21783		461	-319	1.12851		-564	-364	1.32081		-709	-429	1.29709		-689	-514	1.09512
	106	-164	1.28234		21	-189	1.2753		241	-219	1.16128		231	-244	1.14799		526	-279	1.22088		471	-319	1.12986		-554	-364	1.31986		-699	-429	1.29702		-679	-514	1.0937
	116	-164	1.27056		31	-189	1.27926		251	-219	1.16654		241	-244	1.1479		536	-279	1.22172		481	-319	1.13121		-544	-364	1.31758		-689	-429	1.29695		-669	-514	1.09228
	126	-164	1.2802		41	-189	1.2532		261	-219	1.1718		251	-244	1.14781		546	-279	1.22257		491	-319	1.13256		-534	-364	1.31264		-679	-429	1.29688		-659	-514	1.09086
	136	-164	1.28985		51	-189	1.20654		271	-219	1.17587		261	-244	1.14772		556	-279	1.22341		501	-319	1.1339		-524	-364	1.30874		-669	-429	1.29681		-649	-514	1.08943
	146	-164	1.29949		61	-189	1.18948		281	-219	1.16905		271	-244	1.14503		566	-279	1.22425		511	-319	1.13525		-514	-364	1.30483		-659	-429	1.29674		-639	-514	1.08801
	156	-164	1.30914		71	-189	1.19245		291	-219	1.16185		281	-244	1.11875		576	-279	1.2251		521	-319	1.1366		-504	-364	1.30092		-649	-429	1.29667		-629	-514	1.08874
	166	-164	1.31019		81	-189	1.19543		301	-219	1.16535		291	-244	1.09381		586	-279	1.22594		531	-319	1.13926		-494	-364	1.29701		-639	-429	1.2966		-619	-514	1.10863
	176	-164	1.23289		91	-189	1.19841		311	-219	1.16885		301	-244	1.09233		596	-279	1.22678		541	-319	1.15345		-484	-364	1.2931		-629	-429	1.29823		-609	-514	1.12494
	186	-164	1.15972		101	-189	1.20139		321	-219	1.17236		311	-244	1.09084		606	-279	1.2293		551	-319	1.16394		-474	-364	1.28919		-619	-429	1.31497		-599	-514	1.12193
	196	-164	1.16437		111	-189	1.20437		331	-219	1.17586		321	-244	1.08935		-594	-269	1.3265		561	-319	1.16262		-464	-364	1.28528		-609	-429	1.32796		-589	-514	1.11893
	206	-164	1.16902		121	-189	1.20224		341	-219	1.17937		331	-244	1.08786		-584	-269	1.30363		571	-319	1.1613		-454	-364	1.28137		-599	-429	1.32562		-579	-514	1.11592
	216	-164	1.17367		131	-189	1.15402		351	-219	1.18287		341	-244	1.08637		-574	-269	1.28967		581	-319	1.15999		-444	-364	1.2789		-589	-429	1.32328		-569	-514	1.11291
	226	-164	1.17832		141	-189	1.11043		361	-219	1.18591		351	-244	1.08488		-564	-269	1.29118		591	-319	1.15867		-434	-364	1.28936		-579	-429	1.32094		-559	-514	1.1099
	236	-164	1.18297		151	-189	1.11286		371	-219	1.18397		361	-244	1.08339		-554	-269	1.2927		601	-319	1.15736		-424	-364	1.29822		-569	-429	1.3186		-549	-514	1.10689
	246	-164	1.15415		161	-189	1.11529		381	-219	1.17693		371	-244	1.07935		-544	-269	1.29422		611	-319	1.15604		-414	-364	1.29416		-559	-429	1.31626		-539	-514	1.10388
	256	-164	1.1027		171	-189	1.11772		391	-219	1.17426		381	-244	1.05204		-534	-269	1.29574		621	-319	1.15472		-404	-364	1.29009		-549	-429	1.31392		-1069	-504	1
	266	-164	1.0843		181	-189	1.12015		401	-219	1.17159		391	-244	1.02475		-524	-269	1.29726		631	-319	1.15341		-394	-364	1.28602		-539	-429	1.31158		-1059	-504	1.00363
	276	-164	1.0886		191	-189	1.12258		411	-219	1.16891		401	-244	1.02044		-514	-269	1.29878		641	-319	1.14397		-384	-364	1.28196		-529	-429	1.30924		-1049	-504	1.00831
	286	-164	1.09291		201	-189	1.12501		421	-219	1.16624		411	-244	1.01612		-504	-269	1.3003		651	-319	1.12747		-374	-364	1.27789		-519	-429	1.3069		-1039	-504	1.013
	296	-164	1.09721		211	-189	1.12085		431	-219	1.16356		421	-244	1.0118		-494	-269	1.29905		661	-319	1.11798		-364	-364	1.27382		-509	-429	1.30721		-1029	-504	1.02166
	-274	-154	1.40495		221	-189	1.11538		441	-219	1.16089		431	-244	1.00748		-484	-269	1.27287		671	-319	1.1139		-354	-364	1.26976		-499	-429	1.3314		-1019	-504	1.03261
	-264	-154	1.46647		231	-189	1.11841		-379	-209	1.27382		441	-244	1.00316		-474	-269	1.24923		681	-319	1.10982		-344	-364	1.26569		-489	-429	1.35292		-1009	-504	1.03931
	-254	-154	1.46473		241	-189	1.12582		-369	-209	1.27736		451	-244	1		-464	-269	1.25051		691	-319	1.10574		266	-364	1.10102		-479	-429	1.35057		-999	-504	1.04333
	-244	-154	1.46299		251	-189	1.13323		-359	-209	1.28215		461	-244	1		-454	-269	1.25179		-709	-309	1.35951		276	-364	1.10328		-469	-429	1.34822		-989	-504	1.04735
	-234	-154	1.46125		261	-189	1.14064		-349	-209	1.29765		471	-244	1		-444	-269	1.25308		-699	-309	1.36257		286	-364	1.10555		-459	-429	1.34586		-979	-504	1.05137
	-224	-154	1.45951		271	-189	1.14805		-339	-209	1.30743		481	-244	1		-434	-269	1.25436		-689	-309	1.36563		296	-364	1.10781		-449	-429	1.34351		-969	-504	1.05539
	-214	-154	1.45777		281	-189	1.15546		-329	-209	1.30601		491	-244	1		-424	-269	1.25564		-679	-309	1.3687		306	-364	1.11007		-439	-429	1.34116		-959	-504	1.05941
	-204	-154	1.49082		291	-189	1.16249		-319	-209	1.30459		501	-244	1		-414	-269	1.25692		-669	-309	1.37176		316	-364	1.11233		-429	-429	1.33881		-949	-504	1.06342
	-194	-154	1.54237		301	-189	1.16522		-309	-209	1.30316		511	-244	1		-404	-269	1.2582		-659	-309	1.37482		326	-364	1.11393		-419	-429	1.33646		-939	-504	1.06744
	-184	-154	1.55595		311	-189	1.1607		-299	-209	1.30174		-479	-234	1.326		-394	-269	1.25969		-649	-309	1.37788		336	-364	1.10955		651	-429	1.31966		-929	-504	1.07146
	-174	-154	1.54645		321	-189	1.15967		-289	-209	1.30032		-469	-234	1.33224		-384	-269	1.26256		-639	-309	1.38095		346	-364	1.10628		661	-429	1.3206		-919	-504	1.07548
	-164	-154	1.53695		331	-189	1.15864		-279	-209	1.29889		-459	-234	1.33848		-374	-269	1.26081		-629	-309	1.38401		356	-364	1.10904		671	-429	1.32155		-909	-504	1.0795
	-154	-154	1.52746		341	-189	1.1576		-269	-209	1.30078		-449	-234	1.34472		-364	-269	1.2572		-619	-309	1.39141		366	-364	1.1118		681	-429	1.3225		-899	-504	1.08322
	-144	-154	1.51796		351	-189	1.15657		-259	-209	1.33118		-439	-234	1.35095		-354	-269	1.25359		-609	-309	1.40047		376	-364	1.11457		691	-429	1.32088		-889	-504	1.08391
	-134	-154	1.50802		361	-189	1.15554		-249	-209	1.34767		-429	-234	1.35587		-344	-269	1.24998		-599	-309	1.40446		386	-364	1.11733		701	-429	1.2961		-879	-504	1.08229
	-124	-154	1.49433		-319	-179	1.37857		-239	-209	1.33445		-419	-234	1.34814		-334	-269	1.24637		-589	-309	1.40561		396	-364	1.12009		711	-429	1.27281		-869	-504	1.08339
	-114	-154	1.48319		-309	-179	1.38622		-229	-209	1.32123		-409	-234	1.33848		-324	-269	1.24275		-579	-309	1.40677		406	-364	1.12285		721	-429	1.27256		-859	-504	1.08449
	-104	-154	1.47604		-299	-179	1.40004		-219	-209	1.30801		-399	-234	1.34105		-314	-269	1.23914		-569	-309	1.40793		416	-364	1.12562		731	-429	1.27231		-849	-504	1.08559
	-94	-154	1.46889		-289	-179	1.40444		-209	-209	1.2948		-389	-234	1.34361		-304	-269	1.23553		-559	-309	1.40908		426	-364	1.12838		741	-429	1.27206		-839	-504	1.08669
	-84	-154	1.46174		-279	-179	1.39445		-199	-209	1.28158		-379	-234	1.34618		-294	-269	1.23336		-549	-309	1.41024		436	-364	1.13057		751	-429	1.27181		-829	-504	1.08779
	-74	-154	1.45459		-269	-179	1.38055		-189	-209	1.26836		-369	-234	1.34875		-284	-269	1.24406		-539	-309	1.4114		446	-364	1.12748		761	-429	1.27156		-819	-504	1.08889
	-64	-154	1.44744		-259	-179	1.36664		-179	-209	1.25389		-359	-234	1.35131		-274	-269	1.25257		-529	-309	1.41255		456	-364	1.12332		771	-429	1.27131		-809	-504	1.09
	-54	-154	1.42156		-249	-179	1.35273		-169	-209	1.2291		-349	-234	1.35388		-264	-269	1.24812		-519	-309	1.41328		466	-364	1.12427		781	-429	1.27106		-799	-504	1.0911
	-44	-154	1.3895		-239	-179	1.33883		-159	-209	1.21457		-339	-234	1.35644		-254	-269	1.24368		-509	-309	1.40969		476	-364	1.12523		791	-429	1.27081		-789	-504	1.0922
	-34	-154	1.38011		-229	-179	1.32492		-149	-209	1.21137		-329	-234	1.35949		-244	-269	1.23923		-499	-309	1.40311		486	-364	1.12619		801	-429	1.27056		-779	-504	1.0933
	-24	-154	1.3833		-219	-179	1.31689		-139	-209	1.20817		-319	-234	1.36646		-234	-269	1.23478		-489	-309	1.40046		496	-364	1.12714		811	-429	1.26713		-769	-504	1.0944
	-14	-154	1.38648		-209	-179	1.36214		-129	-209	1.20497		-309	-234	1.37038		-224	-269	1.23034		-479	-309	1.3978		506	-364	1.1281		821	-429	1.23496		-759	-504	1.09903
	-4	-154	1.38967		-199	-179	1.41029		-119	-209	1.20177		-299	-234	1.37007		-214	-269	1.22589		-469	-309	1.39515		516	-364	1.12905		-959	-419	1.20265		-749	-504	1.10448
	6	-154	1.39286		-189	-179	1.40607		-109	-209	1.19857		-289	-234	1.36976		-204	-269	1.22145		-459	-309	1.39249		526	-364	1.13001		-949	-419	1.20432		-739	-504	1.1054
	16	-154	1.39124		-179	-179	1.40185		-99	-209	1.19537		-279	-234	1.36945		-194	-269	1.21752		-449	-309	1.38984		536	-364	1.13097		-939	-419	1.20599		-729	-504	1.10398
	26	-154	1.34624		-169	-179	1.39764		-89	-209	1.18998		-269	-234	1.36914		-184	-269	1.21838		-439	-309	1.38718		546	-364	1.13057		-929	-419	1.20765		-719	-504	1.10256
	36	-154	1.30912		-159	-179	1.39342		-79	-209	1.1654		-259	-234	1.36884		-174	-269	1.21988		-429	-309	1.38452		556	-364	1.11776		-919	-419	1.20932		-709	-504	1.10113
	46	-154	1.31572		-149	-179	1.38921		-69	-209	1.14874		-249	-234	1.36853		-164	-269	1.21671		-419	-309	1.38187		566	-364	1.10435		-909	-419	1.21098		-699	-504	1.09971
	56	-154	1.32232		-139	-179	1.38499		-59	-209	1.15192		-239	-234	1.36822		-114	-269	1.20086		-409	-309	1.38069		576	-364	1.10314		-899	-419	1.21265		-689	-504	1.09829
	66	-154	1.32892		-129	-179	1.3827		-49	-209	1.1551		-229	-234	1.37202		-104	-269	1.19769		-399	-309	1.3792		586	-364	1.10193		-889	-419	1.21432		-679	-504	1.09686
	76	-154	1.33553		-119	-179	1.38154		-39	-209	1.15828		-219	-234	1.41189		-94	-269	1.1952		-389	-309	1.37536		596	-364	1.10072		-879	-419	1.21598		-669	-504	1.09544
	86	-154	1.34213		-109	-179	1.3783		-29	-209	1.16146		-209	-234	1.43899		-84	-269	1.19888		-379	-309	1.37054		606	-364	1.09951		-869	-419	1.21919		-659	-504	1.09402
	96	-154	1.31598		-99	-179	1.37393		-19	-209	1.16464		-199	-234	1.42906		-74	-269	1.20296		-369	-309	1.36573		616	-364	1.0983		-859	-419	1.23632		-649	-504	1.0926
	106	-154	1.26976		-89	-179	1.36956		-9	-209	1.16782		-189	-234	1.41913		-64	-269	1.20098		-359	-309	1.36091		626	-364	1.09709		-849	-419	1.25208		-639	-504	1.09117
	116	-154	1.25744		-79	-179	1.3652		1	-209	1.16795		-179	-234	1.4092		-54	-269	1.19899		-349	-309	1.35609		636	-364	1.09588		-839	-419	1.25393		-629	-504	1.09184
	126	-154	1.26709		-69	-179	1.36083		11	-209	1.14077		-169	-234	1.39928		-44	-269	1.19701		-339	-309	1.35128		646	-364	1.09467		-829	-419	1.25579		-619	-504	1.11113
	136	-154	1.27673		-59	-179	1.35647		21	-209	1.11844		-159	-234	1.38935		-34	-269	1.19503		-329	-309	1.34646		656	-364	1.09202		-819	-419	1.25765		-609	-504	1.1269
	146	-154	1.28638		-49	-179	1.34686		31	-209	1.12363		-149	-234	1.37942		-24	-269	1.19304		-319	-309	1.34165		666	-364	1.07634		-809	-419	1.2595		-599	-504	1.12389
	156	-154	1.29602		-39	-179	1.29088		41	-209	1.12882		-139	-234	1.3695		-14	-269	1.19106		-309	-309	1.33737		676	-364	1.06176		-799	-419	1.26136		-589	-504	1.12088
	166	-154	1.29815		-29	-179	1.24758		51	-209	1.13402		-129	-234	1.35807		-4	-269	1.18907		-299	-309	1.33789		686	-364	1.06017		-789	-419	1.26322		-579	-504	1.11787
	176	-154	1.2317		-19	-179	1.25154		61	-209	1.13921		-119	-234	1.33366		6	-269	1.18716		-289	-309	1.33783		696	-364	1.05857		-779	-419	1.26508		-569	-504	1.11487
	186	-154	1.16829		-9	-179	1.25551		71	-209	1.14441		-109	-234	1.318		16	-269	1.18608		-279	-309	1.33295		706	-364	1.05697		-769	-419	1.26693		-559	-504	1.11186
	196	-154	1.17295		1	-179	1.25948		81	-209	1.1496		-99	-234	1.3161		26	-269	1.1865		-269	-309	1.32808		716	-364	1.05538		-759	-419	1.26879		-549	-504	1.10885
	206	-154	1.1776		11	-179	1.26345		91	-209	1.15334		-89	-234	1.3142		36	-269	1.18625		-259	-309	1.32321		726	-364	1.05378		-749	-419	1.272		-539	-504	1.10584
	216	-154	1.18225		21	-179	1.26742		101	-209	1.1438		-79	-234	1.31231		46	-269	1.18601		71	-309	1.19099		736	-364	1.05218		-739	-419	1.28714		-529	-504	1.10283
	226	-154	1.1869		31	-179	1.27139		111	-209	1.13454		-69	-234	1.31041		56	-269	1.18577		81	-309	1.18984		746	-364	1.05058		-729	-419	1.29919		-519	-504	1.09983
	236	-154	1.19155		41	-179	1.24719		121	-209	1.13844		-59	-234	1.30851		66	-269	1.18553		91	-309	1.1887		756	-364	1.04899		-719	-419	1.29912		-1089	-494	1
	246	-154	1.16632		51	-179	1.20366		131	-209	1.14233		-49	-234	1.30662		76	-269	1.18528		101	-309	1.18755		766	-364	1.04558		-709	-419	1.29905		-1079	-494	1
	256	-154	1.12087		61	-179	1.18784		141	-209	1.14623		-39	-234	1.30472		86	-269	1.18504		111	-309	1.1876		776	-364	1.02596		-699	-419	1.29898		-1069	-494	1.00199
	266	-154	1.10487		71	-179	1.19082		151	-209	1.15013		-29	-234	1.29949		96	-269	1.1848		121	-309	1.19849		-834	-354	1.17907		-689	-419	1.29891		-1059	-494	1.00668
	276	-154	1.10918		81	-179	1.1938		161	-209	1.15402		-19	-234	1.26461		106	-269	1.18512		131	-309	1.20872		-824	-354	1.18436		-679	-419	1.29884		-1049	-494	1.01136
	286	-154	1.11348		91	-179	1.19678		171	-209	1.15792		-9	-234	1.23582		116	-269	1.19069		141	-309	1.20817		-814	-354	1.18966		-669	-419	1.29877		-1039	-494	1.01604
	296	-154	1.11779		101	-179	1.19976		181	-209	1.16049		1	-234	1.237		126	-269	1.19713		151	-309	1.20762		-804	-354	1.19496		-659	-419	1.2987		-1029	-494	1.02457
	306	-154	1.12209		111	-179	1.20273		191	-209	1.15124		11	-234	1.23818		136	-269	1.19849		161	-309	1.20708		-794	-354	1.20026		-649	-419	1.29863		-1019	-494	1.03529
	-294	-144	1.3484		121	-179	1.20108		201	-209	1.14453		21	-234	1.23935		146	-269	1.19985		171	-309	1.20653		-784	-354	1.20556		-639	-419	1.29856		-1009	-494	1.0419
	-284	-144	1.34748		131	-179	1.15754		211	-209	1.14979		31	-234	1.24053		156	-269	1.20121		181	-309	1.20598		-774	-354	1.21382		-629	-419	1.30013		-999	-494	1.04592
	-274	-144	1.41028		141	-179	1.11815		221	-209	1.15505		41	-234	1.24171		166	-269	1.20258		191	-309	1.20543		-764	-354	1.24854		-619	-419	1.31621		-989	-494	1.04994
	-264	-144	1.4717		151	-179	1.12058		231	-209	1.16031		51	-234	1.24289		176	-269	1.20394		201	-309	1.20489		-754	-354	1.27818		-609	-419	1.32861		-979	-494	1.05395
	-254	-144	1.46996		161	-179	1.12301		241	-209	1.16557		61	-234	1.24407		186	-269	1.2053		211	-309	1.20434		-744	-354	1.28113		-599	-419	1.32627		-969	-494	1.05797
	-244	-144	1.46822		171	-179	1.12544		251	-209	1.17083		71	-234	1.24143		196	-269	1.20666		221	-309	1.20005		-734	-354	1.28408		-589	-419	1.32393		-959	-494	1.06199
	-234	-144	1.46648		181	-179	1.12787		261	-209	1.17609		81	-234	1.20448		206	-269	1.20821		231	-309	1.19395		-724	-354	1.28703		-579	-419	1.32159		-949	-494	1.06601
	-224	-144	1.46474		191	-179	1.1303		271	-209	1.18021		91	-234	1.17151		216	-269	1.2116		241	-309	1.19203		-714	-354	1.28997		-569	-419	1.31925		-939	-494	1.07003
	-214	-144	1.463		201	-179	1.13273		281	-209	1.17387		101	-234	1.17288		226	-269	1.21587		251	-309	1.19261		-704	-354	1.29292		-559	-419	1.31691		-929	-494	1.07405
	-204	-144	1.4946		211	-179	1.12671		291	-209	1.1671		111	-234	1.17426		236	-269	1.21842		261	-309	1.19319		-694	-354	1.29587		-549	-419	1.31457		-919	-494	1.07807
	-194	-144	1.54372		221	-179	1.11812		301	-209	1.1706		121	-234	1.17563		246	-269	1.22097		271	-309	1.19377		-684	-354	1.29882		-539	-419	1.31223		-909	-494	1.08209
	-184	-144	1.55634		231	-179	1.1199		311	-209	1.17411		131	-234	1.17701		256	-269	1.22352		281	-309	1.19435		-674	-354	1.30177		-529	-419	1.30989		-899	-494	1.08584
	-174	-144	1.54684		241	-179	1.12731		321	-209	1.17761		141	-234	1.17839		266	-269	1.22607		291	-309	1.19493		-664	-354	1.30579		-519	-419	1.30755		-889	-494	1.08696
	-164	-144	1.53734		251	-179	1.13471		331	-209	1.18112		151	-234	1.17976		276	-269	1.22862		301	-309	1.1955		-654	-354	1.31905		-509	-419	1.30774		-879	-494	1.08571
	-154	-144	1.52785		261	-179	1.14212		341	-209	1.18462		161	-234	1.18114		286	-269	1.23117		311	-309	1.19608		-644	-354	1.32783		-499	-419	1.33072		-869	-494	1.08681
	-144	-144	1.51835		271	-179	1.14953		351	-209	1.18813		171	-234	1.18072		296	-269	1.23372		321	-309	1.1943		-634	-354	1.327		-489	-419	1.35114		-859	-494	1.08791
	-134	-144	1.50811		281	-179	1.15694		361	-209	1.19131		181	-234	1.16398		306	-269	1.23461		331	-309	1.17139		-624	-354	1.32616		-479	-419	1.34879		-849	-494	1.08901
	-124	-144	1.49151		291	-179	1.16436		371	-209	1.19087		191	-234	1.14772		316	-269	1.22046		341	-309	1.1521		-614	-354	1.32533		-469	-419	1.34644		-839	-494	1.09012
	-114	-144	1.47775		301	-179	1.17093		381	-209	1.18518		201	-234	1.14764		326	-269	1.20771		351	-309	1.15408		-604	-354	1.32449		-459	-419	1.34409		-829	-494	1.09122
	-104	-144	1.4706		311	-179	1.16986		391	-209	1.1825		211	-234	1.14755		336	-269	1.20997		361	-309	1.15607		-594	-354	1.32365		-449	-419	1.34173		-819	-494	1.09232
	-94	-144	1.46345		321	-179	1.16883		401	-209	1.17983		221	-234	1.14746		346	-269	1.21224		371	-309	1.15805		-584	-354	1.32282		-439	-419	1.33938		-809	-494	1.09342
	-84	-144	1.4563		331	-179	1.1678		411	-209	1.17715		231	-234	1.14737		356	-269	1.2145		381	-309	1.16003		-574	-354	1.32198		-429	-419	1.33703		-799	-494	1.09452
	-74	-144	1.44915		341	-179	1.16677		421	-209	1.17448		241	-234	1.14728		366	-269	1.21676		391	-309	1.16201		-564	-354	1.32115		-419	-419	1.33468		-789	-494	1.09562
	-64	-144	1.442		351	-179	1.16574		431	-209	1.17181		251	-234	1.14719		376	-269	1.21902		401	-309	1.164		-554	-354	1.32014		-409	-419	1.33232		-779	-494	1.09672
	-54	-144	1.41376		361	-179	1.16471		441	-209	1.16913		261	-234	1.1471		386	-269	1.22128		411	-309	1.16598		-544	-354	1.31724		551	-419	1.32579		-769	-494	1.09782
	-44	-144	1.3778		371	-179	1.16368		-409	-199	1.26682		271	-234	1.14453		396	-269	1.22354		421	-309	1.16796		-534	-354	1.31176		561	-419	1.32725		-759	-494	1.10237
	-34	-144	1.36686		-349	-169	1.36724		-399	-199	1.27035		281	-234	1.11942		406	-269	1.22459		431	-309	1.1502		-524	-354	1.30785		571	-419	1.32769		-749	-494	1.1077
	-24	-144	1.37004		-339	-169	1.37489		-389	-199	1.27389		291	-234	1.09555		416	-269	1.21458		441	-309	1.11934		-514	-354	1.30394		581	-419	1.31899		-739	-494	1.10856
	-14	-144	1.37323		-329	-169	1.38254		-379	-199	1.27742		301	-234	1.09406		426	-269	1.20482		451	-309	1.10832		-504	-354	1.30003		591	-419	1.31085		-729	-494	1.10714
	-4	-144	1.37642		-319	-169	1.3902		-369	-199	1.28096		311	-234	1.09257		436	-269	1.206		461	-309	1.11052		-494	-354	1.29612		601	-419	1.3118		-719	-494	1.10572
	6	-144	1.3796		-309	-169	1.39785		-359	-199	1.28566		321	-234	1.09108		446	-269	1.20717		471	-309	1.11272		-484	-354	1.29221		611	-419	1.31274		-709	-494	1.1043
	16	-144	1.37812		-299	-169	1.40834		-349	-199	1.30032		331	-234	1.0896		456	-269	1.20835		481	-309	1.11493		-474	-354	1.2883		621	-419	1.31369		-699	-494	1.10287
	26	-144	1.33455		-289	-169	1.40723		-339	-199	1.30935		341	-234	1.08811		466	-269	1.20952		491	-309	1.11713		-464	-354	1.28439		631	-419	1.31464		-689	-494	1.10145
	36	-144	1.29871		-279	-169	1.39505		-329	-199	1.30793		351	-234	1.08662		476	-269	1.2107		501	-309	1.11933		-454	-354	1.28048		641	-419	1.31559		-679	-494	1.10003
	46	-144	1.30531		-269	-169	1.38115		-319	-199	1.30651		361	-234	1.08513		486	-269	1.21188		511	-309	1.12153		-444	-354	1.27793		651	-419	1.31653		-669	-494	1.0986
	56	-144	1.31191		-259	-169	1.36724		-309	-199	1.30508		371	-234	1.0812		496	-269	1.21305		521	-309	1.12373		-434	-354	1.28754		661	-419	1.31748		-659	-494	1.09718
	66	-144	1.31851		-249	-169	1.35334		-299	-199	1.30366		381	-234	1.05507		506	-269	1.21456		531	-309	1.12737		-424	-354	1.29565		671	-419	1.31843		-649	-494	1.09576
	76	-144	1.32512		-239	-169	1.33943		-289	-199	1.30224		391	-234	1.02884		516	-269	1.21897		541	-309	1.14378		-414	-354	1.29159		681	-419	1.31937		-639	-494	1.09434
	86	-144	1.33172		-229	-169	1.32552		-279	-199	1.30082		401	-234	1.02452		526	-269	1.22274		551	-309	1.15742		-404	-354	1.28752		691	-419	1.31783		-629	-494	1.09494
	96	-144	1.30476		-219	-169	1.31721		-269	-199	1.30232		411	-234	1.0202		536	-269	1.22359		561	-309	1.15815		-394	-354	1.28345		701	-419	1.2938		-619	-494	1.11363
	106	-144	1.25719		-209	-169	1.35965		-259	-199	1.32891		421	-234	1.01588		546	-269	1.22443		571	-309	1.15887		-384	-354	1.27939		711	-419	1.27117		-609	-494	1.12886
	116	-144	1.24433		-199	-169	1.40527		-249	-199	1.34197		431	-234	1.01156		556	-269	1.22527		581	-309	1.15959		-374	-354	1.27532		721	-419	1.27092		-599	-494	1.12585
	126	-144	1.25398		-189	-169	1.40105		-239	-199	1.32875		441	-234	1.00724		566	-269	1.22612		591	-309	1.16031		-364	-354	1.27125		731	-419	1.27067		-589	-494	1.12284
	136	-144	1.26362		-179	-169	1.39683		-229	-199	1.31553		451	-234	1.00293		576	-269	1.22696		601	-309	1.16103		-354	-354	1.26719		741	-419	1.27042		-579	-494	1.11983
	146	-144	1.27326		-169	-169	1.39262		-219	-199	1.30231		461	-234	1		586	-269	1.22781		611	-309	1.16175		-344	-354	1.26312		751	-419	1.27017		-569	-494	1.11682
	156	-144	1.28291		-159	-169	1.3884		-209	-199	1.2891		471	-234	1		596	-269	1.22865		621	-309	1.16247		-334	-354	1.26016		761	-419	1.26992		-559	-494	1.11381
	166	-144	1.28612		-149	-169	1.38419		-199	-199	1.27588		481	-234	1		606	-269	1.23112		631	-309	1.16319		-324	-354	1.26757		771	-419	1.26967		-549	-494	1.11081
	176	-144	1.23051		-139	-169	1.37997		-189	-199	1.26266		491	-234	1		616	-269	1.24878		641	-309	1.15654		-314	-354	1.27826		781	-419	1.26942		-539	-494	1.1078
	186	-144	1.17687		-129	-169	1.37663		-179	-199	1.24826		501	-234	1		-614	-259	1.34346		651	-309	1.14452		216	-354	1.11968		791	-419	1.26917		-529	-494	1.10479
	196	-144	1.18152		-119	-169	1.37373		-169	-199	1.22415		511	-234	1		-604	-259	1.33699		661	-309	1.13951		226	-354	1.1043		801	-419	1.26892		-519	-494	1.10178
	206	-144	1.18617		-109	-169	1.36979		-159	-199	1.21023		521	-234	1		-594	-259	1.32892		671	-309	1.13941		236	-354	1.09293		811	-419	1.26562		-509	-494	1.09877
	216	-144	1.19082		-99	-169	1.36542		-149	-199	1.20703		-499	-224	1.31928		-584	-259	1.30731		681	-309	1.13931		246	-354	1.09519		821	-419	1.23467		-1099	-484	1
	226	-144	1.19548		-89	-169	1.36105		-139	-199	1.20383		-489	-224	1.32552		-574	-259	1.29448		691	-309	1.13922		256	-354	1.09745		831	-419	1.20508		-1089	-484	1
	236	-144	1.20013		-79	-169	1.35669		-129	-199	1.20063		-479	-224	1.33176		-564	-259	1.296		701	-309	1.13912		266	-354	1.09972		841	-419	1.20294		-1079	-484	1.00035
	246	-144	1.17849		-69	-169	1.35232		-119	-199	1.19743		-469	-224	1.338		-554	-259	1.29752		-719	-299	1.32699		276	-354	1.10198		851	-419	1.2008		-1069	-484	1.00504
	256	-144	1.13905		-59	-169	1.34796		-109	-199	1.19423		-459	-224	1.34424		-544	-259	1.29904		-709	-299	1.36867		286	-354	1.10424		861	-419	1.19866		-1059	-484	1.00972
	266	-144	1.12545		-49	-169	1.33838		-99	-199	1.19103		-449	-224	1.35048		-534	-259	1.30056		-699	-299	1.37101		296	-354	1.1065		-969	-409	1.20234		-1049	-484	1.0144
	276	-144	1.12975		-39	-169	1.28271		-89	-199	1.18566		-439	-224	1.35671		-524	-259	1.30208		-689	-299	1.37335		306	-354	1.10877		-959	-409	1.204		-1039	-484	1.01908
	286	-144	1.13406		-29	-169	1.2397		-79	-199	1.16134		-429	-224	1.36143		-514	-259	1.3036		-679	-299	1.37569		316	-354	1.11103		-949	-409	1.20567		-1029	-484	1.02747
	296	-144	1.13836		-19	-169	1.24367		-69	-199	1.1449		-419	-224	1.35166		-504	-259	1.30512		-669	-299	1.37803		326	-354	1.11271		-939	-409	1.20734		-1019	-484	1.03797
	306	-144	1.14267		-9	-169	1.24764		-59	-199	1.14808		-409	-224	1.34017		-494	-259	1.30371		-659	-299	1.38037		336	-354	1.10923		-929	-409	1.209		-1009	-484	1.04448
	-314	-134	1.36987		1	-169	1.2516		-49	-199	1.15126		-399	-224	1.34273		-484	-259	1.27585		-649	-299	1.38272		346	-354	1.10677		-919	-409	1.21067		-999	-484	1.0485
	-304	-134	1.36187		11	-169	1.25557		-39	-199	1.15444		-389	-224	1.3453		-474	-259	1.25071		-639	-299	1.38506		356	-354	1.10953		-909	-409	1.21233		-989	-484	1.05252
	-294	-134	1.35386		21	-169	1.25954		-29	-199	1.15762		-379	-224	1.34787		-464	-259	1.25199		-629	-299	1.3874		366	-354	1.11229		-899	-409	1.214		-979	-484	1.05654
	-284	-134	1.35293		31	-169	1.26351		-19	-199	1.1608		-369	-224	1.35043		-454	-259	1.25327		-619	-299	1.39316		376	-354	1.11506		-889	-409	1.21567		-969	-484	1.06056
	-274	-134	1.41562		41	-169	1.24119		-9	-199	1.16398		-359	-224	1.353		-444	-259	1.25455		-609	-299	1.40019		386	-354	1.11782		-879	-409	1.21733		-959	-484	1.06458
	-264	-134	1.47693		51	-169	1.20078		1	-199	1.16421		-349	-224	1.35556		-434	-259	1.25583		-599	-299	1.40323		396	-354	1.12058		-869	-409	1.22059		-949	-484	1.0686
	-254	-134	1.47519		61	-169	1.18621		11	-199	1.13796		-339	-224	1.35813		-424	-259	1.25711		-589	-299	1.40406		406	-354	1.12334		-859	-409	1.23821		-939	-484	1.07262
	-244	-134	1.47345		71	-169	1.18919		21	-199	1.11647		-329	-224	1.36101		-414	-259	1.25839		-579	-299	1.40489		416	-354	1.1261		-849	-409	1.25441		-929	-484	1.07664
	-234	-134	1.47171		81	-169	1.19217		31	-199	1.12166		-319	-224	1.36634		-404	-259	1.25967		-569	-299	1.40572		426	-354	1.12887		-839	-409	1.25627		-919	-484	1.08065
	-224	-134	1.46996		91	-169	1.19515		41	-199	1.12686		-309	-224	1.36878		-394	-259	1.26111		-559	-299	1.40655		436	-354	1.13114		-829	-409	1.25813		-909	-484	1.08467
	-214	-134	1.46822		101	-169	1.19813		51	-199	1.13205		-299	-224	1.36847		-384	-259	1.26342		-549	-299	1.40738		446	-354	1.12878		-819	-409	1.25998		-899	-484	1.08847
	-204	-134	1.49837		111	-169	1.2011		61	-199	1.13724		-289	-224	1.36817		-374	-259	1.26118		-539	-299	1.40821		456	-354	1.12528		-809	-409	1.26184		-889	-484	1.09001
	-194	-134	1.54508		121	-169	1.19991		71	-199	1.14244		-279	-224	1.36786		-364	-259	1.25757		-529	-299	1.40905		466	-354	1.12623		-799	-409	1.2637		-879	-484	1.08913
	-184	-134	1.55673		131	-169	1.16105		81	-199	1.14763		-269	-224	1.36755		-354	-259	1.25396		-519	-299	1.40912		476	-354	1.12719		-789	-409	1.26556		-869	-484	1.09024
	-174	-134	1.54723		141	-169	1.12587		91	-199	1.15149		-259	-224	1.36724		-344	-259	1.25035		-509	-299	1.40201		486	-354	1.12815		-779	-409	1.26741		-859	-484	1.09134
	-164	-134	1.53773		151	-169	1.1283		101	-199	1.14314		-249	-224	1.36693		-334	-259	1.24673		-499	-299	1.39264		496	-354	1.1291		-769	-409	1.26927		-849	-484	1.09244
	-154	-134	1.52824		161	-169	1.13073		111	-199	1.13495		-239	-224	1.36662		-324	-259	1.24312		-489	-299	1.39011		506	-354	1.13006		-759	-409	1.27113		-839	-484	1.09354
	-144	-134	1.51874		171	-169	1.13316		121	-199	1.13885		-229	-224	1.37007		-314	-259	1.23951		-479	-299	1.38758		516	-354	1.13101		-749	-409	1.27431		-829	-484	1.09464
	-134	-134	1.50821		181	-169	1.13559		131	-199	1.14275		-219	-224	1.40643		-304	-259	1.2359		-469	-299	1.38506		526	-354	1.13197		-739	-409	1.28927		-819	-484	1.09574
	-124	-134	1.48869		191	-169	1.13802		141	-199	1.14664		-209	-224	1.43036		-294	-259	1.2337		-459	-299	1.38253		536	-354	1.13293		-729	-409	1.30115		-809	-484	1.09684
	-114	-134	1.47231		201	-169	1.14045		151	-199	1.15054		-199	-224	1.42044		-284	-259	1.2441		-449	-299	1.38001		546	-354	1.13259		-719	-409	1.30108		-799	-484	1.09794
	-104	-134	1.46516		211	-169	1.13257		161	-199	1.15444		-189	-224	1.41051		-274	-259	1.25234		-439	-299	1.37748		556	-354	1.12037		-709	-409	1.30102		-789	-484	1.09904
	-94	-134	1.45801		221	-169	1.12086		171	-199	1.15833		-179	-224	1.40058		-264	-259	1.2479		-429	-299	1.37496		566	-354	1.10748		-699	-409	1.30095		-779	-484	1.10014
	-84	-134	1.45086		231	-169	1.12138		181	-199	1.1611		-169	-224	1.39066		-254	-259	1.24345		-419	-299	1.37243		576	-354	1.10627		-689	-409	1.30088		-769	-484	1.10125
	-74	-134	1.44371		241	-169	1.12879		191	-199	1.15378		-159	-224	1.38073		-244	-259	1.239		-409	-299	1.37129		586	-354	1.10506		-679	-409	1.30081		-759	-484	1.10571
	-64	-134	1.43656		251	-169	1.1362		201	-199	1.14882		-149	-224	1.3708		-234	-259	1.23456		-399	-299	1.36974		596	-354	1.10385		-669	-409	1.30074		-749	-484	1.11091
	-54	-134	1.40597		261	-169	1.14361		211	-199	1.15408		-139	-224	1.36087		-224	-259	1.23011		-389	-299	1.36593		606	-354	1.10264		-659	-409	1.30067		-739	-484	1.11173
	-44	-134	1.3661		271	-169	1.15102		221	-199	1.15934		-129	-224	1.34963		-214	-259	1.22566		-379	-299	1.3612		616	-354	1.10143		-649	-409	1.3006		-729	-484	1.1103
	-34	-134	1.3536		281	-169	1.15843		231	-199	1.1646		-119	-224	1.32702		-204	-259	1.22122		-369	-299	1.35647		626	-354	1.10022		-639	-409	1.30053		-719	-484	1.10888
	-24	-134	1.35679		291	-169	1.16622		241	-199	1.16986		-109	-224	1.31298		-194	-259	1.21726		-359	-299	1.35174		636	-354	1.09901		-629	-409	1.30203		-709	-484	1.10746
	-14	-134	1.35998		301	-169	1.17664		251	-199	1.17512		-99	-224	1.31108		-184	-259	1.21782		-349	-299	1.34701		646	-354	1.0978		-619	-409	1.31745		-699	-484	1.10604
	-4	-134	1.36316		311	-169	1.17902		261	-199	1.18038		-89	-224	1.30918		-174	-259	1.21904		-339	-299	1.34228		656	-354	1.09513		-609	-409	1.32926		-689	-484	1.10461
	6	-134	1.36635		321	-169	1.17799		271	-199	1.18455		-79	-224	1.30729		-164	-259	1.21587		-329	-299	1.33755		666	-354	1.07927		-599	-409	1.32692		-679	-484	1.10319
	16	-134	1.36501		331	-169	1.17696		281	-199	1.17869		-69	-224	1.30539		-154	-259	1.2127		-319	-299	1.33282		676	-354	1.06452		-589	-409	1.32458		-669	-484	1.10177
	26	-134	1.32286		341	-169	1.17593		291	-199	1.17235		-59	-224	1.30349		-144	-259	1.20953		-309	-299	1.32869		686	-354	1.06293		-579	-409	1.32224		-659	-484	1.10034
	36	-134	1.2883		351	-169	1.1749		301	-199	1.17586		-49	-224	1.30159		-134	-259	1.20636		-299	-299	1.32988		696	-354	1.06133		-569	-409	1.3199		-649	-484	1.09892
	46	-134	1.2949		361	-169	1.17387		311	-199	1.17936		-39	-224	1.2997		-124	-259	1.20319		-289	-299	1.33084		706	-354	1.05973		-559	-409	1.31756		-639	-484	1.0975
	56	-134	1.3015		371	-169	1.17284		321	-199	1.18286		-29	-224	1.29458		-114	-259	1.20002		-279	-299	1.32652		716	-354	1.05814		-549	-409	1.31522		-629	-484	1.09805
	66	-134	1.3081		381	-169	1.16884		331	-199	1.18637		-19	-224	1.26082		-104	-259	1.19685		-269	-299	1.32219		726	-354	1.05654		-539	-409	1.31288		-619	-484	1.11613
	76	-134	1.31471		-369	-159	1.36356		341	-199	1.18987		-9	-224	1.23302		-94	-259	1.19433		-259	-299	1.31786		736	-354	1.05494		-529	-409	1.31054		-609	-484	1.13081
	86	-134	1.32131		-359	-159	1.37122		351	-199	1.19338		1	-224	1.2342		-84	-259	1.19772		-249	-299	1.31354		746	-354	1.05334		-519	-409	1.3082		-599	-484	1.1278
	96	-134	1.29353		-349	-159	1.37887		361	-199	1.19671		11	-224	1.23538		-74	-259	1.20153		-239	-299	1.30921		756	-354	1.05175		-509	-409	1.30827		-589	-484	1.1248
	106	-134	1.24461		-339	-159	1.38652		371	-199	1.19777		21	-224	1.23656		-64	-259	1.19954		-229	-299	1.30489		766	-354	1.04831		-499	-409	1.33003		-579	-484	1.12179
	116	-134	1.23122		-329	-159	1.39417		381	-199	1.19342		31	-224	1.23774		-54	-259	1.19756		-219	-299	1.30056		776	-354	1.02839		-489	-409	1.34937		-569	-484	1.11878
	126	-134	1.24086		-319	-159	1.40182		391	-199	1.19074		41	-224	1.23892		-44	-259	1.19557		-209	-299	1.29623		786	-354	1.01117		-479	-409	1.34701		-559	-484	1.11577
	136	-134	1.25051		-309	-159	1.40948		401	-199	1.18807		51	-224	1.24009		-34	-259	1.19359		-199	-299	1.28619		796	-354	1.01052		-469	-409	1.34466		-549	-484	1.11276
	146	-134	1.26015		-299	-159	1.41665		411	-199	1.1854		61	-224	1.24127		-24	-259	1.1916		-189	-299	1.27308		-844	-344	1.17745		-459	-409	1.34231		-539	-484	1.10976
	156	-134	1.26979		-289	-159	1.41002		421	-199	1.18272		71	-224	1.23875		-14	-259	1.18962		-179	-299	1.26619		-834	-344	1.18275		-449	-409	1.33996		-529	-484	1.10675
	166	-134	1.27408		-279	-159	1.39565		431	-199	1.18005		81	-224	1.20294		-4	-259	1.18763		1	-299	1.20143		-824	-344	1.18805		-439	-409	1.3376		-519	-484	1.10374
	176	-134	1.22932		-269	-159	1.38175		441	-199	1.17738		91	-224	1.17101		6	-259	1.18572		11	-299	1.20219		-814	-344	1.19335		-429	-409	1.33525		-509	-484	1.10073
	186	-134	1.18545		-259	-159	1.36784		451	-199	1.1727		101	-224	1.17239		16	-259	1.18458		21	-299	1.20478		-804	-344	1.19865		-419	-409	1.3329		-499	-484	1.09772
	196	-134	1.1901		-249	-159	1.35394		-439	-189	1.24393		111	-224	1.17376		26	-259	1.18494		31	-299	1.20502		-794	-344	1.20395		-409	-409	1.33055		-1109	-474	1
	206	-134	1.19475		-239	-159	1.34003		-429	-189	1.26334		121	-224	1.17514		36	-259	1.1847		41	-299	1.20363		-784	-344	1.20925		-399	-409	1.32819		-1099	-474	1
	216	-134	1.1994		-229	-159	1.32612		-419	-189	1.26688		131	-224	1.17651		46	-259	1.18445		51	-299	1.20224		-774	-344	1.21744		-389	-409	1.32855		-1089	-474	1
	226	-134	1.20405		-219	-159	1.31753		-409	-189	1.27042		141	-224	1.17789		56	-259	1.18421		61	-299	1.20085		-764	-344	1.25143		461	-409	1.30556		-1079	-474	1.0034
	236	-134	1.2087		-209	-159	1.35715		-399	-189	1.27395		151	-224	1.17927		66	-259	1.18397		71	-299	1.19945		-754	-344	1.28041		471	-409	1.31086		-1069	-474	1.00808
	246	-134	1.19066		-199	-159	1.40025		-389	-189	1.27749		161	-224	1.18064		76	-259	1.18373		81	-299	1.19806		-744	-344	1.28335		481	-409	1.31232		-1059	-474	1.01276
	256	-134	1.15722		-189	-159	1.39603		-379	-189	1.28103		171	-224	1.18022		86	-259	1.18348		91	-299	1.19667		-734	-344	1.2863		491	-409	1.31377		-1049	-474	1.01745
	266	-134	1.14602		-179	-159	1.39181		-369	-189	1.28456		181	-224	1.16342		96	-259	1.18324		101	-299	1.19528		-724	-344	1.28925		501	-409	1.31523		-1039	-474	1.02213
	276	-134	1.15033		-169	-159	1.3876		-359	-189	1.28918		191	-224	1.14711		106	-259	1.18354		111	-299	1.19501		-714	-344	1.2922		511	-409	1.31668		-1029	-474	1.03038
	286	-134	1.15463		-159	-159	1.38338		-349	-189	1.303		201	-224	1.14702		116	-259	1.18893		121	-299	1.20495		-704	-344	1.29515		521	-409	1.31813		-1019	-474	1.04065
	296	-134	1.15894		-149	-159	1.37917		-339	-189	1.31128		211	-224	1.14693		126	-259	1.19521		131	-299	1.2143		-694	-344	1.2981		531	-409	1.31959		-1009	-474	1.04707
	306	-134	1.16325		-139	-159	1.37495		-329	-189	1.30985		221	-224	1.14684		136	-259	1.19657		141	-299	1.2135		-684	-344	1.30105		541	-409	1.32104		-999	-474	1.05109
	316	-134	1.16153		-129	-159	1.37057		-319	-189	1.30843		231	-224	1.14675		146	-259	1.19793		151	-299	1.21269		-674	-344	1.304		551	-409	1.3225		-989	-474	1.05511
	-334	-124	1.38986		-119	-159	1.36591		-309	-189	1.30701		241	-224	1.14666		156	-259	1.19929		161	-299	1.21189		-664	-344	1.30793		561	-409	1.32395		-979	-474	1.05913
	-324	-124	1.38236		-109	-159	1.36128		-299	-189	1.30558		251	-224	1.14657		166	-259	1.20065		171	-299	1.21109		-654	-344	1.32024		571	-409	1.3244		-969	-474	1.06315
	-314	-124	1.37485		-99	-159	1.35691		-289	-189	1.30416		261	-224	1.14648		176	-259	1.20201		181	-299	1.21029		-644	-344	1.32817		581	-409	1.31579		-959	-474	1.06717
	-304	-124	1.36735		-89	-159	1.35254		-279	-189	1.30274		271	-224	1.14402		186	-259	1.20338		191	-299	1.20949		-634	-344	1.32734		591	-409	1.30773		-949	-474	1.07118
	-294	-124	1.35985		-79	-159	1.34818		-269	-189	1.30386		281	-224	1.1201		196	-259	1.20474		201	-299	1.20869		-624	-344	1.3265		601	-409	1.30867		-939	-474	1.0752
	-284	-124	1.35942		-69	-159	1.34381		-259	-189	1.32664		291	-224	1.09729		206	-259	1.20633		211	-299	1.20789		-614	-344	1.32567		611	-409	1.30962		-929	-474	1.07922
	-274	-124	1.42241		-59	-159	1.33945		-249	-189	1.33627		301	-224	1.0958		216	-259	1.21014		221	-299	1.20209		-604	-344	1.32483		621	-409	1.31057		-919	-474	1.08324
	-264	-124	1.48311		-49	-159	1.3299		-239	-189	1.32305		311	-224	1.09431		226	-259	1.21479		231	-299	1.19355		-594	-344	1.32399		631	-409	1.31152		-909	-474	1.08726
	-254	-124	1.48086		-39	-159	1.27455		-229	-189	1.30983		321	-224	1.09282		236	-259	1.21734		241	-299	1.19036		-584	-344	1.32316		641	-409	1.31246		-899	-474	1.0911
	-244	-124	1.47861		-29	-159	1.23182		-219	-189	1.29661		331	-224	1.09133		246	-259	1.21989		251	-299	1.19051		-574	-344	1.32232		651	-409	1.31341		-889	-474	1.09305
	-234	-124	1.47635		-19	-159	1.23579		-209	-189	1.28339		341	-224	1.08984		256	-259	1.22244		261	-299	1.19066		-564	-344	1.32149		661	-409	1.31436		-879	-474	1.09256
	-224	-124	1.4741		-9	-159	1.23976		-199	-189	1.27018		351	-224	1.08835		266	-259	1.22499		271	-299	1.1908		-554	-344	1.32041		671	-409	1.31531		-869	-474	1.09366
	-214	-124	1.47185		1	-159	1.24373		-189	-189	1.25696		361	-224	1.08687		276	-259	1.22754		281	-299	1.19095		-544	-344	1.3169		681	-409	1.31625		-859	-474	1.09476
	-204	-124	1.49993		11	-159	1.24769		-179	-189	1.24262		371	-224	1.08306		286	-259	1.23009		291	-299	1.19109		-534	-344	1.31087		691	-409	1.31478		-849	-474	1.09586
	-194	-124	1.54358		21	-159	1.25166		-169	-189	1.21919		381	-224	1.0581		296	-259	1.23264		301	-299	1.19124		-524	-344	1.30696		701	-409	1.29149		-839	-474	1.09696
	-184	-124	1.55377		31	-159	1.25563		-159	-189	1.20589		391	-224	1.03292		306	-259	1.23356		311	-299	1.19138		-514	-344	1.30305		711	-409	1.26954		-829	-474	1.09806
	-174	-124	1.54385		41	-159	1.23518		-149	-189	1.20269		401	-224	1.0286		316	-259	1.21976		321	-299	1.18899		-504	-344	1.29914		721	-409	1.26929		-819	-474	1.09916
	-164	-124	1.53393		51	-159	1.19789		-139	-189	1.19949		411	-224	1.02428		326	-259	1.20732		331	-299	1.16389		-494	-344	1.29523		731	-409	1.26904		-809	-474	1.10026
	-154	-124	1.52401		61	-159	1.18458		-129	-189	1.19629		421	-224	1.01996		336	-259	1.20958		341	-299	1.14266		-484	-344	1.29132		741	-409	1.26879		-799	-474	1.10137
	-144	-124	1.51409		71	-159	1.18756		-119	-189	1.19309		431	-224	1.01564		346	-259	1.21184		351	-299	1.14429		-474	-344	1.28741		751	-409	1.26854		-789	-474	1.10247
	-134	-124	1.50285		81	-159	1.19054		-109	-189	1.18989		441	-224	1.01133		356	-259	1.2141		361	-299	1.14592		-464	-344	1.2835		761	-409	1.26829		-779	-474	1.10357
	-124	-124	1.4801		91	-159	1.19352		-99	-189	1.18669		451	-224	1.00701		366	-259	1.21637		371	-299	1.14755		-454	-344	1.27959		771	-409	1.26804		-769	-474	1.10467
	-114	-124	1.461		101	-159	1.19649		-89	-189	1.18134		461	-224	1.00269		376	-259	1.21863		381	-299	1.14918		-444	-344	1.27696		781	-409	1.26779		-759	-474	1.10906
	-104	-124	1.45369		111	-159	1.19947		-79	-189	1.15727		471	-224	1		386	-259	1.22089		391	-299	1.15081		-434	-344	1.28573		791	-409	1.26754		-749	-474	1.11412
	-94	-124	1.44638		121	-159	1.19875		-69	-189	1.14107		481	-224	1		396	-259	1.22315		401	-299	1.15244		-424	-344	1.29308		801	-409	1.26729		-739	-474	1.11489
	-84	-124	1.43907		131	-159	1.16456		-59	-189	1.14425		491	-224	1		406	-259	1.22423		411	-299	1.15406		-414	-344	1.28902		811	-409	1.26411		-729	-474	1.11347
	-74	-124	1.43175		141	-159	1.13359		-49	-189	1.14742		501	-224	1		416	-259	1.21455		421	-299	1.15569		-404	-344	1.28495		821	-409	1.23438		-719	-474	1.11204
	-64	-124	1.42444		151	-159	1.13602		-39	-189	1.1506		511	-224	1		426	-259	1.20507		431	-299	1.13845		-394	-344	1.28088		831	-409	1.20589		-709	-474	1.11062
	-54	-124	1.39146		161	-159	1.13845		-29	-189	1.15378		521	-224	1		436	-259	1.20625		441	-299	1.1091		-384	-344	1.27682		841	-409	1.20375		-699	-474	1.1092
	-44	-124	1.34772		171	-159	1.14088		-19	-189	1.15696		531	-224	1		446	-259	1.20742		451	-299	1.099		-374	-344	1.27275		851	-409	1.20161		-689	-474	1.10778
	-34	-124	1.33359		181	-159	1.14331		-9	-189	1.16014		-519	-214	1.31221		456	-259	1.2086		461	-299	1.10154		-364	-344	1.26868		861	-409	1.19947		-679	-474	1.10635
	-24	-124	1.33661		191	-159	1.14574		1	-189	1.16046		-509	-214	1.3188		466	-259	1.20978		471	-299	1.10409		-354	-344	1.26462		871	-409	1.19733		-669	-474	1.10493
	-14	-124	1.33963		201	-159	1.14817		11	-189	1.13515		-499	-214	1.32504		476	-259	1.21095		481	-299	1.10663		-344	-344	1.26055		881	-409	1.19519		-659	-474	1.10351
	-4	-124	1.34265		211	-159	1.13842		21	-189	1.1145		-489	-214	1.33128		486	-259	1.21213		491	-299	1.10917		-334	-344	1.25746		891	-409	1.19305		-649	-474	1.10208
	6	-124	1.34567		221	-159	1.1236		31	-189	1.11969		-479	-214	1.33752		496	-259	1.2133		501	-299	1.11171		-324	-344	1.26361		-979	-399	1.18218		-639	-474	1.10066
	16	-124	1.34433		231	-159	1.12287		41	-189	1.12489		-469	-214	1.34376		506	-259	1.21489		511	-299	1.11425		-314	-344	1.27317		-969	-399	1.20369		-629	-474	1.10115
	26	-124	1.30367		241	-159	1.13028		51	-189	1.13008		-459	-214	1.35		516	-259	1.22011		521	-299	1.1168		-304	-344	1.27397		-959	-399	1.20535		-619	-474	1.11863
	36	-124	1.27082		251	-159	1.13769		61	-189	1.13528		-449	-214	1.35624		526	-259	1.22461		531	-299	1.12084		-294	-344	1.27478		-949	-399	1.20702		-609	-474	1.13277
	46	-124	1.27768		261	-159	1.1451		71	-189	1.14047		-439	-214	1.36247		536	-259	1.22545		541	-299	1.13838		-284	-344	1.27558		-939	-399	1.20868		-599	-474	1.12976
	56	-124	1.28454		271	-159	1.15251		81	-189	1.14566		-429	-214	1.36698		546	-259	1.2263		551	-299	1.15351		-274	-344	1.27639		-929	-399	1.21035		-589	-474	1.12675
	66	-124	1.2914		281	-159	1.15992		91	-189	1.14964		-419	-214	1.35518		556	-259	1.22714		561	-299	1.15504		166	-344	1.12108		-919	-399	1.21202		-579	-474	1.12374
	76	-124	1.29826		291	-159	1.16809		101	-189	1.14248		-409	-214	1.34185		566	-259	1.22798		571	-299	1.15658		176	-344	1.12056		-909	-399	1.21368		-569	-474	1.12074
	86	-124	1.30512		301	-159	1.18234		111	-189	1.13537		-399	-214	1.34442		576	-259	1.22883		581	-299	1.15811		186	-344	1.12004		-899	-399	1.21535		-559	-474	1.11773
	96	-124	1.27695		311	-159	1.18819		121	-189	1.13926		-389	-214	1.34698		586	-259	1.22967		591	-299	1.15965		196	-344	1.11952		-889	-399	1.21701		-549	-474	1.11472
	106	-124	1.22723		321	-159	1.18716		131	-189	1.14316		-379	-214	1.34955		596	-259	1.23051		601	-299	1.16118		206	-344	1.119		-879	-399	1.21868		-539	-474	1.11171
	116	-124	1.2137		331	-159	1.18613		141	-189	1.14706		-369	-214	1.35212		606	-259	1.23294		611	-299	1.16272		216	-344	1.11704		-869	-399	1.22199		-529	-474	1.1087
	126	-124	1.22365		341	-159	1.18509		151	-189	1.15095		-359	-214	1.35468		616	-259	1.25011		621	-299	1.16425		226	-344	1.10236		-859	-399	1.2401		-519	-474	1.1057
	136	-124	1.2336		351	-159	1.18406		161	-189	1.15485		-349	-214	1.35725		626	-259	1.27048		631	-299	1.16579		236	-344	1.09162		-849	-399	1.25675		-509	-474	1.10269
	146	-124	1.24354		361	-159	1.18303		171	-189	1.15874		-339	-214	1.35982		-624	-249	1.35221		641	-299	1.16078		246	-344	1.09389		-839	-399	1.25861		-499	-474	1.09968
	156	-124	1.25349		371	-159	1.182		181	-189	1.1617		-329	-214	1.36253		-614	-249	1.34575		651	-299	1.15141		256	-344	1.09615		-829	-399	1.26046		-489	-474	1.12115
	166	-124	1.25917		381	-159	1.18089		191	-189	1.15633		-319	-214	1.36622		-604	-249	1.33928		661	-299	1.14855		266	-344	1.09841		-819	-399	1.26232		931	-474	1.04198
	176	-124	1.22571		-389	-149	1.16971		201	-189	1.15311		-309	-214	1.36719		-594	-249	1.33133		671	-299	1.15004		276	-344	1.10067		-809	-399	1.26418		-1129	-464	1
	186	-124	1.19257		-379	-149	1.27877		211	-189	1.15837		-299	-214	1.36688		-584	-249	1.311		681	-299	1.15154		286	-344	1.10294		-799	-399	1.26603		-1119	-464	1
	196	-124	1.19811		-369	-149	1.37519		221	-189	1.16363		-289	-214	1.36657		-574	-249	1.2993		691	-299	1.15303		296	-344	1.1052		-789	-399	1.26789		-1109	-464	1
	206	-124	1.20365		-359	-149	1.38284		231	-189	1.16889		-279	-214	1.36626		-564	-249	1.30082		701	-299	1.15453		306	-344	1.10746		-779	-399	1.26975		-1099	-464	1
	216	-124	1.20919		-349	-149	1.3905		241	-189	1.17415		-269	-214	1.36595		-554	-249	1.30234		711	-299	1.15603		316	-344	1.10972		-769	-399	1.27161		-1089	-464	1.00176
	226	-124	1.21473		-339	-149	1.39815		251	-189	1.17941		-259	-214	1.36564		-544	-249	1.30386		721	-299	1.15752		326	-344	1.1115		-759	-399	1.27346		-1079	-464	1.00644
	236	-124	1.22028		-329	-149	1.4058		261	-189	1.18467		-249	-214	1.36533		-534	-249	1.30538		-739	-289	1.27895		336	-344	1.10891		-749	-399	1.27663		-1069	-464	1.01112
	246	-124	1.20677		-319	-149	1.41345		271	-189	1.18888		-239	-214	1.36502		-524	-249	1.3069		-729	-289	1.28717		346	-344	1.10726		-739	-399	1.2914		-1059	-464	1.01581
	256	-124	1.18004		-309	-149	1.4211		281	-189	1.18351		-229	-214	1.36812		-514	-249	1.30842		-719	-289	1.33496		356	-344	1.11002		-729	-399	1.30312		-1049	-464	1.02049
	266	-124	1.17178		-299	-149	1.42495		291	-189	1.1776		-219	-214	1.40097		-504	-249	1.30994		-709	-289	1.377		366	-344	1.11278		-719	-399	1.30305		-1039	-464	1.02517
	276	-124	1.17658		-289	-149	1.41282		301	-189	1.18111		-209	-214	1.42174		-494	-249	1.30836		-699	-289	1.37934		376	-344	1.11554		-709	-399	1.30298		-1029	-464	1.03329
	286	-124	1.18138		-279	-149	1.39625		311	-189	1.18461		-199	-214	1.41182		-484	-249	1.27883		-689	-289	1.38168		386	-344	1.11831		-699	-399	1.30291		-1019	-464	1.04332
	296	-124	1.18618		-269	-149	1.38235		321	-189	1.18812		-189	-214	1.40189		-474	-249	1.25218		-679	-289	1.38402		396	-344	1.12107		-689	-399	1.30284		-1009	-464	1.04966
	306	-124	1.19097		-259	-149	1.36844		331	-189	1.19162		-179	-214	1.39196		-464	-249	1.25346		-669	-289	1.38637		406	-344	1.12383		-679	-399	1.30277		-999	-464	1.05368
	316	-124	1.1896		-249	-149	1.35454		341	-189	1.19513		-169	-214	1.38203		-454	-249	1.25474		-659	-289	1.38871		416	-344	1.12659		-669	-399	1.3027		-989	-464	1.0577
	326	-124	1.13248		-239	-149	1.34063		351	-189	1.19863		-159	-214	1.37211		-444	-249	1.25602		-649	-289	1.39105		426	-344	1.12936		-659	-399	1.30263		-979	-464	1.06171
	-344	-114	1.35618		-229	-149	1.32673		361	-189	1.20211		-149	-214	1.36218		-434	-249	1.25731		-639	-289	1.39339		436	-344	1.1317		-649	-399	1.30256		-969	-464	1.06573
	-334	-114	1.38183		-219	-149	1.31784		371	-189	1.20466		-139	-214	1.35225		-424	-249	1.25859		-629	-289	1.39573		446	-344	1.13007		-639	-399	1.30249		-959	-464	1.06975
	-324	-114	1.37945		-209	-149	1.35466		381	-189	1.20166		-129	-214	1.34119		-414	-249	1.25987		-619	-289	1.40062		456	-344	1.12724		-629	-399	1.30393		-949	-464	1.07377
	-314	-114	1.37706		-199	-149	1.39523		391	-189	1.19899		-119	-214	1.32038		-404	-249	1.26115		-609	-289	1.40619		466	-344	1.1282		-619	-399	1.3187		-939	-464	1.07779
	-304	-114	1.37467		-189	-149	1.39101		401	-189	1.19631		-109	-214	1.30796		-394	-249	1.26253		-599	-289	1.40865		476	-344	1.12915		-609	-399	1.32991		-929	-464	1.08181
	-294	-114	1.37228		-179	-149	1.38679		411	-189	1.19364		-99	-214	1.30606		-384	-249	1.26429		-589	-289	1.40948		486	-344	1.13011		-599	-399	1.32757		-919	-464	1.08583
	-284	-114	1.37696		-169	-149	1.38258		421	-189	1.19097		-89	-214	1.30416		-374	-249	1.26155		-579	-289	1.41031		496	-344	1.13106		-589	-399	1.32523		-909	-464	1.08985
	-274	-114	1.44369		-159	-149	1.37836		431	-189	1.18829		-79	-214	1.30226		-364	-249	1.25794		-569	-289	1.41114		506	-344	1.13202		-579	-399	1.32289		-899	-464	1.09373
	-264	-114	1.49889		-149	-149	1.37415		441	-189	1.18562		-69	-214	1.30037		-354	-249	1.25432		-559	-289	1.41197		516	-344	1.13298		-569	-399	1.32055		-889	-464	1.0961
	-254	-114	1.49153		-139	-149	1.36993		451	-189	1.18144		-59	-214	1.29847		-344	-249	1.25071		-549	-289	1.4128		526	-344	1.13393		-559	-399	1.31821		-879	-464	1.09598
	-244	-114	1.48416		-129	-149	1.3645		461	-189	1.16365		-49	-214	1.29657		-334	-249	1.2471		-539	-289	1.41364		536	-344	1.13489		-549	-399	1.31587		-869	-464	1.09708
	-234	-114	1.47679		-119	-149	1.3581		-459	-179	1.20902		-39	-214	1.29468		-324	-249	1.24349		-529	-289	1.41447		546	-344	1.13461		-539	-399	1.31353		-859	-464	1.09818
	-224	-114	1.46942		-109	-149	1.35277		-449	-179	1.22137		-29	-214	1.28967		-314	-249	1.23988		-519	-289	1.41422		556	-344	1.12297		-529	-399	1.31119		-849	-464	1.09928
	-214	-114	1.46205		-99	-149	1.3484		-439	-179	1.24821		-19	-214	1.25702		-304	-249	1.23627		-509	-289	1.40386		566	-344	1.11062		-519	-399	1.30885		-839	-464	1.10038
	-204	-114	1.48225		-89	-149	1.34403		-429	-179	1.26695		-9	-214	1.23023		-294	-249	1.23404		-499	-289	1.39157		576	-344	1.10941		-509	-399	1.3088		-829	-464	1.10149
	-194	-114	1.51657		-79	-149	1.33967		-419	-179	1.27048		1	-214	1.23141		-284	-249	1.24414		-489	-289	1.38904		586	-344	1.1082		-499	-399	1.32935		-819	-464	1.10259
	-184	-114	1.52062		-69	-149	1.3353		-409	-179	1.27402		11	-214	1.23258		-274	-249	1.25211		-479	-289	1.38652		596	-344	1.10698		-489	-399	1.34759		-809	-464	1.10369
	-174	-114	1.50646		-59	-149	1.33094		-399	-179	1.27755		21	-214	1.23376		-264	-249	1.24767		-469	-289	1.38399		606	-344	1.10577		-479	-399	1.34523		-799	-464	1.10479
	-164	-114	1.49229		-49	-149	1.32142		-389	-179	1.28109		31	-214	1.23494		-254	-249	1.24322		-459	-289	1.38146		616	-344	1.10456		-469	-399	1.34288		-789	-464	1.10589
	-154	-114	1.47813		-39	-149	1.26638		-379	-179	1.28463		41	-214	1.23612		-244	-249	1.23877		-449	-289	1.37894		626	-344	1.10335		-459	-399	1.34053		-779	-464	1.10699
	-144	-114	1.46397		-29	-149	1.22394		-369	-179	1.28816		51	-214	1.2373		-234	-249	1.23433		-439	-289	1.37641		636	-344	1.10214		-449	-399	1.33818		-769	-464	1.10809
	-134	-114	1.44826		-19	-149	1.22791		-359	-179	1.2927		61	-214	1.23848		-224	-249	1.22988		-429	-289	1.37389		646	-344	1.10093		-439	-399	1.33582		-759	-464	1.1124
	-124	-114	1.41932		-9	-149	1.23188		-349	-179	1.30568		71	-214	1.23607		-214	-249	1.22544		-419	-289	1.37136		656	-344	1.09824		-429	-399	1.33347		-749	-464	1.11734
	-114	-114	1.39659		1	-149	1.23585		-339	-179	1.3132		81	-214	1.20141		-204	-249	1.22099		-409	-289	1.37012		666	-344	1.0822		-419	-399	1.33112		-739	-464	1.11805
	-104	-114	1.38764		11	-149	1.23982		-329	-179	1.31177		91	-214	1.17051		-194	-249	1.217		-399	-289	1.36842		676	-344	1.06728		-409	-399	1.32877		-729	-464	1.11663
	-94	-114	1.37868		21	-149	1.24379		-319	-179	1.31035		101	-214	1.17189		-184	-249	1.21726		-389	-289	1.36454		686	-344	1.06569		-399	-399	1.32641		-719	-464	1.11521
	-84	-114	1.36973		31	-149	1.24775		-309	-179	1.30893		111	-214	1.17326		-174	-249	1.21821		-379	-289	1.35981		696	-344	1.06409		-389	-399	1.32659		-709	-464	1.11378
	-74	-114	1.36077		41	-149	1.22918		-299	-179	1.30751		121	-214	1.17464		-164	-249	1.21504		-369	-289	1.35508		706	-344	1.06249		-379	-399	1.34986		-699	-464	1.11236
	-64	-114	1.35182		51	-149	1.19501		-289	-179	1.30608		131	-214	1.17602		-154	-249	1.21187		-359	-289	1.35035		716	-344	1.0609		-369	-399	1.37403		-689	-464	1.11094
	-54	-114	1.3163		61	-149	1.18295		-279	-179	1.30466		141	-214	1.17739		-144	-249	1.2087		-349	-289	1.34562		726	-344	1.0593		391	-399	1.28625		-679	-464	1.10952
	-44	-114	1.26945		71	-149	1.18593		-269	-179	1.3054		151	-214	1.17877		-134	-249	1.20553		-339	-289	1.34089		736	-344	1.0577		401	-399	1.28802		-669	-464	1.10809
	-34	-114	1.25312		81	-149	1.18891		-259	-179	1.32437		161	-214	1.18014		-124	-249	1.20236		-329	-289	1.33616		746	-344	1.0561		411	-399	1.28978		-659	-464	1.10667
	-24	-114	1.2545		91	-149	1.19188		-249	-179	1.33057		171	-214	1.17971		-114	-249	1.19919		-319	-289	1.33143		756	-344	1.05451		421	-399	1.29155		-649	-464	1.10525
	-14	-114	1.25587		101	-149	1.19486		-239	-179	1.31735		181	-214	1.16285		-104	-249	1.19602		-309	-289	1.32735		766	-344	1.05104		431	-399	1.29331		-639	-464	1.10382
	-4	-114	1.25725		111	-149	1.19784		-229	-179	1.30413		191	-214	1.14649		-94	-249	1.19347		-299	-289	1.32912		776	-344	1.03082		441	-399	1.29508		-629	-464	1.10425
	6	-114	1.25863		121	-149	1.19758		-219	-179	1.29091		201	-214	1.1464		-84	-249	1.19655		-289	-289	1.33061		786	-344	1.01333		451	-399	1.29722		-619	-464	1.12113
	16	-114	1.25599		131	-149	1.16807		-209	-179	1.27769		211	-214	1.14631		-74	-249	1.20009		-279	-289	1.32628		796	-344	1.01267		461	-399	1.30272		-609	-464	1.13473
	26	-114	1.21763		141	-149	1.14131		-199	-179	1.26448		221	-214	1.14622		-64	-249	1.1981		-269	-289	1.32195		806	-344	1.01202		471	-399	1.30757		-599	-464	1.13172
	36	-114	1.1905		151	-149	1.14374		-189	-179	1.25126		231	-214	1.14613		-54	-249	1.19612		-259	-289	1.31763		816	-344	1.01137		481	-399	1.30902		-589	-464	1.12871
	46	-114	1.19992		161	-149	1.14617		-179	-179	1.23699		241	-214	1.14604		-44	-249	1.19413		-249	-289	1.3133		-854	-334	1.17584		491	-399	1.31047		-579	-464	1.1257
	56	-114	1.20934		171	-149	1.1486		-169	-179	1.21424		251	-214	1.14595		-34	-249	1.19215		-239	-289	1.30898		-844	-334	1.18114		501	-399	1.31193		-569	-464	1.12269
	66	-114	1.21876		181	-149	1.15103		-159	-179	1.20155		261	-214	1.14586		-24	-249	1.19016		-229	-289	1.30465		-834	-334	1.18644		511	-399	1.31338		-559	-464	1.11969
	76	-114	1.22818		191	-149	1.15346		-149	-179	1.19835		271	-214	1.14352		-14	-249	1.18818		-219	-289	1.30032		-824	-334	1.19174		521	-399	1.31484		-549	-464	1.11668
	86	-114	1.2376		201	-149	1.15589		-139	-179	1.19515		281	-214	1.12078		-4	-249	1.18619		-209	-289	1.296		-814	-334	1.19704		531	-399	1.31629		-539	-464	1.11367
	96	-114	1.21297		211	-149	1.14428		-129	-179	1.19195		291	-214	1.09902		6	-249	1.18427		-199	-289	1.28612		-804	-334	1.20234		541	-399	1.31775		-529	-464	1.11066
	106	-114	1.16769		221	-149	1.12634		-119	-179	1.18875		301	-214	1.09753		16	-249	1.18307		-189	-289	1.27329		-794	-334	1.20764		551	-399	1.3192		-519	-464	1.10765
	116	-114	1.15775		231	-149	1.12436		-109	-179	1.18555		311	-214	1.09605		26	-249	1.18338		-179	-289	1.26651		-784	-334	1.21294		561	-399	1.32066		-509	-464	1.10464
	126	-114	1.1707		241	-149	1.13177		-99	-179	1.18235		321	-214	1.09456		36	-249	1.18314		-169	-289	1.26342		-774	-334	1.22105		571	-399	1.32111		-499	-464	1.10164
	136	-114	1.18364		251	-149	1.13918		-89	-179	1.17703		331	-214	1.09307		46	-249	1.1829		-159	-289	1.26033		-764	-334	1.25431		581	-399	1.31259		-489	-464	1.12205
	146	-114	1.19658		261	-149	1.14659		-79	-179	1.15321		341	-214	1.09158		56	-249	1.18265		-149	-289	1.25724		-754	-334	1.28263		591	-399	1.3046		-479	-464	1.15968
	156	-114	1.20952		271	-149	1.15399		-69	-179	1.13723		351	-214	1.09009		66	-249	1.18241		-139	-289	1.25415		-744	-334	1.28558		601	-399	1.30555		811	-464	1.0961
	166	-114	1.21929		281	-149	1.1614		-59	-179	1.14041		361	-214	1.0886		76	-249	1.18217		-129	-289	1.25106		-734	-334	1.28853		611	-399	1.3065		821	-464	1.09605
	176	-114	1.20034		291	-149	1.16996		-49	-179	1.14359		371	-214	1.08491		86	-249	1.18192		-119	-289	1.24797		-724	-334	1.29148		621	-399	1.30745		831	-464	1.09599
	186	-114	1.18596		301	-149	1.18805		-39	-179	1.14677		381	-214	1.06112		96	-249	1.18168		-109	-289	1.24488		-714	-334	1.29443		631	-399	1.30839		841	-464	1.09594
	196	-114	1.20047		311	-149	1.19735		-29	-179	1.14994		391	-214	1.037		106	-249	1.18197		-99	-289	1.24083		-704	-334	1.29738		641	-399	1.30934		851	-464	1.09589
	206	-114	1.21498		321	-149	1.19632		-19	-179	1.15312		401	-214	1.03268		116	-249	1.18717		-89	-289	1.22822		-694	-334	1.30033		651	-399	1.31029		861	-464	1.07958
	216	-114	1.22949		331	-149	1.19529		-9	-179	1.1563		411	-214	1.02836		126	-249	1.19328		-79	-289	1.21783		-684	-334	1.30328		661	-399	1.31124		871	-464	1.05258
	226	-114	1.244		341	-149	1.19426		1	-179	1.15672		421	-214	1.02404		136	-249	1.19465		-69	-289	1.21612		-674	-334	1.30623		671	-399	1.31218		881	-464	1.04194
	236	-114	1.2585		351	-149	1.19323		11	-179	1.13234		431	-214	1.01972		146	-249	1.19601		-59	-289	1.21442		-664	-334	1.31006		681	-399	1.31313		891	-464	1.04213
	246	-114	1.25789		361	-149	1.1922		21	-179	1.11253		441	-214	1.01541		156	-249	1.19737		-49	-289	1.21272		-654	-334	1.32143		691	-399	1.31174		901	-464	1.04232
	256	-114	1.24425		371	-149	1.19117		31	-179	1.11772		451	-214	1.01109		166	-249	1.19873		-39	-289	1.21101		-644	-334	1.32851		701	-399	1.28919		911	-464	1.04251
	266	-114	1.24372		381	-149	1.19294		41	-179	1.12292		461	-214	1.00677		176	-249	1.20009		-29	-289	1.20931		-634	-334	1.32768		711	-399	1.26791		921	-464	1.0427
	276	-114	1.25355		391	-149	1.19659		51	-179	1.12811		471	-214	1.00219		186	-249	1.20145		-19	-289	1.20761		-624	-334	1.32684		721	-399	1.26766		931	-464	1.0429
	286	-114	1.26338		-409	-139	1.14356		61	-179	1.13331		481	-214	1		196	-249	1.20281		-9	-289	1.2059		-614	-334	1.326		731	-399	1.26741		941	-464	1.04309
	296	-114	1.27321		-399	-139	1.15397		71	-179	1.1385		491	-214	1		206	-249	1.20445		1	-289	1.2042		-604	-334	1.32517		741	-399	1.26716		951	-464	1.04328
	306	-114	1.28304		-389	-139	1.17462		81	-179	1.1437		501	-214	1		216	-249	1.20868		11	-289	1.20513		-594	-334	1.32433		751	-399	1.26691		961	-464	1.04347
	316	-114	1.28671		-379	-139	1.28765		91	-179	1.14779		511	-214	1		226	-249	1.21371		21	-289	1.20798		-584	-334	1.3235		761	-399	1.26666		971	-464	1.04366
	326	-114	1.23428		-369	-139	1.38733		101	-179	1.14182		521	-214	1		236	-249	1.21626		31	-289	1.20833		-574	-334	1.32266		771	-399	1.26641		981	-464	1.04385
	-354	-104	1.27891		-359	-139	1.39443		111	-179	1.13578		531	-214	1		246	-249	1.21881		41	-289	1.20694		-564	-334	1.32183		781	-399	1.26616		991	-464	1.04215
	-344	-104	1.35858		-349	-139	1.40153		121	-179	1.13967		541	-214	1		256	-249	1.22136		51	-289	1.20555		-554	-334	1.32069		791	-399	1.26591		1001	-464	1.02327
	-334	-104	1.39075		-339	-139	1.40862		131	-179	1.14357		-539	-204	1.29687		266	-249	1.22391		61	-289	1.20416		-544	-334	1.31657		801	-399	1.26566		1011	-464	1.00543
	-324	-104	1.39297		-329	-139	1.41572		141	-179	1.14747		-529	-204	1.30822		276	-249	1.22646		71	-289	1.20276		-534	-334	1.30998		811	-399	1.2626		1021	-464	1.00466
	-314	-104	1.39519		-319	-139	1.42282		151	-179	1.15136		-519	-204	1.31869		286	-249	1.22901		81	-289	1.20137		-524	-334	1.30607		821	-399	1.23409		-1139	-454	1
	-304	-104	1.39741		-309	-139	1.42991		161	-179	1.15526		-509	-204	1.32456		296	-249	1.23156		91	-289	1.19998		-514	-334	1.30216		831	-399	1.2067		-1129	-454	1
	-294	-104	1.39963		-299	-139	1.4299		171	-179	1.15916		-499	-204	1.3308		306	-249	1.23251		101	-289	1.19859		-504	-334	1.29825		841	-399	1.20456		-1119	-454	1
	-284	-104	1.40859		-289	-139	1.41213		181	-179	1.16231		-489	-204	1.33704		316	-249	1.21905		111	-289	1.19824		-494	-334	1.29434		851	-399	1.20242		-1109	-454	1
	-274	-104	1.47545		-279	-139	1.39349		191	-179	1.15887		-479	-204	1.34328		326	-249	1.20693		121	-289	1.20742		-484	-334	1.29043		861	-399	1.20028		-1099	-454	1.00012
	-264	-104	1.52279		-269	-139	1.37968		201	-179	1.1574		-469	-204	1.34952		336	-249	1.20919		131	-289	1.21608		-474	-334	1.28652		871	-399	1.19814		-1089	-454	1.0048
	-254	-104	1.51082		-259	-139	1.36588		211	-179	1.16266		-459	-204	1.35576		346	-249	1.21145		141	-289	1.21528		-464	-334	1.28261		881	-399	1.196		-1079	-454	1.00949
	-244	-104	1.49884		-249	-139	1.35208		221	-179	1.16792		-449	-204	1.362		356	-249	1.21371		151	-289	1.21448		-454	-334	1.27871		891	-399	1.19386		-1069	-454	1.01417
	-234	-104	1.48687		-239	-139	1.33828		231	-179	1.17318		-439	-204	1.36823		366	-249	1.21597		161	-289	1.21368		-444	-334	1.27599		901	-399	1.19172		-1059	-454	1.01885
	-224	-104	1.4749		-229	-139	1.32447		241	-179	1.17844		-429	-204	1.37254		376	-249	1.21823		171	-289	1.21288		-434	-334	1.28392		911	-399	1.18958		-1049	-454	1.02353
	-214	-104	1.46292		-219	-139	1.31541		251	-179	1.1837		-419	-204	1.3587		386	-249	1.2205		181	-289	1.21208		-424	-334	1.29051		921	-399	1.18744		-1039	-454	1.02822
	-204	-104	1.47243		-209	-139	1.34944		261	-179	1.18896		-409	-204	1.34354		396	-249	1.22276		191	-289	1.21127		-414	-334	1.28645		-989	-389	1.16001		-1029	-454	1.03619
	-194	-104	1.49239		-199	-139	1.38731		271	-179	1.19322		-399	-204	1.3461		406	-249	1.22387		201	-289	1.21047		-404	-334	1.28238		-979	-389	1.18165		-1019	-454	1.046
	-184	-104	1.48854		-189	-139	1.38297		281	-179	1.18833		-389	-204	1.34867		416	-249	1.21451		211	-289	1.20967		-394	-334	1.27831		-969	-389	1.20504		-1009	-454	1.05224
	-174	-104	1.47056		-179	-139	1.37864		291	-179	1.18286		-379	-204	1.35124		426	-249	1.20532		221	-289	1.20262		-384	-334	1.27425		-959	-389	1.2067		-999	-454	1.05626
	-164	-104	1.45258		-169	-139	1.3743		301	-179	1.18636		-369	-204	1.3538		436	-249	1.2065		231	-289	1.19198		-374	-334	1.27018		-949	-389	1.20837		-989	-454	1.06028
	-154	-104	1.4346		-159	-139	1.36997		311	-179	1.18987		-359	-204	1.35637		446	-249	1.20767		241	-289	1.18796		-364	-334	1.26611		-939	-389	1.21003		-979	-454	1.0643
	-144	-104	1.41662		-149	-139	1.36564		321	-179	1.19337		-349	-204	1.35894		456	-249	1.20885		251	-289	1.18811		-354	-334	1.26205		-929	-389	1.2117		-969	-454	1.06832
	-134	-104	1.39671		-139	-139	1.3613		331	-179	1.19687		-339	-204	1.3615		466	-249	1.21003		261	-289	1.18825		-344	-334	1.25798		-919	-389	1.21337		-959	-454	1.07234
	-124	-104	1.36039		-129	-139	1.35481		341	-179	1.20038		-329	-204	1.36405		476	-249	1.2112		271	-289	1.1884		-334	-334	1.25477		-909	-389	1.21503		-949	-454	1.07636
	-114	-104	1.33278		-119	-139	1.34683		351	-179	1.20388		-319	-204	1.3661		486	-249	1.21238		281	-289	1.18855		-324	-334	1.25966		-899	-389	1.2167		-939	-454	1.08038
	-104	-104	1.32234		-109	-139	1.34093		361	-179	1.20751		-309	-204	1.36559		496	-249	1.21355		291	-289	1.18869		-314	-334	1.26807		-889	-389	1.21836		-929	-454	1.0844
	-94	-104	1.31191		-99	-139	1.33661		371	-179	1.21156		-299	-204	1.36528		506	-249	1.21522		301	-289	1.18884		-304	-334	1.26888		-879	-389	1.22003		-919	-454	1.08841
	-84	-104	1.30147		-89	-139	1.3323		381	-179	1.2099		-289	-204	1.36497		516	-249	1.22125		311	-289	1.18898		-294	-334	1.26968		-869	-389	1.22339		-909	-454	1.09243
	-74	-104	1.29104		-79	-139	1.32798		391	-179	1.20723		-279	-204	1.36466		526	-249	1.22648		321	-289	1.18641		-284	-334	1.27049		-859	-389	1.242		-899	-454	1.09636
	-64	-104	1.28061		-69	-139	1.32367		401	-179	1.20456		-269	-204	1.36435		536	-249	1.22732		331	-289	1.15947		-274	-334	1.27129		-849	-389	1.25909		-889	-454	1.09914
	-54	-104	1.24355		-59	-139	1.31936		411	-179	1.20188		-259	-204	1.36404		546	-249	1.22816		341	-289	1.13659		-264	-334	1.2721		-839	-389	1.26094		-879	-454	1.0994
	-44	-104	1.19517		-49	-139	1.30993		421	-179	1.19921		-249	-204	1.36374		556	-249	1.22901		351	-289	1.13822		-254	-334	1.27291		-829	-389	1.2628		-869	-454	1.1005
	-34	-104	1.17736		-39	-139	1.25537		431	-179	1.19654		-239	-204	1.36343		566	-249	1.22985		361	-289	1.13985		-244	-334	1.27371		-819	-389	1.26466		-859	-454	1.10161
	-24	-104	1.17726		-29	-139	1.21317		441	-179	1.19386		-229	-204	1.36618		576	-249	1.23069		371	-289	1.14148		-234	-334	1.27452		-809	-389	1.26651		-849	-454	1.10271
	-14	-104	1.17716		-19	-139	1.21699		451	-179	1.19018		-219	-204	1.39551		586	-249	1.23154		381	-289	1.14311		-224	-334	1.27282		-799	-389	1.26837		-839	-454	1.10381
	-4	-104	1.17705		-9	-139	1.22081		461	-179	1.17737		-209	-204	1.41312		596	-249	1.23238		391	-289	1.14473		-214	-334	1.24819		-789	-389	1.27023		-829	-454	1.10491
	6	-104	1.17695		1	-139	1.22462		471	-179	1.16462		-199	-204	1.40319		606	-249	1.23475		401	-289	1.14636		-204	-334	1.22126		-779	-389	1.27209		-819	-454	1.10601
	16	-104	1.17332		11	-139	1.22844		-479	-169	1.19284		-189	-204	1.39327		616	-249	1.25143		411	-289	1.14799		-194	-334	1.21673		-769	-389	1.27394		-809	-454	1.10711
	26	-104	1.13876		21	-139	1.23225		-469	-169	1.20349		-179	-204	1.38334		626	-249	1.27137		421	-289	1.14962		106	-334	1.15131		-759	-389	1.2758		-799	-454	1.10821
	36	-104	1.11832		31	-139	1.23607		-459	-169	1.21414		-169	-204	1.37341		636	-249	1.27751		431	-289	1.13318		116	-334	1.13265		-749	-389	1.27895		-789	-454	1.10931
	46	-104	1.13004		41	-139	1.21929		-449	-169	1.22641		-159	-204	1.36348		-644	-239	1.36744		441	-289	1.10517		126	-334	1.12046		-739	-389	1.29353		-779	-454	1.11041
	56	-104	1.14176		51	-139	1.18822		-439	-169	1.25249		-149	-204	1.35356		-634	-239	1.36097		451	-289	1.09561		136	-334	1.11994		-729	-389	1.30508		-769	-454	1.11151
	66	-104	1.15348		61	-139	1.17728		-429	-169	1.27055		-139	-204	1.34363		-624	-239	1.3545		461	-289	1.09816		146	-334	1.11942		-719	-389	1.30501		-759	-454	1.11575
	76	-104	1.1652		71	-139	1.18007		-419	-169	1.27408		-129	-204	1.33274		-614	-239	1.34803		471	-289	1.1007		156	-334	1.11889		-709	-389	1.30494		-749	-454	1.12055
	86	-104	1.17692		81	-139	1.18287		-409	-169	1.27762		-119	-204	1.31374		-604	-239	1.34157		481	-289	1.10324		166	-334	1.11837		-699	-389	1.30487		-739	-454	1.12121
	96	-104	1.15673		91	-139	1.18567		-399	-169	1.28115		-109	-204	1.30293		-594	-239	1.33375		491	-289	1.10578		176	-334	1.11785		-689	-389	1.3048		-729	-454	1.11979
	106	-104	1.11751		101	-139	1.18847		-389	-169	1.28469		-99	-204	1.30104		-584	-239	1.31468		501	-289	1.10832		186	-334	1.11733		-679	-389	1.30474		-719	-454	1.11837
	116	-104	1.11164		111	-139	1.19126		-379	-169	1.28823		-89	-204	1.29914		-574	-239	1.30412		511	-289	1.11087		196	-334	1.11681		-669	-389	1.30467		-709	-454	1.11695
	126	-104	1.12727		121	-139	1.1913		-369	-169	1.29176		-79	-204	1.29724		-564	-239	1.30564		521	-289	1.11341		206	-334	1.11629		-659	-389	1.3046		-699	-454	1.11552
	136	-104	1.1429		131	-139	1.16646		-359	-169	1.29621		-69	-204	1.29535		-554	-239	1.30716		531	-289	1.11753		216	-334	1.1144		-649	-389	1.30453		-689	-454	1.1141
	146	-104	1.15854		141	-139	1.14425		-349	-169	1.30835		-59	-204	1.29345		-544	-239	1.30868		541	-289	1.13584		226	-334	1.10042		-639	-389	1.30446		-679	-454	1.11268
	156	-104	1.17417		151	-139	1.14692		-339	-169	1.31512		-49	-204	1.29155		-534	-239	1.3102		551	-289	1.15166		236	-334	1.09032		-629	-389	1.30583		-669	-454	1.11126
	166	-104	1.18717		161	-139	1.14959		-329	-169	1.3137		-39	-204	1.28965		-524	-239	1.31171		561	-289	1.15319		246	-334	1.09258		-619	-389	1.31994		-659	-454	1.10983
	176	-104	1.17692		171	-139	1.15225		-319	-169	1.31227		-29	-204	1.28476		-514	-239	1.31323		571	-289	1.15473		256	-334	1.09484		-609	-389	1.33056		-649	-454	1.10841
	186	-104	1.17552		181	-139	1.15492		-309	-169	1.31085		-19	-204	1.25322		-504	-239	1.31475		581	-289	1.15626		266	-334	1.0971		-599	-389	1.32822		-639	-454	1.10699
	196	-104	1.19811		191	-139	1.15759		-299	-169	1.30943		-9	-204	1.22743		-494	-239	1.31301		591	-289	1.1578		276	-334	1.09937		-589	-389	1.32588		-629	-454	1.10735
	206	-104	1.22069		201	-139	1.16025		-289	-169	1.308		1	-204	1.22861		-484	-239	1.28181		601	-289	1.15933		286	-334	1.10163		-579	-389	1.32354		-619	-454	1.12363
	216	-104	1.24328		211	-139	1.14705		-279	-169	1.30658		11	-204	1.22979		-474	-239	1.25366		611	-289	1.16087		296	-334	1.10389		-569	-389	1.3212		-609	-454	1.13668
	226	-104	1.26587		221	-139	1.12621		-269	-169	1.30694		21	-204	1.23097		-464	-239	1.25494		621	-289	1.1624		306	-334	1.10615		-559	-389	1.31886		-599	-454	1.13368
	236	-104	1.28845		231	-139	1.12312		-259	-169	1.3221		31	-204	1.23215		-454	-239	1.25622		631	-289	1.16394		316	-334	1.10842		-549	-389	1.31652		-589	-454	1.13067
	246	-104	1.29736		241	-139	1.13064		-249	-169	1.32487		41	-204	1.23332		-444	-239	1.2575		641	-289	1.15973		326	-334	1.11028		-539	-389	1.31418		-579	-454	1.12766
	256	-104	1.29202		251	-139	1.13817		-239	-169	1.31165		51	-204	1.2345		-434	-239	1.25878		651	-289	1.15171		336	-334	1.10859		-529	-389	1.31184		-569	-454	1.12465
	266	-104	1.29707		261	-139	1.1457		-229	-169	1.29843		61	-204	1.23568		-424	-239	1.26006		661	-289	1.14937		346	-334	1.10775		-519	-389	1.3095		-559	-454	1.12164
	276	-104	1.31144		271	-139	1.15322		-219	-169	1.28521		71	-204	1.23339		-414	-239	1.26134		671	-289	1.15087		356	-334	1.11051		-509	-389	1.30933		-549	-454	1.11863
	286	-104	1.3258		281	-139	1.16075		-209	-169	1.27199		81	-204	1.19988		-404	-239	1.26262		681	-289	1.15237		366	-334	1.11327		-499	-389	1.32866		-539	-454	1.11563
	296	-104	1.34017		291	-139	1.1698		-199	-169	1.25877		91	-204	1.17002		-394	-239	1.26395		691	-289	1.15386		376	-334	1.11603		-489	-389	1.34581		-529	-454	1.11262
	306	-104	1.35454		301	-139	1.19184		-189	-169	1.24556		101	-204	1.17139		-384	-239	1.26515		701	-289	1.15536		386	-334	1.1188		-479	-389	1.34346		-519	-454	1.10961
	316	-104	1.36341		311	-139	1.20476		-179	-169	1.23135		111	-204	1.17277		-374	-239	1.26192		711	-289	1.15685		396	-334	1.12156		-469	-389	1.3411		-509	-454	1.1066
	326	-104	1.3218		321	-139	1.20389		-169	-169	1.20929		121	-204	1.17414		-364	-239	1.2583		721	-289	1.15835		406	-334	1.12432		-459	-389	1.33875		-499	-454	1.10359
	336	-104	1.28305		331	-139	1.20303		-159	-169	1.19721		131	-204	1.17552		-354	-239	1.25469		731	-289	1.15985		416	-334	1.12708		-449	-389	1.3364		-489	-454	1.12296
	-364	-94	1.24611		341	-139	1.20217		-149	-169	1.19401		141	-204	1.17689		-344	-239	1.25108		-749	-279	1.28268		426	-334	1.12985		-439	-389	1.33405		-479	-454	1.15884
	-354	-94	1.29893		351	-139	1.20131		-139	-169	1.19081		151	-204	1.17827		-334	-239	1.24747		-739	-279	1.28648		436	-334	1.13226		-429	-389	1.33169		-469	-454	1.17346
	-344	-94	1.38045		361	-139	1.20045		-129	-169	1.18761		161	-204	1.17965		-324	-239	1.24386		-729	-279	1.29474		446	-334	1.13137		-419	-389	1.32934		-459	-454	1.1732
	-334	-94	1.41336		371	-139	1.19959		-119	-169	1.18441		171	-204	1.17921		-314	-239	1.24025		-719	-279	1.34293		456	-334	1.1292		-409	-389	1.32699		741	-454	1.09594
	-324	-94	1.41558		381	-139	1.20443		-109	-169	1.18121		181	-204	1.16229		-304	-239	1.23663		-709	-279	1.38533		466	-334	1.13016		-399	-389	1.32464		751	-454	1.09589
	-314	-94	1.4178		391	-139	1.21308		-99	-169	1.17801		191	-204	1.14587		-294	-239	1.23437		-699	-279	1.38768		476	-334	1.13111		-389	-389	1.32464		761	-454	1.09584
	-304	-94	1.42002		401	-139	1.21601		-89	-169	1.17271		201	-204	1.14578		-284	-239	1.24418		-689	-279	1.39002		486	-334	1.13207		-379	-389	1.34615		771	-454	1.09579
	-294	-94	1.42224		-419	-129	1.15641		-79	-169	1.14914		211	-204	1.14569		-274	-239	1.25189		-679	-279	1.39236		496	-334	1.13302		-369	-389	1.36873		781	-454	1.09573
	-284	-94	1.43082		-409	-129	1.16454		-69	-169	1.13339		221	-204	1.1456		-264	-239	1.24744		-669	-279	1.3947		506	-334	1.13398		-359	-389	1.37018		791	-454	1.09568
	-274	-94	1.49401		-399	-129	1.17267		-59	-169	1.13657		231	-204	1.14551		-254	-239	1.24299		-659	-279	1.39704		516	-334	1.13494		-349	-389	1.37162		801	-454	1.09563
	-264	-94	1.53806		-389	-129	1.19152		-49	-169	1.13975		241	-204	1.14542		-244	-239	1.23855		-649	-279	1.39938		526	-334	1.13589		-339	-389	1.37307		811	-454	1.09557
	-254	-94	1.52609		-379	-129	1.30619		-39	-169	1.14293		251	-204	1.14533		-234	-239	1.2341		-639	-279	1.40172		536	-334	1.13685		331	-389	1.26153		821	-454	1.09552
	-244	-94	1.51411		-369	-129	1.40409		-29	-169	1.14611		261	-204	1.14525		-224	-239	1.22965		-629	-279	1.40407		546	-334	1.13663		341	-389	1.26962		831	-454	1.09547
	-234	-94	1.50214		-359	-129	1.4056		-19	-169	1.14928		271	-204	1.14302		-214	-239	1.22521		-619	-279	1.40808		556	-334	1.12558		351	-389	1.27691		841	-454	1.09541
	-224	-94	1.49017		-349	-129	1.40711		-9	-169	1.15246		281	-204	1.12145		-204	-239	1.22076		-609	-279	1.41219		566	-334	1.11375		361	-389	1.27867		851	-454	1.09536
	-214	-94	1.47819		-339	-129	1.40861		1	-169	1.15297		291	-204	1.10076		-194	-239	1.21674		-599	-279	1.41407		576	-334	1.11254		371	-389	1.28044		861	-454	1.07949
	-204	-94	1.48244		-329	-129	1.41012		11	-169	1.12953		301	-204	1.09927		-184	-239	1.2167		-589	-279	1.4149		586	-334	1.11133		381	-389	1.2822		871	-454	1.05321
	-194	-94	1.49366		-319	-129	1.41163		21	-169	1.11056		311	-204	1.09778		-174	-239	1.21737		-579	-279	1.41573		596	-334	1.11012		391	-389	1.28397		881	-454	1.04285
	-184	-94	1.48635		-309	-129	1.41313		31	-169	1.11576		321	-204	1.09629		-164	-239	1.2142		-569	-279	1.41656		606	-334	1.10891		401	-389	1.28574		891	-454	1.04304
	-174	-94	1.46837		-299	-129	1.40473		41	-169	1.12095		331	-204	1.0948		-154	-239	1.21103		-559	-279	1.41739		616	-334	1.1077		411	-389	1.2875		901	-454	1.04323
	-164	-94	1.45038		-289	-129	1.38083		51	-169	1.12614		341	-204	1.09332		-144	-239	1.20786		-549	-279	1.41823		626	-334	1.10649		421	-389	1.28927		911	-454	1.04343
	-154	-94	1.4324		-279	-129	1.36136		61	-169	1.13134		351	-204	1.09183		-134	-239	1.20469		-539	-279	1.41906		636	-334	1.10528		431	-389	1.29103		921	-454	1.04362
	-144	-94	1.41442		-269	-129	1.34863		71	-169	1.13653		361	-204	1.09034		-124	-239	1.20152		-529	-279	1.41989		646	-334	1.10407		441	-389	1.2928		931	-454	1.04381
	-134	-94	1.39405		-259	-129	1.33591		81	-169	1.14173		371	-204	1.08676		-114	-239	1.19835		-519	-279	1.41931		656	-334	1.10136		451	-389	1.29489		941	-454	1.044
	-124	-94	1.35315		-249	-129	1.32318		91	-169	1.14594		381	-204	1.06415		-104	-239	1.19518		-509	-279	1.40571		666	-334	1.08513		461	-389	1.29988		951	-454	1.04419
	-114	-94	1.32141		-239	-129	1.31046		101	-169	1.14116		391	-204	1.04108		-94	-239	1.1926		-499	-279	1.3905		676	-334	1.07004		471	-389	1.30427		961	-454	1.04438
	-104	-94	1.31098		-229	-129	1.29773		111	-169	1.13619		401	-204	1.03676		-84	-239	1.19538		-489	-279	1.38797		686	-334	1.06845		481	-389	1.30572		971	-454	1.04457
	-94	-94	1.30054		-219	-129	1.28934		121	-169	1.14009		411	-204	1.03244		-74	-239	1.19865		-479	-279	1.38545		696	-334	1.06685		491	-389	1.30718		981	-454	1.04477
	-84	-94	1.29011		-209	-129	1.32029		131	-169	1.14398		421	-204	1.02812		-64	-239	1.19666		-469	-279	1.38292		706	-334	1.06525		501	-389	1.30863		991	-454	1.04311
	-74	-94	1.27967		-199	-129	1.35342		141	-169	1.14788		431	-204	1.02381		-54	-239	1.19468		-459	-279	1.3804		716	-334	1.06366		511	-389	1.31009		1001	-454	1.02474
	-64	-94	1.26924		-189	-129	1.34791		151	-169	1.15178		441	-204	1.01949		-44	-239	1.19269		-449	-279	1.37787		726	-334	1.06206		521	-389	1.31154		1011	-454	1.00736
	-54	-94	1.23091		-179	-129	1.3424		161	-169	1.15567		451	-204	1.01517		-34	-239	1.19071		-439	-279	1.37534		736	-334	1.06046		531	-389	1.313		1021	-454	1.0066
	-44	-94	1.18042		-169	-129	1.33688		171	-169	1.15957		461	-204	1.01085		-24	-239	1.18872		-429	-279	1.37282		746	-334	1.05886		541	-389	1.31445		1031	-454	1.00584
	-34	-94	1.16179		-159	-129	1.33137		181	-169	1.16291		471	-204	1.00658		-14	-239	1.18674		-419	-279	1.37029		756	-334	1.05727		551	-389	1.31591		1041	-454	1.00508
	-24	-94	1.16169		-149	-129	1.32586		191	-169	1.16141		481	-204	1.00257		-4	-239	1.18476		-409	-279	1.36896		766	-334	1.05377		561	-389	1.31736		1051	-454	1.00431
	-14	-94	1.16159		-139	-129	1.32034		201	-169	1.16169		491	-204	1		6	-239	1.18283		-399	-279	1.36709		776	-334	1.03325		571	-389	1.31783		-1139	-444	1
	-4	-94	1.16148		-129	-129	1.31258		211	-169	1.16695		501	-204	1		16	-239	1.18157		-389	-279	1.36315		786	-334	1.01548		581	-389	1.30939		-1129	-444	1
	6	-94	1.16138		-119	-129	1.30432		221	-169	1.17221		511	-204	1		26	-239	1.18182		-379	-279	1.35842		796	-334	1.01483		591	-389	1.30148		-1119	-444	1
	16	-94	1.15805		-109	-129	1.29883		231	-169	1.17747		521	-204	1		36	-239	1.18158		-369	-279	1.35369		806	-334	1.01418		601	-389	1.30243		-1109	-444	1
	26	-94	1.12666		-99	-129	1.29503		241	-169	1.18273		531	-204	1		46	-239	1.18134		-359	-279	1.34896		816	-334	1.01353		611	-389	1.30338		-1099	-444	1.00316
	36	-94	1.10909		-89	-129	1.29123		251	-169	1.18799		541	-204	1		56	-239	1.1811		-349	-279	1.34423		826	-334	1.01288		621	-389	1.30432		-1089	-444	1.00785
	46	-94	1.12081		-79	-129	1.28743		261	-169	1.19325		551	-204	1		66	-239	1.18085		-339	-279	1.3395		836	-334	1.01223		631	-389	1.30527		-1079	-444	1.01253
	56	-94	1.13252		-69	-129	1.28363		271	-169	1.19756		-559	-194	1.28148		76	-239	1.18061		-329	-279	1.33477		-864	-324	1.17423		641	-389	1.30622		-1069	-444	1.01721
	66	-94	1.14424		-59	-129	1.27983		281	-169	1.19315		-549	-194	1.29285		86	-239	1.18037		-319	-279	1.33004		-854	-324	1.17953		651	-389	1.30717		-1059	-444	1.02189
	76	-94	1.15596		-49	-129	1.27109		291	-169	1.18811		-539	-194	1.30422		96	-239	1.18012		-309	-279	1.32602		-844	-324	1.18483		661	-389	1.30811		-1049	-444	1.02658
	86	-94	1.16768		-39	-129	1.21849		301	-169	1.19161		-529	-194	1.3155		106	-239	1.18039		-299	-279	1.32836		-834	-324	1.19013		671	-389	1.30906		-1039	-444	1.03126
	96	-94	1.14813		-29	-129	1.17629		311	-169	1.19512		-519	-194	1.32516		116	-239	1.18541		-289	-279	1.33037		-824	-324	1.19543		681	-389	1.31001		-1029	-444	1.0391
	106	-94	1.11		-19	-129	1.1786		321	-169	1.19862		-509	-194	1.33032		126	-239	1.19136		-279	-279	1.32604		-814	-324	1.20072		691	-389	1.30869		-1019	-444	1.04868
	116	-94	1.10457		-9	-129	1.18091		331	-169	1.20213		-499	-194	1.33656		136	-239	1.19272		-269	-279	1.32172		-804	-324	1.20602		701	-389	1.28689		-1009	-444	1.05483
	126	-94	1.1202		1	-129	1.18322		341	-169	1.20563		-489	-194	1.3428		146	-239	1.19408		-259	-279	1.31739		-794	-324	1.21132		711	-389	1.26627		-999	-444	1.05885
	136	-94	1.13584		11	-129	1.18552		351	-169	1.20914		-479	-194	1.34904		156	-239	1.19545		-249	-279	1.31306		-784	-324	1.21662		721	-389	1.26602		-989	-444	1.06287
	146	-94	1.15147		21	-129	1.18783		361	-169	1.21291		-469	-194	1.35528		166	-239	1.19681		-239	-279	1.30874		-774	-324	1.22467		731	-389	1.26577		-979	-444	1.06689
	156	-94	1.1671		31	-129	1.19014		371	-169	1.21845		-459	-194	1.36152		176	-239	1.19817		-229	-279	1.30441		-764	-324	1.25719		741	-389	1.26552		-969	-444	1.07091
	166	-94	1.18058		41	-129	1.17467		381	-169	1.21815		-449	-194	1.36776		186	-239	1.19953		-219	-279	1.30009		-754	-324	1.28486		751	-389	1.26527		-959	-444	1.07493
	176	-94	1.17519		51	-129	1.14666		391	-169	1.21547		-439	-194	1.37399		196	-239	1.20089		-209	-279	1.29576		-744	-324	1.28781		761	-389	1.26502		-949	-444	1.07894
	186	-94	1.17817		61	-129	1.13581		401	-169	1.2128		-429	-194	1.37809		206	-239	1.20257		-199	-279	1.28605		-734	-324	1.29076		771	-389	1.26477		-939	-444	1.08296
	196	-94	1.20075		71	-129	1.13679		411	-169	1.21013		-419	-194	1.36222		216	-239	1.20722		-189	-279	1.2735		-724	-324	1.29371		781	-389	1.26452		-929	-444	1.08698
	206	-94	1.22334		81	-129	1.13778		421	-169	1.20745		-409	-194	1.34522		226	-239	1.21263		-179	-279	1.26683		-714	-324	1.29666		791	-389	1.26427		-919	-444	1.091
	216	-94	1.24593		91	-129	1.13876		431	-169	1.20478		-399	-194	1.34779		236	-239	1.21518		-169	-279	1.26374		-704	-324	1.29961		801	-389	1.26402		-909	-444	1.09502
	226	-94	1.26851		101	-129	1.13975		441	-169	1.2021		-389	-194	1.35036		246	-239	1.21773		-159	-279	1.26065		-694	-324	1.30256		811	-389	1.26109		-899	-444	1.09898
	236	-94	1.2911		111	-129	1.14073		451	-169	1.19892		-379	-194	1.35292		256	-239	1.22028		-149	-279	1.25756		-684	-324	1.30551		821	-389	1.2338		-889	-444	1.10219
	246	-94	1.30092		121	-129	1.13948		461	-169	1.19109		-369	-194	1.35549		266	-239	1.22283		-139	-279	1.25447		-674	-324	1.30846		831	-389	1.2075		-879	-444	1.10283
	256	-94	1.29712		131	-129	1.11843		471	-169	1.18282		-359	-194	1.35805		276	-239	1.22538		-129	-279	1.25138		-664	-324	1.31219		841	-389	1.20537		-869	-444	1.10393
	266	-94	1.30279		141	-129	1.10327		481	-169	1.1791		-349	-194	1.36062		286	-239	1.22793		-119	-279	1.24829		-654	-324	1.32262		851	-389	1.20323		-859	-444	1.10503
	276	-94	1.31716		151	-129	1.10832		-489	-159	1.1873		-339	-194	1.36319		296	-239	1.23048		-109	-279	1.2452		-644	-324	1.32885		861	-389	1.20109		-849	-444	1.10613
	286	-94	1.33153		161	-129	1.11336		-479	-159	1.19796		-329	-194	1.36557		306	-239	1.23147		-99	-279	1.24127		-634	-324	1.32802		871	-389	1.19895		-839	-444	1.10723
	296	-94	1.3459		171	-129	1.1184		-469	-159	1.20861		-319	-194	1.36598		316	-239	1.21835		-89	-279	1.22989		-624	-324	1.32718		881	-389	1.19681		-829	-444	1.10833
	306	-94	1.36026		181	-129	1.12345		-459	-159	1.21926		-309	-194	1.36399		326	-239	1.20654		-79	-279	1.2206		-614	-324	1.32634		891	-389	1.19467		-819	-444	1.10943
	316	-94	1.3697		191	-129	1.12849		-449	-159	1.23145		-299	-194	1.36368		336	-239	1.2088		-69	-279	1.2189		-604	-324	1.32551		901	-389	1.19253		-809	-444	1.11053
	326	-94	1.33385		201	-129	1.13353		-439	-159	1.25678		-289	-194	1.36337		346	-239	1.21106		-59	-279	1.21719		-594	-324	1.32467		911	-389	1.19039		-799	-444	1.11163
	336	-94	1.30028		211	-129	1.12152		-429	-159	1.27415		-279	-194	1.36307		356	-239	1.21332		-49	-279	1.21549		-584	-324	1.32384		921	-389	1.18825		-789	-444	1.11274
	346	-94	1.31182		221	-129	1.1003		-419	-159	1.27768		-269	-194	1.36276		366	-239	1.21558		-39	-279	1.21379		-574	-324	1.323		931	-389	1.18428		-779	-444	1.11384
	-374	-84	1.25922		231	-129	1.09755		-409	-159	1.28122		-259	-194	1.36245		376	-239	1.21784		-29	-279	1.21208		-564	-324	1.32216		941	-389	1.16383		-769	-444	1.11494
	-364	-84	1.26502		241	-129	1.10624		-399	-159	1.28475		-249	-194	1.36214		386	-239	1.2201		-19	-279	1.21038		-554	-324	1.32097		-999	-379	1.1577		-759	-444	1.11909
	-354	-84	1.31894		251	-129	1.11493		-389	-159	1.28829		-239	-194	1.36183		396	-239	1.22236		-9	-279	1.20867		-544	-324	1.31623		-989	-379	1.15739		-749	-444	1.12377
	-344	-84	1.40231		261	-129	1.12361		-379	-159	1.29183		-229	-194	1.36423		406	-239	1.22351		1	-279	1.20697		-534	-324	1.30909		-979	-379	1.18113		-739	-444	1.12438
	-334	-84	1.43596		271	-129	1.1323		-369	-159	1.29536		-219	-194	1.39005		416	-239	1.21447		11	-279	1.20806		-524	-324	1.30518		-969	-379	1.20638		-729	-444	1.12295
	-324	-84	1.43818		281	-129	1.14099		-359	-159	1.29973		-209	-194	1.4045		426	-239	1.20557		21	-279	1.21119		-514	-324	1.30127		-959	-379	1.20805		-719	-444	1.12153
	-314	-84	1.4404		291	-129	1.15152		-349	-159	1.31103		-199	-194	1.39457		436	-239	1.20675		31	-279	1.21164		-504	-324	1.29736		-949	-379	1.20972		-709	-444	1.12011
	-304	-84	1.44262		301	-129	1.17797		-339	-159	1.31704		-189	-194	1.38464		446	-239	1.20792		41	-279	1.21025		-494	-324	1.29345		-939	-379	1.21138		-699	-444	1.11869
	-294	-84	1.44484		311	-129	1.19548		-329	-159	1.31562		-179	-194	1.37472		456	-239	1.2091		51	-279	1.20886		-484	-324	1.28954		-929	-379	1.21305		-689	-444	1.11726
	-284	-84	1.45305		321	-129	1.19633		-319	-159	1.3142		-169	-194	1.36479		466	-239	1.21028		61	-279	1.20747		-474	-324	1.28563		-919	-379	1.21471		-679	-444	1.11584
	-274	-84	1.51257		331	-129	1.19718		-309	-159	1.31277		-159	-194	1.35486		476	-239	1.21145		71	-279	1.20608		-464	-324	1.28173		-909	-379	1.21638		-669	-444	1.11442
	-264	-84	1.55333		341	-129	1.19803		-299	-159	1.31135		-149	-194	1.34494		486	-239	1.21263		81	-279	1.20468		-454	-324	1.27782		-899	-379	1.21805		-659	-444	1.113
	-254	-84	1.54136		351	-129	1.19888		-289	-159	1.30993		-139	-194	1.33501		496	-239	1.21381		91	-279	1.20329		-444	-324	1.27501		-889	-379	1.21971		-649	-444	1.11157
	-244	-84	1.52938		361	-129	1.19972		-279	-159	1.3085		-129	-194	1.3243		506	-239	1.21555		101	-279	1.2019		-434	-324	1.2821		-879	-379	1.22138		-639	-444	1.11015
	-234	-84	1.51741		371	-129	1.20057		-269	-159	1.30848		-119	-194	1.30709		516	-239	1.22238		111	-279	1.20148		-424	-324	1.28794		-869	-379	1.22479		-629	-444	1.11045
	-224	-84	1.50543		381	-129	1.21016		-259	-159	1.31983		-109	-194	1.29791		526	-239	1.22834		121	-279	1.20989		-414	-324	1.28388		-859	-379	1.24389		-619	-444	1.12613
	-214	-84	1.49346		391	-129	1.22567		-249	-159	1.31917		-99	-194	1.29601		536	-239	1.22919		131	-279	1.21787		-404	-324	1.27981		-849	-379	1.26142		-609	-444	1.13864
	-204	-84	1.49244		401	-129	1.23246		-239	-159	1.30595		-89	-194	1.29412		546	-239	1.23003		141	-279	1.21707		-394	-324	1.27574		-839	-379	1.26328		-599	-444	1.13563
	-194	-84	1.49493		-429	-119	1.18551		-229	-159	1.29273		-79	-194	1.29222		556	-239	1.23087		151	-279	1.21626		-384	-324	1.27168		-829	-379	1.26514		-589	-444	1.13262
	-184	-84	1.48415		-419	-119	1.19157		-219	-159	1.27951		-69	-194	1.29032		566	-239	1.23172		161	-279	1.21546		-374	-324	1.26761		-819	-379	1.26699		-579	-444	1.12962
	-174	-84	1.46617		-409	-119	1.19764		-209	-159	1.26629		-59	-194	1.28843		576	-239	1.23256		171	-279	1.21466		-364	-324	1.26354		-809	-379	1.26885		-569	-444	1.12661
	-164	-84	1.44819		-399	-119	1.20371		-199	-159	1.25307		-49	-194	1.28653		586	-239	1.2334		181	-279	1.21386		-354	-324	1.25948		-799	-379	1.27071		-559	-444	1.1236
	-154	-84	1.43021		-389	-119	1.22028		-189	-159	1.23986		-39	-194	1.28463		596	-239	1.23425		191	-279	1.21306		-344	-324	1.25541		-789	-379	1.27256		-549	-444	1.12059
	-144	-84	1.41223		-379	-119	1.32977		-179	-159	1.22572		-29	-194	1.27985		606	-239	1.23657		201	-279	1.21226		-334	-324	1.25207		-779	-379	1.27442		-539	-444	1.11758
	-134	-84	1.39138		-369	-119	1.42009		-169	-159	1.20433		-19	-194	1.24942		616	-239	1.25276		211	-279	1.21146		-324	-324	1.2557		-769	-379	1.27628		-529	-444	1.11457
	-124	-84	1.3459		-359	-119	1.41656		-159	-159	1.19287		-9	-194	1.22464		626	-239	1.27225		221	-279	1.20315		-314	-324	1.26298		-759	-379	1.27814		-519	-444	1.11157
	-114	-84	1.31005		-349	-119	1.41303		-149	-159	1.18967		1	-194	1.22581		636	-239	1.2784		231	-279	1.19042		-304	-324	1.26378		-749	-379	1.28127		-509	-444	1.10856
	-104	-84	1.29961		-339	-119	1.40951		-139	-159	1.18647		11	-194	1.22699		646	-239	1.28455		241	-279	1.18556		-294	-324	1.26459		-739	-379	1.29566		-499	-444	1.10555
	-94	-84	1.28918		-329	-119	1.40598		-129	-159	1.18327		21	-194	1.22817		-654	-229	1.37532		251	-279	1.18571		-284	-324	1.26539		-729	-379	1.30705		-489	-444	1.12386
	-84	-84	1.27874		-319	-119	1.40245		-119	-159	1.18007		31	-194	1.22935		-644	-229	1.36902		261	-279	1.18585		-274	-324	1.2662		-719	-379	1.30698		-479	-444	1.15799
	-74	-84	1.26831		-309	-119	1.39892		-109	-159	1.17687		41	-194	1.23053		-634	-229	1.36273		271	-279	1.186		-264	-324	1.26701		-709	-379	1.30691		-469	-444	1.17192
	-64	-84	1.25788		-299	-119	1.38516		-99	-159	1.17367		51	-194	1.23171		-624	-229	1.35644		281	-279	1.18614		-254	-324	1.26781		-699	-379	1.30684		-459	-444	1.17165
	-54	-84	1.21827		-289	-119	1.35938		-89	-159	1.1684		61	-194	1.23288		-614	-229	1.35014		291	-279	1.18629		-244	-324	1.26862		-689	-379	1.30677		-449	-444	1.17138
	-44	-84	1.16568		-279	-119	1.34063		-79	-159	1.14508		71	-194	1.23071		-604	-229	1.34385		301	-279	1.18644		-234	-324	1.26942		-679	-379	1.3067		661	-444	1.12614
	-34	-84	1.14622		-269	-119	1.32888		-69	-159	1.12955		81	-194	1.19835		-594	-229	1.33634		311	-279	1.18658		-224	-324	1.26796		-669	-379	1.30663		671	-444	1.12553
	-24	-84	1.14612		-259	-119	1.31713		-59	-159	1.13273		91	-194	1.16952		-584	-229	1.31867		321	-279	1.18382		-214	-324	1.24563		-659	-379	1.30656		681	-444	1.12493
	-14	-84	1.14602		-249	-119	1.30538		-49	-159	1.13591		101	-194	1.17089		-574	-229	1.30907		331	-279	1.15505		-204	-324	1.22077		-649	-379	1.30649		691	-444	1.12432
	-4	-84	1.14591		-239	-119	1.29362		-39	-159	1.13909		111	-194	1.17227		-564	-229	1.3104		341	-279	1.13052		-194	-324	1.21624		-639	-379	1.30642		701	-444	1.12372
	6	-84	1.14581		-229	-119	1.28187		-29	-159	1.14227		121	-194	1.17365		-554	-229	1.31173		351	-279	1.13215		-184	-324	1.21171		-629	-379	1.30773		711	-444	1.12311
	16	-84	1.14279		-219	-119	1.27364		-19	-159	1.14545		131	-194	1.17502		-544	-229	1.31306		361	-279	1.13378		-174	-324	1.20718		-619	-379	1.32118		721	-444	1.12118
	26	-84	1.11457		-209	-119	1.29731		-9	-159	1.14863		141	-194	1.1764		-534	-229	1.31438		371	-279	1.13541		-164	-324	1.20266		-609	-379	1.33121		731	-444	1.10739
	36	-84	1.09985		-199	-119	1.32213		1	-159	1.14922		151	-194	1.17777		-524	-229	1.31571		381	-279	1.13703		-154	-324	1.19813		-599	-379	1.32887		741	-444	1.09542
	46	-84	1.11157		-189	-119	1.31556		11	-159	1.12671		161	-194	1.17915		-514	-229	1.31704		391	-279	1.13866		-144	-324	1.1936		-589	-379	1.32653		751	-444	1.09536
	56	-84	1.12329		-179	-119	1.30899		21	-159	1.10859		171	-194	1.17871		-504	-229	1.31837		401	-279	1.14029		-134	-324	1.18907		-579	-379	1.32419		761	-444	1.09531
	66	-84	1.13501		-169	-119	1.30241		31	-159	1.11379		181	-194	1.16172		-494	-229	1.31628		411	-279	1.14192		-124	-324	1.18454		-569	-379	1.32185		771	-444	1.09526
	76	-84	1.14673		-159	-119	1.29584		41	-159	1.11898		191	-194	1.14525		-484	-229	1.28326		421	-279	1.14355		-114	-324	1.18048		-559	-379	1.31951		781	-444	1.09521
	86	-84	1.15845		-149	-119	1.28926		51	-159	1.12418		201	-194	1.14516		-474	-229	1.2535		431	-279	1.12791		-104	-324	1.18086		-549	-379	1.31717		791	-444	1.09515
	96	-84	1.13954		-139	-119	1.28269		61	-159	1.12937		211	-194	1.14507		-464	-229	1.25463		441	-279	1.10125		-94	-324	1.18356		-539	-379	1.31483		801	-444	1.0951
	106	-84	1.10249		-129	-119	1.27233		71	-159	1.13456		221	-194	1.14498		-454	-229	1.25577		451	-279	1.09222		-84	-324	1.18212		-529	-379	1.31249		811	-444	1.09505
	116	-84	1.0975		-119	-119	1.2614		81	-159	1.13976		231	-194	1.14489		-444	-229	1.2569		461	-279	1.09477		-74	-324	1.18068		-519	-379	1.31015		821	-444	1.09499
	126	-84	1.11314		-109	-119	1.25532		91	-159	1.14409		241	-194	1.1448		-434	-229	1.25803		471	-279	1.09731		16	-324	1.20429		-509	-379	1.30986		831	-444	1.09494
	136	-84	1.12877		-99	-119	1.25198		101	-159	1.1405		251	-194	1.14472		-424	-229	1.25917		481	-279	1.09985		26	-324	1.19801		-499	-379	1.32797		841	-444	1.09489
	146	-84	1.1444		-89	-119	1.24864		111	-159	1.1366		261	-194	1.14463		-414	-229	1.2603		491	-279	1.10239		36	-324	1.19174		-489	-379	1.34403		851	-444	1.09484
	156	-84	1.16003		-79	-119	1.24531		121	-159	1.1405		271	-194	1.14252		-404	-229	1.26144		501	-279	1.10493		46	-324	1.18546		-479	-379	1.34168		861	-444	1.07939
	166	-84	1.17398		-69	-119	1.24197		131	-159	1.14439		281	-194	1.12213		-394	-229	1.26255		511	-279	1.10748		56	-324	1.17918		-469	-379	1.33932		871	-444	1.05383
	176	-84	1.17345		-59	-119	1.23863		141	-159	1.14829		291	-194	1.10249		-384	-229	1.26307		521	-279	1.11002		66	-324	1.17291		-459	-379	1.33697		881	-444	1.04376
	186	-84	1.18081		-49	-119	1.23065		151	-159	1.15219		301	-194	1.10101		-374	-229	1.2594		531	-279	1.11422		76	-324	1.16663		-449	-379	1.33462		891	-444	1.04396
	196	-84	1.2034		-39	-119	1.18122		161	-159	1.15608		311	-194	1.09952		-364	-229	1.25585		541	-279	1.1333		86	-324	1.16035		-439	-379	1.33227		901	-444	1.04415
	206	-84	1.22598		-29	-119	1.14027		171	-159	1.15998		321	-194	1.09803		-354	-229	1.2523		551	-279	1.1498		96	-324	1.15408		-429	-379	1.32991		911	-444	1.04434
	216	-84	1.24857		-19	-119	1.14122		181	-159	1.16352		331	-194	1.09654		-344	-229	1.24875		561	-279	1.15134		106	-324	1.14661		-419	-379	1.32756		921	-444	1.04453
	226	-84	1.27116		-9	-119	1.14218		191	-159	1.16396		341	-194	1.09505		-334	-229	1.24521		571	-279	1.15287		116	-324	1.129		-409	-379	1.32521		931	-444	1.04472
	236	-84	1.29374		1	-119	1.14313		201	-159	1.16598		351	-194	1.09356		-324	-229	1.24166		581	-279	1.15441		126	-324	1.11775		-399	-379	1.32286		941	-444	1.04491
	246	-84	1.30448		11	-119	1.14408		211	-159	1.17124		361	-194	1.09207		-314	-229	1.23811		591	-279	1.15594		136	-324	1.11723		-389	-379	1.32268		951	-444	1.04511
	256	-84	1.30223		21	-119	1.14503		221	-159	1.1765		371	-194	1.08862		-304	-229	1.23456		601	-279	1.15748		146	-324	1.1167		-379	-379	1.34243		961	-444	1.0453
	266	-84	1.30852		31	-119	1.14598		231	-159	1.18176		381	-194	1.06717		-294	-229	1.23234		611	-279	1.15902		156	-324	1.11618		-369	-379	1.36343		971	-444	1.04549
	276	-84	1.32289		41	-119	1.13385		241	-159	1.18702		391	-194	1.04516		-284	-229	1.24187		621	-279	1.16055		166	-324	1.11566		-359	-379	1.36488		981	-444	1.04568
	286	-84	1.33725		51	-119	1.11216		251	-159	1.19228		401	-194	1.04084		-274	-229	1.24935		631	-279	1.16209		176	-324	1.11514		-349	-379	1.36633		991	-444	1.04408
	296	-84	1.35162		61	-119	1.10281		261	-159	1.19754		411	-194	1.03652		-264	-229	1.24498		641	-279	1.15869		186	-324	1.11462		-339	-379	1.36777		1001	-444	1.02622
	306	-84	1.36599		71	-119	1.10216		271	-159	1.2019		421	-194	1.03221		-254	-229	1.24061		651	-279	1.152		196	-324	1.1141		-329	-379	1.36922		1011	-444	1.0093
	316	-84	1.376		81	-119	1.10152		281	-159	1.19797		431	-194	1.02789		-244	-229	1.23624		661	-279	1.1502		206	-324	1.11358		-319	-379	1.37067		1021	-444	1.00853
	326	-84	1.3459		91	-119	1.10087		291	-159	1.19336		441	-194	1.02357		-234	-229	1.23188		671	-279	1.1517		216	-324	1.11176		-309	-379	1.37211		1031	-444	1.00777
	336	-84	1.31752		101	-119	1.10023		301	-159	1.19687		451	-194	1.01925		-224	-229	1.22751		681	-279	1.15319		226	-324	1.09848		-299	-379	1.37356		1041	-444	1.00701
	346	-84	1.32905		111	-119	1.09958		311	-159	1.20037		461	-194	1.01493		-214	-229	1.22314		691	-279	1.15469		236	-324	1.08901		-289	-379	1.37501		1051	-444	1.00625
	-384	-74	1.27233		121	-119	1.09669		321	-159	1.20388		471	-194	1.01098		-204	-229	1.21877		701	-279	1.15619		246	-324	1.09127		-279	-379	1.37646		1061	-444	1.00549
	-374	-74	1.27813		131	-119	1.07443		331	-159	1.20738		481	-194	1.01008		-194	-229	1.2148		711	-279	1.15768		256	-324	1.09354		281	-379	1.25007		1071	-444	1.00473
	-364	-74	1.28393		141	-119	1.06143		341	-159	1.21089		491	-194	1.0072		-184	-229	1.21452		721	-279	1.15918		266	-324	1.0958		291	-379	1.25204		1081	-444	1.00396
	-354	-74	1.33895		151	-119	1.06862		351	-159	1.21439		501	-194	1.00108		-174	-229	1.21499		731	-279	1.16067		276	-324	1.09806		301	-379	1.25402		-1149	-434	1
	-344	-74	1.42417		161	-119	1.0758		361	-159	1.21831		511	-194	1		-164	-229	1.21192		741	-279	1.16183		286	-324	1.10032		311	-379	1.25599		-1139	-434	1
	-334	-74	1.45857		171	-119	1.08299		371	-159	1.22535		521	-194	1		-154	-229	1.20884		-759	-269	1.2864		296	-324	1.10259		321	-379	1.25796		-1129	-434	1
	-324	-74	1.46079		181	-119	1.09017		381	-159	1.22639		531	-194	1		-144	-229	1.20576		-749	-269	1.2902		306	-324	1.10485		331	-379	1.26048		-1119	-434	1
	-314	-74	1.46301		191	-119	1.09736		391	-159	1.22371		541	-194	1		-134	-229	1.20268		-739	-269	1.294		316	-324	1.10711		341	-379	1.26792		-1109	-434	1.00152
	-304	-74	1.46523		201	-119	1.10455		401	-159	1.22104		551	-194	1		-124	-229	1.1996		-729	-269	1.3023		326	-324	1.10906		351	-379	1.27463		-1099	-434	1.00621
	-294	-74	1.46745		211	-119	1.09552		411	-159	1.21837		561	-194	1		-114	-229	1.19652		-719	-269	1.3509		336	-324	1.10827		361	-379	1.27639		-1089	-434	1.01089
	-284	-74	1.47528		221	-119	1.07718		421	-159	1.21569		-569	-184	1.27746		-104	-229	1.19344		-709	-269	1.39367		346	-324	1.10824		371	-379	1.27816		-1079	-434	1.01557
	-274	-74	1.53114		231	-119	1.07602		431	-159	1.21302		-559	-184	1.28883		-94	-229	1.19092		-699	-269	1.39601		356	-324	1.111		381	-379	1.27992		-1069	-434	1.02026
	-264	-74	1.5686		241	-119	1.08575		441	-159	1.21035		-549	-184	1.3002		-84	-229	1.19348		-689	-269	1.39835		366	-324	1.11376		391	-379	1.28169		-1059	-434	1.02494
	-254	-74	1.55663		251	-119	1.09549		451	-159	1.20767		-539	-184	1.31157		-74	-229	1.19654		-679	-269	1.40069		376	-324	1.11652		401	-379	1.28345		-1049	-434	1.02962
	-244	-74	1.54465		261	-119	1.10522		461	-159	1.20481		-529	-184	1.32277		-64	-229	1.19463		-669	-269	1.40303		386	-324	1.11929		411	-379	1.28522		-1039	-434	1.0343
	-234	-74	1.53268		271	-119	1.11495		471	-159	1.20102		-519	-184	1.33164		-54	-229	1.19271		-659	-269	1.40538		396	-324	1.12205		421	-379	1.28698		-1029	-434	1.04201
	-224	-74	1.5207		281	-119	1.12469		481	-159	1.19731		-509	-184	1.33608		-44	-229	1.1908		-649	-269	1.40772		406	-324	1.12481		431	-379	1.28875		-1019	-434	1.05136
	-214	-74	1.50873		291	-119	1.1362		-499	-149	1.18606		-499	-184	1.34232		-34	-229	1.18889		-639	-269	1.41006		416	-324	1.12757		441	-379	1.29052		-1009	-434	1.05742
	-204	-74	1.50245		301	-119	1.16312		-489	-149	1.1962		-489	-184	1.34856		-24	-229	1.18697		-629	-269	1.4124		426	-324	1.13033		451	-379	1.29255		-999	-434	1.06144
	-194	-74	1.4962		311	-119	1.18162		-479	-149	1.20634		-479	-184	1.3548		-14	-229	1.18506		-619	-269	1.41554		436	-324	1.13282		461	-379	1.29704		-989	-434	1.06546
	-184	-74	1.48196		321	-119	1.18401		-469	-149	1.21648		-469	-184	1.36104		-4	-229	1.18314		-609	-269	1.4182		446	-324	1.13267		471	-379	1.30097		-979	-434	1.06947
	-174	-74	1.46397		331	-119	1.1864		-459	-149	1.22663		-459	-184	1.36728		6	-229	1.18128		-599	-269	1.41949		456	-324	1.13116		481	-379	1.30243		-969	-434	1.07349
	-164	-74	1.44599		341	-119	1.18878		-449	-149	1.23823		-449	-184	1.37352		16	-229	1.18003		-589	-269	1.42032		466	-324	1.13212		491	-379	1.30388		-959	-434	1.07751
	-154	-74	1.42801		351	-119	1.19117		-439	-149	1.2623		-439	-184	1.37975		26	-229	1.18022		-579	-269	1.42115		476	-324	1.13307		501	-379	1.30534		-949	-434	1.08153
	-144	-74	1.41003		361	-119	1.19356		-429	-149	1.27862		-429	-184	1.38365		36	-229	1.17998		-569	-269	1.42198		486	-324	1.13403		511	-379	1.30679		-939	-434	1.08555
	-134	-74	1.38872		371	-119	1.19595		-419	-149	1.28178		-419	-184	1.36574		46	-229	1.17973		-559	-269	1.42282		496	-324	1.13498		521	-379	1.30825		-929	-434	1.08957
	-124	-74	1.33866		381	-119	1.21096		-409	-149	1.28493		-409	-184	1.34691		56	-229	1.17948		-549	-269	1.42365		506	-324	1.13594		531	-379	1.3097		-919	-434	1.09359
	-114	-74	1.29868		391	-119	1.23457		-399	-149	1.28809		-399	-184	1.34947		66	-229	1.17924		-539	-269	1.42448		516	-324	1.1369		541	-379	1.31115		-909	-434	1.09761
	-104	-74	1.28825		401	-119	1.24561		-389	-149	1.29125		-389	-184	1.35204		76	-229	1.17899		-529	-269	1.42531		526	-324	1.13785		551	-379	1.31261		-899	-434	1.10161
	-94	-74	1.27781		411	-119	1.24824		-379	-149	1.2944		-379	-184	1.35461		86	-229	1.17875		-519	-269	1.42441		536	-324	1.13881		561	-379	1.31406		-889	-434	1.10524
	-84	-74	1.26738		-439	-109	1.19797		-369	-149	1.29756		-369	-184	1.35717		96	-229	1.1785		-509	-269	1.40756		546	-324	1.13865		571	-379	1.31454		-879	-434	1.10625
	-74	-74	1.25694		-429	-109	1.20404		-359	-149	1.30146		-359	-184	1.35974		106	-229	1.17875		-499	-269	1.38943		556	-324	1.12818		581	-379	1.30619		-869	-434	1.10735
	-64	-74	1.24651		-419	-109	1.21011		-349	-149	1.31155		-349	-184	1.36231		116	-229	1.18357		-489	-269	1.38691		566	-324	1.11688		591	-379	1.29836		-859	-434	1.10845
	-54	-74	1.20562		-409	-109	1.21618		-339	-149	1.31669		-339	-184	1.36487		126	-229	1.1893		-479	-269	1.38438		576	-324	1.11567		601	-379	1.29931		-849	-434	1.10955
	-44	-74	1.15094		-399	-109	1.22224		-329	-149	1.31517		-329	-184	1.36709		136	-229	1.19061		-469	-269	1.38185		586	-324	1.11446		611	-379	1.30025		-839	-434	1.11065
	-34	-74	1.13065		-389	-109	1.23845		-319	-149	1.31366		-319	-184	1.36586		146	-229	1.19192		-459	-269	1.37933		596	-324	1.11325		621	-379	1.3012		-829	-434	1.11175
	-24	-74	1.13055		-379	-109	1.34435		-309	-149	1.31214		-309	-184	1.3624		156	-229	1.19324		-449	-269	1.3768		606	-324	1.11204		631	-379	1.30215		-819	-434	1.11285
	-14	-74	1.13045		-369	-109	1.43144		-299	-149	1.31063		-299	-184	1.36209		166	-229	1.19455		-439	-269	1.37428		616	-324	1.11083		641	-379	1.3031		-809	-434	1.11396
	-4	-74	1.13035		-359	-109	1.42791		-289	-149	1.30911		-289	-184	1.36178		176	-229	1.19586		-429	-269	1.37175		626	-324	1.10962		651	-379	1.30404		-799	-434	1.11506
	6	-74	1.13024		-349	-109	1.42438		-279	-149	1.30759		-279	-184	1.36147		186	-229	1.19717		-419	-269	1.36922		636	-324	1.10841		661	-379	1.30499		-789	-434	1.11616
	16	-74	1.12753		-339	-109	1.42086		-269	-149	1.30709		-269	-184	1.36116		196	-229	1.19848		-409	-269	1.36779		646	-324	1.1072		671	-379	1.30594		-779	-434	1.11726
	26	-74	1.10247		-329	-109	1.41733		-259	-149	1.31455		-259	-184	1.36085		206	-229	1.20015		-399	-269	1.36576		656	-324	1.10447		681	-379	1.30688		-769	-434	1.11836
	36	-74	1.09061		-319	-109	1.4138		-249	-149	1.31088		-249	-184	1.36054		216	-229	1.20517		-389	-269	1.36175		666	-324	1.08805		691	-379	1.30564		-759	-434	1.12243
	46	-74	1.10233		-309	-109	1.41027		-239	-149	1.2981		-239	-184	1.36023		226	-229	1.21089		-379	-269	1.35702		676	-324	1.0728		701	-379	1.28458		-749	-434	1.12698
	56	-74	1.11405		-299	-109	1.39597		-229	-149	1.28533		-229	-184	1.36228		236	-229	1.21337		-369	-269	1.35229		686	-324	1.07121		711	-379	1.26464		-739	-434	1.12754
	66	-74	1.12577		-289	-109	1.36929		-219	-149	1.27256		-219	-184	1.38459		246	-229	1.21585		-359	-269	1.34756		696	-324	1.06961		721	-379	1.26439		-729	-434	1.12612
	76	-74	1.13749		-279	-109	1.3502		-209	-149	1.25978		-209	-184	1.39588		256	-229	1.21834		-349	-269	1.34284		706	-324	1.06801		731	-379	1.26414		-719	-434	1.12469
	86	-74	1.14921		-269	-109	1.33845		-199	-149	1.24701		-199	-184	1.38595		266	-229	1.22082		-339	-269	1.33811		716	-324	1.06641		741	-379	1.26389		-709	-434	1.12327
	96	-74	1.13094		-259	-109	1.32669		-189	-149	1.23424		-189	-184	1.37602		276	-229	1.2233		-329	-269	1.33338		726	-324	1.06482		751	-379	1.26364		-699	-434	1.12185
	106	-74	1.09498		-249	-109	1.31494		-179	-149	1.22062		-179	-184	1.3661		286	-229	1.22579		-319	-269	1.32865		736	-324	1.06322		761	-379	1.26339		-689	-434	1.12043
	116	-74	1.09043		-239	-109	1.30319		-169	-149	1.20034		-169	-184	1.35617		296	-229	1.22827		-309	-269	1.32468		746	-324	1.06162		771	-379	1.26314		-679	-434	1.119
	126	-74	1.10607		-229	-109	1.29144		-159	-149	1.18963		-159	-184	1.34624		306	-229	1.22923		-299	-269	1.32761		756	-324	1.06003		781	-379	1.26289		-669	-434	1.11758
	136	-74	1.1217		-219	-109	1.28245		-149	-149	1.18654		-149	-184	1.33631		316	-229	1.21642		-289	-269	1.33013		766	-324	1.0565		791	-379	1.26264		-659	-434	1.11616
	146	-74	1.13733		-209	-109	1.29865		-139	-149	1.18345		-139	-184	1.32639		326	-229	1.20495		-279	-269	1.32581		776	-324	1.03568		801	-379	1.26239		-649	-434	1.11474
	156	-74	1.15296		-199	-109	1.31676		-129	-149	1.18036		-129	-184	1.31586		336	-229	1.20723		-269	-269	1.32148		786	-324	1.01764		811	-379	1.25958		-639	-434	1.11331
	166	-74	1.16739		-189	-109	1.31018		-119	-149	1.17727		-119	-184	1.30045		346	-229	1.20951		-259	-269	1.31715		796	-324	1.01699		821	-379	1.23351		-629	-434	1.11356
	176	-74	1.17172		-179	-109	1.30361		-109	-149	1.17418		-109	-184	1.29289		356	-229	1.2118		-249	-269	1.31283		806	-324	1.01634		831	-379	1.20831		-619	-434	1.12863
	186	-74	1.18346		-169	-109	1.29703		-99	-149	1.17109		-99	-184	1.29099		366	-229	1.21408		-239	-269	1.3085		816	-324	1.01569		841	-379	1.20617		-609	-434	1.1406
	196	-74	1.20604		-159	-109	1.29046		-89	-149	1.16595		-89	-184	1.2891		376	-229	1.21636		-229	-269	1.30418		826	-324	1.01504		851	-379	1.20403		-599	-434	1.13759
	206	-74	1.22863		-149	-109	1.28388		-79	-149	1.14299		-79	-184	1.2872		386	-229	1.21865		-219	-269	1.29985		836	-324	1.01439		861	-379	1.20189		-589	-434	1.13458
	216	-74	1.25122		-139	-109	1.27731		-69	-149	1.12768		-69	-184	1.2853		396	-229	1.22093		-209	-269	1.29552		846	-324	1.01374		871	-379	1.19975		-579	-434	1.13157
	226	-74	1.2738		-129	-109	1.26441		-59	-149	1.13085		-59	-184	1.2834		406	-229	1.22213		-199	-269	1.28598		-874	-314	1.15465		881	-379	1.19761		-569	-434	1.12856
	236	-74	1.29639		-119	-109	1.24927		-49	-149	1.13402		-49	-184	1.28151		416	-229	1.21347		-189	-269	1.27371		-864	-314	1.17791		891	-379	1.19548		-559	-434	1.12556
	246	-74	1.30805		-109	-109	1.24151		-39	-149	1.13719		-39	-184	1.27961		426	-229	1.20503		-179	-269	1.26715		-854	-314	1.18321		901	-379	1.19334		-549	-434	1.12255
	256	-74	1.30733		-99	-109	1.23817		-29	-149	1.14035		-29	-184	1.27494		436	-229	1.20634		-169	-269	1.26406		-844	-314	1.18851		911	-379	1.1912		-539	-434	1.11954
	266	-74	1.31425		-89	-109	1.23484		-19	-149	1.14352		-19	-184	1.24562		446	-229	1.20766		-159	-269	1.26097		-834	-314	1.19381		921	-379	1.18906		-529	-434	1.11653
	276	-74	1.32861		-79	-109	1.2315		-9	-149	1.14669		-9	-184	1.22184		456	-229	1.20898		-149	-269	1.25788		-824	-314	1.19911		931	-379	1.18518		-519	-434	1.11352
	286	-74	1.34298		-69	-109	1.22816		1	-149	1.14736		1	-184	1.22302		466	-229	1.21029		-139	-269	1.25479		-814	-314	1.20441		941	-379	1.16561		-509	-434	1.11052
	296	-74	1.35735		-59	-109	1.22483		11	-149	1.12573		11	-184	1.2242		476	-229	1.21161		-129	-269	1.2517		-804	-314	1.20971		951	-379	1.14735		-499	-434	1.10751
	306	-74	1.37172		-49	-109	1.21702		21	-149	1.1083		21	-184	1.22538		486	-229	1.21292		-119	-269	1.24861		-794	-314	1.21501		961	-379	1.14473		-489	-434	1.12477
	316	-74	1.38229		-39	-109	1.16942		31	-149	1.11337		31	-184	1.22655		496	-229	1.21424		-109	-269	1.24552		-784	-314	1.22031		-1009	-369	1.15626		-479	-434	1.15714
	326	-74	1.35795		-29	-109	1.13012		41	-149	1.11844		41	-184	1.22773		506	-229	1.21621		-99	-269	1.24171		-774	-314	1.22828		-999	-369	1.15349		-469	-434	1.17037
	336	-74	1.33475		-19	-109	1.13107		51	-149	1.12352		51	-184	1.22891		516	-229	1.22405		-89	-269	1.23156		-764	-314	1.26008		-989	-369	1.15356		-459	-434	1.17011
	346	-74	1.34628		-9	-109	1.13203		61	-149	1.12859		61	-184	1.23009		526	-229	1.2309		-79	-269	1.22337		-754	-314	1.28709		-979	-369	1.17952		-449	-434	1.16984
	356	-74	1.35782		1	-109	1.13298		71	-149	1.13367		71	-184	1.22803		536	-229	1.23186		-69	-269	1.22167		-744	-314	1.29004		-969	-369	1.2066		-439	-434	1.16957
	-384	-64	1.29123		11	-109	1.13393		81	-149	1.13874		81	-184	1.19682		546	-229	1.23282		-59	-269	1.21996		-734	-314	1.29299		-959	-369	1.20822		-429	-434	1.1693
	-374	-64	1.29703		21	-109	1.13488		91	-149	1.14307		91	-184	1.16902		556	-229	1.23378		-49	-269	1.21826		-724	-314	1.29594		-949	-369	1.20983		581	-434	1.109
	-364	-64	1.30283		31	-109	1.13583		101	-149	1.14054		101	-184	1.1704		566	-229	1.23474		-39	-269	1.21656		-714	-314	1.29889		-939	-369	1.21145		591	-434	1.11476
	-354	-64	1.35897		41	-109	1.12774		111	-149	1.13758		111	-184	1.17177		576	-229	1.23571		-29	-269	1.21485		-704	-314	1.30184		-929	-369	1.21307		601	-434	1.1245
	-344	-64	1.44604		51	-109	1.1128		121	-149	1.14135		121	-184	1.17315		586	-229	1.23667		-19	-269	1.21315		-694	-314	1.30478		-919	-369	1.21468		611	-434	1.128
	-334	-64	1.48117		61	-109	1.10614		131	-149	1.14512		131	-184	1.17452		596	-229	1.23763		-9	-269	1.21145		-684	-314	1.30773		-909	-369	1.2163		621	-434	1.12739
	-324	-64	1.48339		71	-109	1.10549		141	-149	1.14889		141	-184	1.1759		606	-229	1.24002		1	-269	1.20974		-674	-314	1.31068		-899	-369	1.21792		631	-434	1.12679
	-314	-64	1.48561		81	-109	1.10485		151	-149	1.15266		151	-184	1.17728		616	-229	1.25583		11	-269	1.21099		-664	-314	1.31432		-889	-369	1.21953		641	-434	1.12618
	-304	-64	1.48783		91	-109	1.1042		161	-149	1.15643		161	-184	1.17865		626	-229	1.27468		21	-269	1.21439		-654	-314	1.32381		-879	-369	1.22115		651	-434	1.12558
	-294	-64	1.49005		101	-109	1.10356		171	-149	1.1602		171	-184	1.1782		636	-229	1.28061		31	-269	1.21496		-644	-314	1.32919		-869	-369	1.22456		661	-434	1.12497
	-284	-64	1.49751		111	-109	1.10291		181	-149	1.1638		181	-184	1.16116		646	-229	1.28653		41	-269	1.21356		-634	-314	1.32835		-859	-369	1.24409		671	-434	1.12437
	-274	-64	1.5497		121	-109	1.09993		191	-149	1.16605		191	-184	1.14463		656	-229	1.29246		51	-269	1.21217		-624	-314	1.32752		-849	-369	1.26199		681	-434	1.12376
	-264	-64	1.58387		131	-109	1.07672		201	-149	1.1697		201	-184	1.14454		-664	-219	1.37364		61	-269	1.21078		-614	-314	1.32668		-839	-369	1.26378		691	-434	1.12316
	-254	-64	1.5719		141	-109	1.06286		211	-149	1.17486		211	-184	1.14445		-654	-219	1.36911		71	-269	1.20939		-604	-314	1.32585		-829	-369	1.26557		701	-434	1.12256
	-244	-64	1.55992		151	-109	1.07004		221	-149	1.18001		221	-184	1.14436		-644	-219	1.36458		81	-269	1.20799		-594	-314	1.32501		-819	-369	1.26735		711	-434	1.12195
	-234	-64	1.54795		161	-109	1.07723		231	-149	1.18516		231	-184	1.14428		-634	-219	1.36005		91	-269	1.2066		-584	-314	1.32418		-809	-369	1.26914		721	-434	1.12005
	-224	-64	1.53597		171	-109	1.08441		241	-149	1.19032		241	-184	1.14419		-624	-219	1.35553		101	-269	1.20521		-574	-314	1.32334		-799	-369	1.27092		731	-434	1.10658
	-214	-64	1.524		181	-109	1.0916		251	-149	1.19547		251	-184	1.1441		-614	-219	1.351		111	-269	1.20471		-564	-314	1.3225		-789	-369	1.27271		741	-434	1.09489
	-204	-64	1.51246		191	-109	1.09878		261	-149	1.20062		261	-184	1.14401		-604	-219	1.34647		121	-269	1.21237		-554	-314	1.32125		-779	-369	1.2745		751	-434	1.09484
	-194	-64	1.49748		201	-109	1.10597		271	-149	1.20492		271	-184	1.14202		-594	-219	1.34083		131	-269	1.21965		-544	-314	1.31589		-769	-369	1.27628		761	-434	1.09479
	-184	-64	1.47976		211	-109	1.0974		281	-149	1.20139		281	-184	1.1228		-584	-219	1.3256		141	-269	1.21885		-534	-314	1.3082		-759	-369	1.27807		771	-434	1.09473
	-174	-64	1.46178		221	-109	1.07982		291	-149	1.19725		291	-184	1.10423		-574	-219	1.31503		151	-269	1.21805		-524	-314	1.30429		-749	-369	1.28111		781	-434	1.09468
	-164	-64	1.4438		231	-109	1.07897		301	-149	1.20078		301	-184	1.10274		-564	-219	1.31446		161	-269	1.21725		-514	-314	1.30038		-739	-369	1.29525		791	-434	1.09463
	-154	-64	1.42582		241	-109	1.0887		311	-149	1.20431		311	-184	1.10125		-554	-219	1.31389		171	-269	1.21645		-504	-314	1.29647		-729	-369	1.30646		801	-434	1.09457
	-144	-64	1.40783		251	-109	1.09844		321	-149	1.20783		321	-184	1.09976		-544	-219	1.31333		181	-269	1.21565		-494	-314	1.29256		-719	-369	1.30638		811	-434	1.09452
	-134	-64	1.38606		261	-109	1.10817		331	-149	1.21136		331	-184	1.09828		-534	-219	1.31276		191	-269	1.21484		-484	-314	1.28866		-709	-369	1.30631		821	-434	1.09447
	-124	-64	1.33141		271	-109	1.1179		341	-149	1.21489		341	-184	1.09679		-524	-219	1.31219		201	-269	1.21404		-474	-314	1.28475		-699	-369	1.30623		831	-434	1.09441
	-114	-64	1.28732		281	-109	1.12764		351	-149	1.21841		351	-184	1.0953		-514	-219	1.31162		211	-269	1.21324		-464	-314	1.28084		-689	-369	1.30616		841	-434	1.09436
	-104	-64	1.27688		291	-109	1.13911		361	-149	1.22251		361	-184	1.09381		-504	-219	1.31105		221	-269	1.20368		-454	-314	1.27693		-679	-369	1.30608		851	-434	1.09431
	-94	-64	1.26645		301	-109	1.16559		371	-149	1.23108		371	-184	1.09047		-494	-219	1.30694		231	-269	1.18886		-444	-314	1.27404		-669	-369	1.30601		861	-434	1.0793
	-84	-64	1.25601		311	-109	1.18371		381	-149	1.23359		381	-184	1.0702		-484	-219	1.27095		241	-269	1.18316		-434	-314	1.28029		-659	-369	1.30593		871	-434	1.05446
	-74	-64	1.24558		321	-109	1.18609		391	-149	1.23104		391	-184	1.04924		-474	-219	1.23871		251	-269	1.18331		-424	-314	1.28537		-649	-369	1.30586		881	-434	1.04468
	-64	-64	1.23514		331	-109	1.18848		401	-149	1.22848		401	-184	1.04492		-464	-219	1.23837		261	-269	1.18345		-414	-314	1.28131		-639	-369	1.30578		891	-434	1.04487
	-54	-64	1.19298		341	-109	1.19087		411	-149	1.22593		411	-184	1.04061		-454	-219	1.23803		271	-269	1.1836		-404	-314	1.27724		-629	-369	1.30702		901	-434	1.04506
	-44	-64	1.13619		351	-109	1.19325		421	-149	1.22338		421	-184	1.03629		-444	-219	1.23769		281	-269	1.18374		-394	-314	1.27317		-619	-369	1.3198		911	-434	1.04525
	-34	-64	1.11508		361	-109	1.19564		431	-149	1.22082		431	-184	1.03197		-434	-219	1.23735		291	-269	1.18389		-384	-314	1.26911		-609	-369	1.3293		921	-434	1.04544
	-24	-64	1.11498		371	-109	1.19803		441	-149	1.21827		441	-184	1.02765		-424	-219	1.23701		301	-269	1.18403		-374	-314	1.26504		-599	-369	1.32702		931	-434	1.04564
	-14	-64	1.11488		381	-109	1.21689		451	-149	1.21621		451	-184	1.02333		-414	-219	1.23667		311	-269	1.18418		-364	-314	1.26097		-589	-369	1.32475		941	-434	1.04583
	-4	-64	1.11478		391	-109	1.2469		461	-149	1.21846		461	-184	1.01901		-404	-219	1.23633		321	-269	1.18124		-354	-314	1.25691		-579	-369	1.32248		951	-434	1.04602
	6	-64	1.11467		401	-109	1.26051		471	-149	1.21928		471	-184	1.01537		-394	-219	1.23591		331	-269	1.15063		-344	-314	1.25284		-569	-369	1.32021		961	-434	1.04621
	16	-64	1.11227		411	-109	1.26313		481	-149	1.2157		481	-184	1.0176		-384	-219	1.2345		341	-269	1.12445		-334	-314	1.24937		-559	-369	1.31794		971	-434	1.0464
	26	-64	1.09038		-449	-99	1.21044		491	-149	1.21211		491	-184	1.01752		-374	-219	1.23088		351	-269	1.12608		-324	-314	1.25174		-549	-369	1.31567		981	-434	1.04659
	36	-64	1.08137		-439	-99	1.2165		-509	-139	1.22975		501	-184	1.0114		-364	-219	1.22797		361	-269	1.1277		-314	-314	1.25788		-539	-369	1.3134		991	-434	1.04504
	46	-64	1.09309		-429	-99	1.22257		-499	-139	1.23473		511	-184	1.00529		-354	-219	1.22507		371	-269	1.12933		-304	-314	1.25869		-529	-369	1.31112		1001	-434	1.02769
	56	-64	1.10481		-419	-99	1.22864		-489	-139	1.23971		521	-184	1		-344	-219	1.22217		381	-269	1.13096		-294	-314	1.25949		-519	-369	1.30885		1011	-434	1.01123
	66	-64	1.11653		-409	-99	1.23471		-479	-139	1.24469		531	-184	1		-334	-219	1.21927		391	-269	1.13259		-284	-314	1.2603		-509	-369	1.30851		1021	-434	1.01047
	76	-64	1.12825		-399	-99	1.24078		-469	-139	1.24966		541	-184	1		-324	-219	1.21637		401	-269	1.13422		-274	-314	1.26111		-499	-369	1.32545		1031	-434	1.00971
	86	-64	1.13997		-389	-99	1.25662		-459	-139	1.25464		551	-184	1		-314	-219	1.21347		411	-269	1.13585		-264	-314	1.26191		-489	-369	1.34044		1041	-434	1.00894
	96	-64	1.12235		-379	-99	1.35893		-449	-139	1.26101		561	-184	1		-304	-219	1.21057		421	-269	1.13748		-254	-314	1.26272		-479	-369	1.33815		1051	-434	1.00818
	106	-64	1.08747		-369	-99	1.44279		-439	-139	1.27931		571	-184	1		-294	-219	1.20891		431	-269	1.12264		-244	-314	1.26352		-469	-369	1.33586		1061	-434	1.00742
	116	-64	1.08337		-359	-99	1.43926		-429	-139	1.29115		-579	-174	1.27467		-284	-219	1.21836		441	-269	1.09732		-234	-314	1.26433		-459	-369	1.33356		1071	-434	1.00666
	126	-64	1.099		-349	-99	1.43574		-419	-139	1.2905		-569	-174	1.28568		-274	-219	1.22593		451	-269	1.08884		-224	-314	1.2631		-449	-369	1.33127		1081	-434	1.0059
	136	-64	1.11463		-339	-99	1.43221		-409	-139	1.28985		-559	-174	1.29669		-264	-219	1.22234		461	-269	1.09138		-214	-314	1.24307		-439	-369	1.32898		1091	-434	1.00514
	146	-64	1.13026		-329	-99	1.42868		-399	-139	1.2892		-549	-174	1.3077		-254	-219	1.21875		471	-269	1.09392		-204	-314	1.22028		-429	-369	1.32669		1101	-434	1.00437
	156	-64	1.14589		-319	-99	1.42515		-389	-139	1.28856		-539	-174	1.31872		-244	-219	1.21516		481	-269	1.09646		-194	-314	1.21576		-419	-369	1.32439		1111	-434	1.00361
	166	-64	1.1608		-309	-99	1.42162		-379	-139	1.28791		-529	-174	1.32948		-234	-219	1.21157		491	-269	1.099		-184	-314	1.21123		-409	-369	1.3221		-1159	-424	1
	176	-64	1.16998		-299	-99	1.40677		-369	-139	1.28726		-519	-174	1.33729		-224	-219	1.20798		501	-269	1.10155		-174	-314	1.2067		-399	-369	1.31981		-1149	-424	1
	186	-64	1.1861		-289	-99	1.37921		-359	-139	1.28724		-509	-174	1.34091		-214	-219	1.20439		511	-269	1.10409		-164	-314	1.20217		-389	-369	1.31951		-1139	-424	1
	196	-64	1.20869		-279	-99	1.35976		-349	-139	1.29262		-499	-174	1.34699		-204	-219	1.2008		521	-269	1.10663		-154	-314	1.19764		-379	-369	1.33752		-1129	-424	1
	206	-64	1.23128		-269	-99	1.34801		-339	-139	1.29576		-489	-174	1.35307		-194	-219	1.19757		531	-269	1.11091		-144	-314	1.19311		-369	-369	1.35679		-1119	-424	1
	216	-64	1.25386		-259	-99	1.33626		-329	-139	1.29332		-479	-174	1.35915		-184	-219	1.19767		541	-269	1.13075		-134	-314	1.18858		-359	-369	1.35812		-1109	-424	1.00457
	226	-64	1.27645		-249	-99	1.32451		-319	-139	1.29088		-469	-174	1.36523		-174	-219	1.19869		551	-269	1.14795		-124	-314	1.18406		-349	-369	1.35945		-1099	-424	1.00925
	236	-64	1.29903		-239	-99	1.31276		-309	-139	1.28843		-459	-174	1.37131		-164	-219	1.19652		561	-269	1.14949		-114	-314	1.17998		-339	-369	1.36078		-1089	-424	1.01393
	246	-64	1.31161		-229	-99	1.30101		-299	-139	1.28599		-449	-174	1.37739		-154	-219	1.19435		571	-269	1.15102		-104	-314	1.18028		-329	-369	1.36211		-1079	-424	1.01862
	256	-64	1.31243		-219	-99	1.29127		-289	-139	1.28355		-439	-174	1.38346		-144	-219	1.19218		581	-269	1.15256		-94	-314	1.1829		-319	-369	1.36344		-1069	-424	1.0233
	266	-64	1.31997		-209	-99	1.29999		-279	-139	1.28111		-429	-174	1.38701		-134	-219	1.19001		591	-269	1.15409		-84	-314	1.18146		-309	-369	1.36476		-1059	-424	1.02798
	276	-64	1.33434		-199	-99	1.31138		-269	-139	1.27929		-419	-174	1.36704		-124	-219	1.18784		601	-269	1.15563		-74	-314	1.18002		-299	-369	1.36609		-1049	-424	1.03267
	286	-64	1.34871		-189	-99	1.3048		-259	-139	1.28249		-409	-174	1.34639		-114	-219	1.18567		611	-269	1.15716		-64	-314	1.17858		-289	-369	1.36742		-1039	-424	1.03735
	296	-64	1.36307		-179	-99	1.29823		-249	-139	1.27979		-399	-174	1.34885		-104	-219	1.1835		621	-269	1.1587		-54	-314	1.17714		-279	-369	1.36875		-1029	-424	1.04491
	306	-64	1.37744		-169	-99	1.29165		-239	-139	1.27147		-389	-174	1.3513		-94	-219	1.18185		631	-269	1.16023		-44	-314	1.1757		-269	-369	1.36967		-1019	-424	1.05404
	316	-64	1.38859		-159	-99	1.28508		-229	-139	1.26315		-379	-174	1.35376		-84	-219	1.18496		641	-269	1.15764		-34	-314	1.17426		-259	-369	1.36622		-1009	-424	1.06001
	326	-64	1.36999		-149	-99	1.2785		-219	-139	1.25483		-369	-174	1.35622		-74	-219	1.18842		651	-269	1.15229		-24	-314	1.17282		-249	-369	1.3563		-999	-424	1.06402
	336	-64	1.35198		-139	-99	1.27193		-209	-139	1.24652		-359	-174	1.35867		-64	-219	1.18722		661	-269	1.15103		-14	-314	1.17138		-239	-369	1.35		-989	-424	1.06804
	346	-64	1.36352		-129	-99	1.2565		-199	-139	1.2382		-349	-174	1.36113		-54	-219	1.18601		671	-269	1.15253		-4	-314	1.17183		-229	-369	1.3437		-979	-424	1.07206
	356	-64	1.37505		-119	-99	1.23714		-189	-139	1.22988		-339	-174	1.36358		-44	-219	1.18481		681	-269	1.15402		6	-314	1.18878		-219	-369	1.3374		-969	-424	1.07608
	-394	-54	1.30434		-109	-99	1.2277		-179	-139	1.22077		-329	-174	1.36554		-34	-219	1.1836		691	-269	1.15552		16	-314	1.19949		-209	-369	1.3311		-959	-424	1.0801
	-384	-54	1.31014		-99	-99	1.22437		-169	-139	1.20526		-319	-174	1.36262		-24	-219	1.1824		701	-269	1.15701		26	-314	1.19321		221	-369	1.2341		-949	-424	1.08412
	-374	-54	1.31594		-89	-99	1.22103		-159	-139	1.19623		-309	-174	1.35767		-14	-219	1.18119		711	-269	1.15851		36	-314	1.18693		231	-369	1.23913		-939	-424	1.08814
	-364	-54	1.32174		-79	-99	1.21769		-149	-139	1.19423		-299	-174	1.35729		-4	-219	1.17999		721	-269	1.16001		46	-314	1.18066		241	-369	1.24104		-929	-424	1.09216
	-354	-54	1.37898		-69	-99	1.21436		-139	-139	1.19224		-289	-174	1.35691		6	-219	1.17883		731	-269	1.1615		56	-314	1.17438		251	-369	1.24296		-919	-424	1.09617
	-344	-54	1.4679		-59	-99	1.21102		-129	-139	1.19025		-279	-174	1.35653		16	-219	1.17822		741	-269	1.1626		66	-314	1.1681		261	-369	1.24487		-909	-424	1.10019
	-334	-54	1.50378		-49	-99	1.20339		-119	-139	1.18826		-269	-174	1.35615		26	-219	1.17839		751	-269	1.16067		76	-314	1.16183		271	-369	1.24679		-899	-424	1.10424
	-324	-54	1.506		-39	-99	1.15762		-109	-139	1.18627		-259	-174	1.35577		36	-219	1.17812		-769	-259	1.29013		86	-314	1.15555		281	-369	1.2487		-889	-424	1.10828
	-314	-54	1.50822		-29	-99	1.11997		-99	-139	1.18428		-249	-174	1.35538		46	-219	1.17784		-759	-259	1.29393		96	-314	1.14928		291	-369	1.25062		-879	-424	1.10967
	-304	-54	1.51044		-19	-99	1.12093		-89	-139	1.18027		-239	-174	1.355		56	-219	1.17756		-749	-259	1.29773		106	-314	1.14192		301	-369	1.25254		-869	-424	1.11077
	-294	-54	1.51266		-9	-99	1.12188		-79	-139	1.15854		-229	-174	1.35663		66	-219	1.17728		-739	-259	1.30153		116	-314	1.12535		311	-369	1.25445		-859	-424	1.11187
	-284	-54	1.51974		1	-99	1.12283		-69	-139	1.14334		-219	-174	1.37536		76	-219	1.177		-729	-259	1.30987		126	-314	1.11504		321	-369	1.25637		-849	-424	1.11297
	-274	-54	1.56826		11	-99	1.12378		-59	-139	1.1464		-209	-174	1.38377		86	-219	1.17672		-719	-259	1.35887		136	-314	1.11451		331	-369	1.25877		-839	-424	1.11408
	-264	-54	1.59914		21	-99	1.12473		-49	-139	1.14945		-199	-174	1.37416		96	-219	1.17644		-709	-259	1.402		146	-314	1.11399		341	-369	1.2655		-829	-424	1.11518
	-254	-54	1.58716		31	-99	1.12568		-39	-139	1.1525		-189	-174	1.36455		106	-219	1.17663		-699	-259	1.40434		156	-314	1.11347		351	-369	1.27158		-819	-424	1.11628
	-244	-54	1.57519		41	-99	1.12164		-29	-139	1.15556		-179	-174	1.35494		116	-219	1.18114		-689	-259	1.40668		166	-314	1.11295		361	-369	1.27331		-809	-424	1.11738
	-234	-54	1.56322		51	-99	1.11343		-19	-139	1.15861		-169	-174	1.34533		126	-219	1.18616		-679	-259	1.40903		176	-314	1.11243		371	-369	1.27503		-799	-424	1.11848
	-224	-54	1.55124		61	-99	1.10947		-9	-139	1.16166		-159	-174	1.33573		136	-219	1.18696		-669	-259	1.41137		186	-314	1.11191		381	-369	1.27676		-789	-424	1.11958
	-214	-54	1.53927		71	-99	1.10883		1	-139	1.16228		-149	-174	1.32612		146	-219	1.18776		-659	-259	1.41371		196	-314	1.11139		391	-369	1.27849		-779	-424	1.12068
	-204	-54	1.52246		81	-99	1.10818		11	-139	1.14098		-139	-174	1.31651		156	-219	1.18856		-649	-259	1.41605		206	-314	1.11087		401	-369	1.28022		-769	-424	1.12178
	-194	-54	1.49875		91	-99	1.10753		21	-139	1.12285		-129	-174	1.30647		166	-219	1.18936		-639	-259	1.41839		216	-314	1.10912		411	-369	1.28194		-759	-424	1.12578
	-184	-54	1.47756		101	-99	1.10689		31	-139	1.12673		-119	-174	1.29316		176	-219	1.19016		-629	-259	1.42073		226	-314	1.09654		421	-369	1.28367		-749	-424	1.13019
	-174	-54	1.45958		111	-99	1.10624		41	-139	1.13061		-109	-174	1.2873		186	-219	1.19096		-619	-259	1.423		236	-314	1.08771		431	-369	1.2854		-739	-424	1.1307
	-164	-54	1.4416		121	-99	1.10317		51	-139	1.13449		-99	-174	1.28549		196	-219	1.19176		-609	-259	1.4242		246	-314	1.08997		441	-369	1.28712		-729	-424	1.12928
	-154	-54	1.42362		131	-99	1.079		61	-139	1.13837		-89	-174	1.28367		206	-219	1.19295		-599	-259	1.42491		256	-314	1.09223		451	-369	1.28907		-719	-424	1.12786
	-144	-54	1.40564		141	-99	1.06428		71	-139	1.14224		-79	-174	1.28186		216	-219	1.19772		-589	-259	1.42574		266	-314	1.09449		461	-369	1.29301		-709	-424	1.12643
	-134	-54	1.3834		151	-99	1.07146		81	-139	1.14612		-69	-174	1.28004		226	-219	1.20301		-579	-259	1.42657		276	-314	1.09676		471	-369	1.29646		-699	-424	1.12501
	-124	-54	1.32417		161	-99	1.07865		91	-139	1.14937		-59	-174	1.27823		236	-219	1.20483		-569	-259	1.42741		286	-314	1.09902		481	-369	1.29788		-689	-424	1.12359
	-114	-54	1.27595		171	-99	1.08583		101	-139	1.14683		-49	-174	1.27641		246	-219	1.20665		-559	-259	1.42824		296	-314	1.10128		491	-369	1.29931		-679	-424	1.12217
	-104	-54	1.26552		181	-99	1.09302		111	-139	1.14367		-39	-174	1.2746		256	-219	1.20847		-549	-259	1.42907		306	-314	1.10354		501	-369	1.30073		-669	-424	1.12074
	-94	-54	1.25508		191	-99	1.1002		121	-139	1.14618		-29	-174	1.27012		266	-219	1.21029		-539	-259	1.4299		316	-314	1.10581		511	-369	1.30216		-659	-424	1.11932
	-84	-54	1.24465		201	-99	1.10739		131	-139	1.14868		-19	-174	1.24199		276	-219	1.21211		-529	-259	1.43073		326	-314	1.10785		521	-369	1.30358		-649	-424	1.1179
	-74	-54	1.23421		211	-99	1.09928		141	-139	1.15119		-9	-174	1.21916		286	-219	1.21393		-519	-259	1.4295		336	-314	1.10795		531	-369	1.30501		-639	-424	1.11648
	-64	-54	1.22378		221	-99	1.08246		151	-139	1.15369		1	-174	1.22028		296	-219	1.21575		-509	-259	1.40941		346	-314	1.10873		541	-369	1.30643		-629	-424	1.11666
	-54	-54	1.18034		231	-99	1.08192		161	-139	1.1562		11	-174	1.22141		306	-219	1.2161		-499	-259	1.38836		356	-314	1.11149		551	-369	1.30786		-619	-424	1.13112
	-44	-54	1.12145		241	-99	1.09165		171	-139	1.1587		21	-174	1.22254		316	-219	1.20321		-489	-259	1.38584		366	-314	1.11425		561	-369	1.30928		-609	-424	1.14255
	-34	-54	1.09951		251	-99	1.10139		181	-139	1.16121		31	-174	1.22367		326	-219	1.19242		-479	-259	1.38331		376	-314	1.11701		571	-369	1.30974		-599	-424	1.13955
	-24	-54	1.09941		261	-99	1.11112		191	-139	1.16388		41	-174	1.2248		336	-219	1.19493		-469	-259	1.38079		386	-314	1.11978		581	-369	1.30145		-589	-424	1.13654
	-14	-54	1.09931		271	-99	1.12085		201	-139	1.16796		51	-174	1.22593		346	-219	1.19743		-459	-259	1.37826		396	-314	1.12254		591	-369	1.29369		-579	-424	1.13353
	-4	-54	1.09921		281	-99	1.13059		211	-139	1.17205		61	-174	1.22705		356	-219	1.19994		-449	-259	1.37573		406	-314	1.1253		601	-369	1.29462		-569	-424	1.13052
	6	-54	1.0991		291	-99	1.14201		221	-139	1.17614		71	-174	1.22506		366	-219	1.20245		-439	-259	1.37321		416	-314	1.12806		611	-369	1.29556		-559	-424	1.12751
	16	-54	1.09701		301	-99	1.16806		231	-139	1.18022		81	-174	1.19494		376	-219	1.20496		-429	-259	1.37068		426	-314	1.13082		621	-369	1.29649		-549	-424	1.1245
	26	-54	1.07828		311	-99	1.18579		241	-139	1.18431		91	-174	1.16808		386	-219	1.20746		-419	-259	1.36816		436	-314	1.13339		631	-369	1.29743		-539	-424	1.1215
	36	-54	1.07214		321	-99	1.18818		251	-139	1.1884		101	-174	1.16936		396	-219	1.20997		-409	-259	1.36663		446	-314	1.13397		641	-369	1.29836		-529	-424	1.11849
	46	-54	1.08385		331	-99	1.19056		261	-139	1.19249		111	-174	1.17063		406	-219	1.21145		-399	-259	1.36443		456	-314	1.13312		651	-369	1.2993		-519	-424	1.11548
	56	-54	1.09557		341	-99	1.19295		271	-139	1.19578		121	-174	1.17191		416	-219	1.20373		-389	-259	1.36036		466	-314	1.13408		661	-369	1.30023		-509	-424	1.11247
	66	-54	1.10729		351	-99	1.19534		281	-139	1.19193		131	-174	1.17319		426	-219	1.19721		-379	-259	1.35563		476	-314	1.13503		671	-369	1.30116		-499	-424	1.10946
	76	-54	1.11901		361	-99	1.19773		291	-139	1.18856		141	-174	1.17446		436	-219	1.19993		-369	-259	1.3509		486	-314	1.13599		681	-369	1.3021		-489	-424	1.12567
	86	-54	1.13073		371	-99	1.20011		301	-139	1.19232		151	-174	1.17574		446	-219	1.20264		-359	-259	1.34617		496	-314	1.13694		691	-369	1.30092		-479	-424	1.1563
	96	-54	1.11376		381	-99	1.22282		311	-139	1.19607		161	-174	1.17702		456	-219	1.20535		-349	-259	1.34144		506	-314	1.1379		701	-369	1.28061		-469	-424	1.16883
	106	-54	1.07996		391	-99	1.25924		321	-139	1.19983		171	-174	1.17646		466	-219	1.20806		-339	-259	1.33671		516	-314	1.13886		711	-369	1.26138		-459	-424	1.16856
	116	-54	1.0763		401	-99	1.27541		331	-139	1.20358		181	-174	1.15928		476	-219	1.21078		-329	-259	1.33198		526	-314	1.13981		721	-369	1.26116		-449	-424	1.16829
	126	-54	1.09193		411	-99	1.27803		341	-139	1.20734		191	-174	1.14268		486	-219	1.21349		-319	-259	1.32725		536	-314	1.14077		731	-369	1.26095		-439	-424	1.16803
	136	-54	1.10756		421	-99	1.28065		351	-139	1.21109		201	-174	1.14257		496	-219	1.2162		-309	-259	1.32335		546	-314	1.14067		741	-369	1.26074		-429	-424	1.16776
	146	-54	1.12319		-459	-89	1.19169		361	-139	1.21555		211	-174	1.14245		506	-219	1.21971		-299	-259	1.32685		556	-314	1.13079		751	-369	1.26053		-419	-424	1.16749
	156	-54	1.13882		-449	-89	1.22897		371	-139	1.22585		221	-174	1.14234		516	-219	1.23036		-289	-259	1.32989		566	-314	1.12002		761	-369	1.26031		-409	-424	1.16722
	166	-54	1.15421		-439	-89	1.23504		381	-139	1.23084		231	-174	1.14223		526	-219	1.23968		-279	-259	1.32557		576	-314	1.11881		771	-369	1.2601		-399	-424	1.16696
	176	-54	1.16825		-429	-89	1.24111		391	-139	1.2295		241	-174	1.14211		536	-219	1.24181		-269	-259	1.32124		586	-314	1.1176		781	-369	1.25989		481	-424	1.11197
	186	-54	1.18875		-419	-89	1.24717		401	-139	1.22815		251	-174	1.142		546	-219	1.24394		-259	-259	1.31692		596	-314	1.11639		791	-369	1.25967		491	-424	1.11157
	196	-54	1.21133		-409	-89	1.25324		411	-139	1.2268		261	-174	1.14188		556	-219	1.24607		-249	-259	1.31259		606	-314	1.11517		801	-369	1.25946		501	-424	1.11117
	206	-54	1.23392		-399	-89	1.25931		421	-139	1.22546		271	-174	1.13999		566	-219	1.24821		-239	-259	1.30826		616	-314	1.11396		811	-369	1.25681		511	-424	1.11078
	216	-54	1.25651		-389	-89	1.27479		431	-139	1.22411		281	-174	1.12195		576	-219	1.25034		-229	-259	1.30394		626	-314	1.11275		821	-369	1.23201		521	-424	1.11038
	226	-54	1.27909		-379	-89	1.37351		441	-139	1.22276		291	-174	1.10451		586	-219	1.25247		-219	-259	1.29961		636	-314	1.11154		831	-369	1.20804		531	-424	1.10998
	236	-54	1.30168		-369	-89	1.45414		451	-139	1.22239		301	-174	1.10307		596	-219	1.2546		-209	-259	1.29529		646	-314	1.11033		841	-369	1.20603		541	-424	1.10959
	246	-54	1.31517		-359	-89	1.45061		461	-139	1.23073		311	-174	1.10163		606	-219	1.25818		-199	-259	1.28591		656	-314	1.10759		851	-369	1.20402		551	-424	1.10919
	256	-54	1.31753		-349	-89	1.44709		471	-139	1.23728		321	-174	1.1002		616	-219	1.27489		-189	-259	1.27392		666	-314	1.09098		861	-369	1.20201		561	-424	1.10879
	266	-54	1.3257		-339	-89	1.44356		481	-139	1.23503		331	-174	1.09876		626	-219	1.29155		-179	-259	1.26747		676	-314	1.07556		871	-369	1.2		571	-424	1.1084
	276	-54	1.34007		-329	-89	1.44003		491	-139	1.23278		341	-174	1.09732		636	-219	1.29522		-169	-259	1.26438		686	-314	1.07397		881	-369	1.19799		581	-424	1.108
	286	-54	1.35443		-319	-89	1.4365		-519	-129	1.28202		351	-174	1.09589		646	-219	1.2989		-159	-259	1.26129		696	-314	1.07237		891	-369	1.19598		591	-424	1.11371
	296	-54	1.3688		-309	-89	1.43298		-509	-129	1.28235		361	-174	1.09445		656	-219	1.30257		-149	-259	1.2582		706	-314	1.07077		901	-369	1.19396		601	-424	1.12337
	306	-54	1.38317		-299	-89	1.41758		-499	-129	1.28267		371	-174	1.09128		666	-219	1.30625		-139	-259	1.25511		716	-314	1.06917		911	-369	1.19195		611	-424	1.12684
	316	-54	1.39489		-289	-89	1.38912		-489	-129	1.283		381	-174	1.07226		-684	-209	1.34583		-129	-259	1.25202		726	-314	1.06758		921	-369	1.18994		621	-424	1.12623
	326	-54	1.38204		-279	-89	1.36933		-479	-129	1.28333		391	-174	1.05255		-674	-209	1.37352		-119	-259	1.24893		736	-314	1.06598		931	-369	1.18628		631	-424	1.12563
	336	-54	1.36921		-269	-89	1.35758		-469	-129	1.28365		401	-174	1.0484		-664	-209	1.37058		-109	-259	1.24584		746	-314	1.06438		941	-369	1.16772		641	-424	1.12502
	346	-54	1.38075		-259	-89	1.34583		-459	-129	1.28398		411	-174	1.04426		-654	-209	1.36765		-99	-259	1.24215		756	-314	1.06279		951	-369	1.15046		651	-424	1.12442
	356	-54	1.39228		-249	-89	1.33408		-449	-129	1.28553		421	-174	1.04011		-644	-209	1.36471		-89	-259	1.23323		766	-314	1.05923		961	-369	1.14805		661	-424	1.12381
	366	-54	1.40382		-239	-89	1.32232		-439	-129	1.29751		431	-174	1.03597		-634	-209	1.36177		-79	-259	1.22614		776	-314	1.03811		971	-369	1.14563		671	-424	1.12321
	-394	-44	1.30287		-229	-89	1.31057		-429	-129	1.30432		441	-174	1.03182		-624	-209	1.35883		-69	-259	1.22444		786	-314	1.0198		981	-369	1.14322		681	-424	1.1226
	-384	-44	1.31066		-219	-89	1.30008		-419	-129	1.30024		451	-174	1.02768		-614	-209	1.35589		-59	-259	1.22273		796	-314	1.01915		-1019	-359	1.13989		691	-424	1.122
	-374	-44	1.31844		-209	-89	1.30134		-409	-129	1.29617		461	-174	1.02353		-604	-209	1.35296		-49	-259	1.22103		806	-314	1.0185		-1009	-359	1.13874		701	-424	1.12139
	-364	-44	1.32622		-199	-89	1.306		-399	-129	1.29209		471	-174	1.02038		-594	-209	1.34875		-39	-259	1.21933		816	-314	1.01785		-999	-359	1.13759		711	-424	1.12079
	-354	-44	1.3883		-189	-89	1.29943		-389	-129	1.28802		481	-174	1.02591		-584	-209	1.33319		-29	-259	1.21762		826	-314	1.0172		-989	-359	1.13945		721	-424	1.11892
	-344	-44	1.48122		-179	-89	1.29285		-379	-129	1.28394		491	-174	1.02881		-574	-209	1.31948		-19	-259	1.21592		836	-314	1.01655		-979	-359	1.16858		731	-424	1.10577
	-334	-44	1.51605		-169	-89	1.28628		-369	-129	1.27987		501	-174	1.02286		-564	-209	1.31721		-9	-259	1.21422		846	-314	1.0159		-969	-359	1.19676		741	-424	1.09437
	-324	-44	1.51522		-159	-89	1.2797		-359	-129	1.2762		511	-174	1.01691		-554	-209	1.31493		1	-259	1.21251		856	-314	1.01524		-959	-359	1.19788		751	-424	1.09431
	-314	-44	1.5144		-149	-89	1.27313		-349	-129	1.27617		521	-174	1.01096		-544	-209	1.31265		11	-259	1.21393		866	-314	1.01459		-949	-359	1.19901		761	-424	1.09426
	-304	-44	1.51358		-139	-89	1.26655		-339	-129	1.27646		531	-174	1.005		-534	-209	1.31037		21	-259	1.21759		-884	-304	1.13222		-939	-359	1.20013		771	-424	1.09421
	-294	-44	1.51276		-129	-89	1.24858		-329	-129	1.27318		541	-174	1		-524	-209	1.30809		31	-259	1.21827		-874	-304	1.1574		-929	-359	1.20125		781	-424	1.09415
	-284	-44	1.5166		-119	-89	1.22501		-319	-129	1.26991		551	-174	1		-514	-209	1.30581		41	-259	1.21687		-864	-304	1.1816		-919	-359	1.20238		791	-424	1.0941
	-274	-44	1.56048		-109	-89	1.21389		-309	-129	1.26663		561	-174	1		-504	-209	1.30353		51	-259	1.21548		-854	-304	1.1869		-909	-359	1.2035		801	-424	1.09405
	-264	-44	1.58918		-99	-89	1.21056		-299	-129	1.26335		571	-174	1		-494	-209	1.29769		61	-259	1.21409		-844	-304	1.1922		-899	-359	1.20463		811	-424	1.09399
	-254	-44	1.57668		-89	-89	1.20722		-289	-129	1.26008		581	-174	1.00052		-484	-209	1.25981		71	-259	1.2127		-834	-304	1.1975		-889	-359	1.20575		821	-424	1.09394
	-244	-44	1.56419		-79	-89	1.20388		-279	-129	1.2568		-589	-164	1.28695		-474	-209	1.22605		81	-259	1.21131		-824	-304	1.2028		-879	-359	1.20688		831	-424	1.09389
	-234	-44	1.55169		-69	-89	1.20055		-269	-129	1.25396		-579	-164	1.29438		-464	-209	1.22438		91	-259	1.20991		-814	-304	1.2081		-869	-359	1.20982		841	-424	1.09384
	-224	-44	1.53919		-59	-89	1.19721		-259	-129	1.25487		-569	-164	1.30181		-454	-209	1.22271		101	-259	1.20852		-804	-304	1.2134		-859	-359	1.22918		851	-424	1.09378
	-214	-44	1.52669		-49	-89	1.18977		-249	-129	1.25443		-559	-164	1.30925		-444	-209	1.22105		111	-259	1.20795		-794	-304	1.2187		-849	-359	1.24666		861	-424	1.0792
	-204	-44	1.50459		-39	-89	1.14583		-239	-129	1.25012		-549	-164	1.31668		-434	-209	1.21938		121	-259	1.21484		-784	-304	1.224		-839	-359	1.24774		871	-424	1.05508
	-194	-44	1.47397		-29	-89	1.10982		-229	-129	1.24581		-539	-164	1.32411		-424	-209	1.21771		131	-259	1.22144		-774	-304	1.23189		-829	-359	1.24881		881	-424	1.04559
	-184	-44	1.45164		-19	-89	1.11078		-219	-129	1.2415		-529	-164	1.33128		-414	-209	1.21605		141	-259	1.22064		-764	-304	1.26296		-819	-359	1.24989		891	-424	1.04578
	-174	-44	1.43567		-9	-89	1.11173		-209	-129	1.23719		-519	-164	1.33553		-404	-209	1.21438		151	-259	1.21983		-754	-304	1.28932		-809	-359	1.25096		901	-424	1.04597
	-164	-44	1.4197		1	-89	1.11268		-199	-129	1.23288		-509	-164	1.33738		-394	-209	1.21255		161	-259	1.21903		-744	-304	1.29227		-799	-359	1.25204		911	-424	1.04617
	-154	-44	1.40373		11	-89	1.11363		-189	-129	1.22857		-499	-164	1.34185		-384	-209	1.20927		171	-259	1.21823		-734	-304	1.29522		-789	-359	1.25311		921	-424	1.04636
	-144	-44	1.38775		21	-89	1.11458		-179	-129	1.22337		-489	-164	1.34632		-374	-209	1.20556		181	-259	1.21743		-724	-304	1.29816		-779	-359	1.25419		931	-424	1.04655
	-134	-44	1.36716		31	-89	1.11553		-169	-129	1.21051		-479	-164	1.35079		-364	-209	1.20324		191	-259	1.21663		-714	-304	1.30111		-769	-359	1.25526		941	-424	1.04674
	-124	-44	1.3061		41	-89	1.11553		-159	-129	1.20151		-469	-164	1.35527		-354	-209	1.20092		201	-259	1.21583		-704	-304	1.30406		-759	-359	1.25633		951	-424	1.04693
	-114	-44	1.25548		51	-89	1.11407		-149	-129	1.20051		-459	-164	1.35974		-344	-209	1.1986		211	-259	1.21503		-694	-304	1.30701		-749	-359	1.25864		961	-424	1.04712
	-104	-44	1.246		61	-89	1.1128		-139	-129	1.19951		-449	-164	1.36421		-334	-209	1.19628		221	-259	1.20421		-684	-304	1.30996		-739	-359	1.27185		971	-424	1.04731
	-94	-44	1.23653		71	-89	1.11216		-129	-129	1.19851		-439	-164	1.36868		-324	-209	1.19397		231	-259	1.18729		-674	-304	1.31291		-729	-359	1.28276		981	-424	1.04751
	-84	-44	1.22705		81	-89	1.11151		-119	-129	1.19751		-429	-164	1.37055		-314	-209	1.19165		241	-259	1.18076		-664	-304	1.31646		-719	-359	1.28263		991	-424	1.046
	-74	-44	1.21757		91	-89	1.11087		-109	-129	1.1965		-419	-164	1.34839		-304	-209	1.18933		251	-259	1.18091		-654	-304	1.325		-709	-359	1.2825		1001	-424	1.02917
	-64	-44	1.20809		101	-89	1.11022		-99	-129	1.1955		-409	-164	1.32606		-294	-209	1.18813		261	-259	1.18105		-644	-304	1.32953		-699	-359	1.28237		1011	-424	1.01316
	-54	-44	1.16498		111	-89	1.10958		-89	-129	1.19246		-399	-164	1.32741		-284	-209	1.19691		271	-259	1.1812		-634	-304	1.32869		-689	-359	1.28225		1021	-424	1.0124
	-44	-44	1.10528		121	-89	1.1064		-79	-129	1.17135		-389	-164	1.32876		-274	-209	1.20405		281	-259	1.18134		-624	-304	1.32786		-679	-359	1.28212		1031	-424	1.01164
	-34	-44	1.08269		131	-89	1.08128		-69	-129	1.15582		-379	-164	1.33011		-264	-209	1.20116		291	-259	1.18149		-614	-304	1.32702		-669	-359	1.28199		1041	-424	1.01088
	-24	-44	1.08236		141	-89	1.0657		-59	-129	1.15878		-369	-164	1.33146		-254	-209	1.19827		301	-259	1.18163		-604	-304	1.32619		-659	-359	1.28186		1051	-424	1.01012
	-14	-44	1.08203		151	-89	1.07288		-49	-129	1.16173		-359	-164	1.33281		-244	-209	1.19539		311	-259	1.18178		-594	-304	1.32535		-649	-359	1.28173		1061	-424	1.00936
	-4	-44	1.08171		161	-89	1.08007		-39	-129	1.16468		-349	-164	1.33416		-234	-209	1.1925		321	-259	1.17865		-584	-304	1.32451		-639	-359	1.2816		1071	-424	1.00859
	6	-44	1.08138		171	-89	1.08726		-29	-129	1.16763		-339	-164	1.33552		-224	-209	1.18961		331	-259	1.14621		-574	-304	1.32368		-629	-359	1.28271		1081	-424	1.00783
	16	-44	1.0794		181	-89	1.09444		-19	-129	1.17058		-329	-164	1.33627		-214	-209	1.18672		341	-259	1.11837		-564	-304	1.32284		-619	-359	1.29471		1091	-424	1.00707
	26	-44	1.06386		191	-89	1.10163		-9	-129	1.17353		-319	-164	1.33132		-204	-209	1.18383		351	-259	1.12		-554	-304	1.32152		-609	-359	1.30418		1101	-424	1.00631
	36	-44	1.06082		201	-89	1.10881		1	-129	1.17411		-309	-164	1.32478		-194	-209	1.18128		361	-259	1.12163		-544	-304	1.31556		-599	-359	1.3026		1111	-424	1.00555
	46	-44	1.07258		211	-89	1.10116		11	-129	1.15334		-299	-164	1.32369		-184	-209	1.18194		371	-259	1.12326		-534	-304	1.30731		-589	-359	1.30102		1121	-424	1.00479
	56	-44	1.08434		221	-89	1.08511		21	-129	1.1348		-289	-164	1.32259		-174	-209	1.18364		381	-259	1.12489		-524	-304	1.3034		-579	-359	1.29943		1131	-424	1
	66	-44	1.0961		231	-89	1.08487		31	-129	1.1376		-279	-164	1.32149		-164	-209	1.18229		391	-259	1.12652		-514	-304	1.29949		-569	-359	1.29785		-1159	-414	1
	76	-44	1.10786		241	-89	1.0946		41	-129	1.14041		-269	-164	1.3204		-154	-209	1.18094		401	-259	1.12815		-504	-304	1.29558		-559	-359	1.29627		-1149	-414	1
	86	-44	1.11962		251	-89	1.10434		51	-129	1.14321		-259	-164	1.3193		-144	-209	1.17958		411	-259	1.12978		-494	-304	1.29168		-549	-359	1.29468		-1139	-414	1
	96	-44	1.10365		261	-89	1.11407		61	-129	1.14601		-249	-164	1.3182		-134	-209	1.17823		421	-259	1.13141		-484	-304	1.28777		-539	-359	1.2931		-1129	-414	1
	106	-44	1.07177		271	-89	1.1238		71	-129	1.14881		-239	-164	1.31711		-124	-209	1.17688		431	-259	1.11738		-474	-304	1.28386		-529	-359	1.29152		-1119	-414	1.00293
	116	-44	1.06919		281	-89	1.13354		81	-129	1.15162		-229	-164	1.31765		-114	-209	1.17552		441	-259	1.0934		-464	-304	1.27995		-519	-359	1.28993		-1109	-414	1.00761
	126	-44	1.08526		291	-89	1.14492		91	-129	1.15398		-219	-164	1.33245		-104	-209	1.17417		451	-259	1.08545		-454	-304	1.27604		-509	-359	1.29013		-1099	-414	1.0123
	136	-44	1.10133		301	-89	1.17053		101	-129	1.15224		-209	-164	1.3408		-94	-209	1.17333		461	-259	1.08799		-444	-304	1.27307		-499	-359	1.30632		-1089	-414	1.01698
	146	-44	1.1174		311	-89	1.18787		111	-129	1.14964		-199	-164	1.33437		-84	-209	1.1772		471	-259	1.09053		-434	-304	1.27848		-489	-359	1.32063		-1079	-414	1.02166
	156	-44	1.13347		321	-89	1.19026		121	-129	1.15101		-189	-164	1.32795		-74	-209	1.18126		481	-259	1.09307		-424	-304	1.2828		-479	-359	1.31893		-1069	-414	1.02634
	166	-44	1.1498		331	-89	1.19265		131	-129	1.15237		-179	-164	1.32152		-64	-209	1.18069		491	-259	1.09562		-414	-304	1.27874		-469	-359	1.31723		-1059	-414	1.03103
	176	-44	1.16905		341	-89	1.19503		141	-129	1.15374		-169	-164	1.31509		-54	-209	1.18013		501	-259	1.09816		-404	-304	1.27467		-459	-359	1.31554		-1049	-414	1.03571
	186	-44	1.19206		351	-89	1.19742		151	-129	1.15511		-159	-164	1.30867		-44	-209	1.17956		511	-259	1.1007		-394	-304	1.27061		-449	-359	1.31384		-1039	-414	1.04039
	196	-44	1.21264		361	-89	1.19981		161	-129	1.15647		-149	-164	1.30224		-34	-209	1.17899		521	-259	1.10324		-384	-304	1.26654		-439	-359	1.31214		-1029	-414	1.04782
	206	-44	1.23322		371	-89	1.2022		171	-129	1.15784		-139	-164	1.29581		-24	-209	1.17842		531	-259	1.1076		-374	-304	1.26247		-429	-359	1.31044		-1019	-414	1.05671
	216	-44	1.25379		381	-89	1.22874		181	-129	1.15922		-129	-164	1.28912		-14	-209	1.17786		541	-259	1.12821		-364	-304	1.25841		-419	-359	1.30874		-1009	-414	1.06259
	226	-44	1.27437		391	-89	1.27157		191	-129	1.1609		-119	-164	1.28038		-4	-209	1.17729		551	-259	1.1461		-354	-304	1.25434		-409	-359	1.30704		-999	-414	1.06661
	236	-44	1.29495		401	-89	1.29031		201	-129	1.16416		-109	-164	1.27681		6	-209	1.17684		561	-259	1.14764		-344	-304	1.25027		-399	-359	1.30535		-989	-414	1.07063
	246	-44	1.30773		411	-89	1.29293		211	-129	1.16728		-99	-164	1.27582		16	-209	1.17741		571	-259	1.14917		-334	-304	1.24668		-389	-359	1.30546		-979	-414	1.07465
	256	-44	1.31129		421	-89	1.29555		221	-129	1.17041		-89	-164	1.27483		26	-209	1.17811		581	-259	1.15071		-324	-304	1.24778		-379	-359	1.322		-969	-414	1.07867
	266	-44	1.3201		-459	-79	1.20934		231	-129	1.17354		-79	-164	1.27384		36	-209	1.1778		591	-259	1.15224		-314	-304	1.25279		-369	-359	1.33841		-959	-414	1.08269
	276	-44	1.33417		-449	-79	1.2475		241	-129	1.17667		-69	-164	1.27285		46	-209	1.1775		601	-259	1.15378		-304	-304	1.25359		-359	-359	1.33856		-949	-414	1.0867
	286	-44	1.34825		-439	-79	1.25357		251	-129	1.17979		-59	-164	1.27185		56	-209	1.17719		611	-259	1.15531		-294	-304	1.2544		-349	-359	1.33872		-939	-414	1.09072
	296	-44	1.36233		-429	-79	1.25964		261	-129	1.18292		-49	-164	1.27086		66	-209	1.17688		621	-259	1.15685		-284	-304	1.25521		-339	-359	1.33887		-929	-414	1.09474
	306	-44	1.37641		-419	-79	1.26571		271	-129	1.18533		-39	-164	1.26987		76	-209	1.17657		631	-259	1.15838		-274	-304	1.25601		-329	-359	1.33902		-919	-414	1.09876
	316	-44	1.3887		-409	-79	1.27178		281	-129	1.18138		-29	-164	1.26632		86	-209	1.17626		641	-259	1.15659		-264	-304	1.25682		-319	-359	1.33918		-909	-414	1.10278
	326	-44	1.3844		-399	-79	1.27784		291	-129	1.1789		-19	-164	1.23988		96	-209	1.17596		651	-259	1.15258		-254	-304	1.25762		-309	-359	1.33933		-899	-414	1.10687
	336	-44	1.3786		-389	-79	1.29296		301	-129	1.18286		-9	-164	1.21747		106	-209	1.17607		661	-259	1.15186		-244	-304	1.25843		-299	-359	1.33949		-889	-414	1.11133
	346	-44	1.38908		-379	-79	1.38809		311	-129	1.18682		1	-164	1.2181		116	-209	1.18008		671	-259	1.15335		-234	-304	1.25923		-289	-359	1.33964		-879	-414	1.11309
	356	-44	1.39955		-369	-79	1.46549		321	-129	1.19078		11	-164	1.21873		126	-209	1.18424		681	-259	1.15485		-224	-304	1.25823		-279	-359	1.3398		-869	-414	1.1142
	366	-44	1.41002		-359	-79	1.46197		331	-129	1.19474		21	-164	1.21936		136	-209	1.18459		691	-259	1.15635		-214	-304	1.24051		-269	-359	1.33969		-859	-414	1.1153
	-394	-34	1.2811		-349	-79	1.45844		341	-129	1.1987		31	-164	1.21999		146	-209	1.18493		701	-259	1.15784		-204	-304	1.2198		-259	-359	1.33686		-849	-414	1.1164
	-384	-34	1.29221		-339	-79	1.45491		351	-129	1.20266		41	-164	1.22062		156	-209	1.18527		711	-259	1.15934		-194	-304	1.21527		-249	-359	1.33012		-839	-414	1.1175
	-374	-34	1.30333		-329	-79	1.45138		361	-129	1.20736		51	-164	1.22125		166	-209	1.18562		721	-259	1.16083		-184	-304	1.21074		-239	-359	1.32564		-829	-414	1.1186
	-364	-34	1.31445		-319	-79	1.44785		371	-129	1.2183		61	-164	1.22188		176	-209	1.18596		731	-259	1.16233		-174	-304	1.20621		-229	-359	1.32116		-819	-414	1.1197
	-354	-34	1.38407		-309	-79	1.44433		381	-129	1.2247		71	-164	1.2195		186	-209	1.1863		741	-259	1.16337		-164	-304	1.20168		-219	-359	1.31668		-809	-414	1.1208
	-344	-34	1.48279		-299	-79	1.42839		391	-129	1.22444		81	-164	1.18996		196	-209	1.18665		751	-259	1.16088		-154	-304	1.19715		-209	-359	1.3122		-799	-414	1.1219
	-334	-34	1.51549		-289	-79	1.39904		401	-129	1.22418		91	-164	1.16313		206	-209	1.18727		761	-259	1.16392		-144	-304	1.19263		-199	-359	1.30772		-789	-414	1.123
	-324	-34	1.50956		-279	-79	1.3789		411	-129	1.22392		101	-164	1.16341		216	-209	1.19048		-779	-249	1.29385		-134	-304	1.1881		-189	-359	1.30324		-779	-414	1.1241
	-314	-34	1.50364		-269	-79	1.36715		421	-129	1.22366		111	-164	1.16369		226	-209	1.19421		-769	-249	1.29765		-124	-304	1.18357		-179	-359	1.29876		-769	-414	1.12521
	-304	-34	1.49772		-259	-79	1.35539		431	-129	1.2234		121	-164	1.16397		236	-209	1.19543		-759	-249	1.30145		-114	-304	1.17948		-169	-359	1.29428		-759	-414	1.12912
	-294	-34	1.4918		-249	-79	1.34364		441	-129	1.22314		131	-164	1.16425		246	-209	1.19665		-749	-249	1.30525		-104	-304	1.1797		-159	-359	1.2898		-749	-414	1.13341
	-284	-34	1.49045		-239	-79	1.33189		451	-129	1.22426		141	-164	1.16453		256	-209	1.19787		-739	-249	1.30905		-94	-304	1.18224		-149	-359	1.28464		-739	-414	1.13386
	-274	-34	1.52878		-229	-79	1.32014		461	-129	1.23775		151	-164	1.16481		266	-209	1.1991		-729	-249	1.31743		-84	-304	1.1808		-139	-359	1.27358		-729	-414	1.13244
	-264	-34	1.55584		-219	-79	1.3089		471	-129	1.24916		161	-164	1.16509		276	-209	1.20032		-719	-249	1.36683		-74	-304	1.17936		-129	-359	1.26462		-719	-414	1.13102
	-254	-34	1.54246		-209	-79	1.30268		481	-129	1.24811		171	-164	1.16355		286	-209	1.20154		-709	-249	1.41034		-64	-304	1.17792		-119	-359	1.26174		-709	-414	1.1296
	-244	-34	1.52907		-199	-79	1.30062		491	-129	1.24707		181	-164	1.14556		296	-209	1.20277		-699	-249	1.41268		-54	-304	1.17648		151	-359	1.22319		-699	-414	1.12817
	-234	-34	1.51569		-189	-79	1.29405		501	-129	1.24602		191	-164	1.12881		306	-209	1.20257		-689	-249	1.41502		-44	-304	1.17504		161	-359	1.22412		-689	-414	1.12675
	-224	-34	1.5023		-179	-79	1.28747		-529	-119	1.27599		201	-164	1.12844		316	-209	1.18976		-679	-249	1.41736		-34	-304	1.1736		171	-359	1.22505		-679	-414	1.12533
	-214	-34	1.48892		-169	-79	1.2809		-519	-119	1.29109		211	-164	1.12808		326	-209	1.1797		-669	-249	1.4197		-24	-304	1.17216		181	-359	1.22598		-669	-414	1.12391
	-204	-34	1.46288		-159	-79	1.27432		-509	-119	1.29142		221	-164	1.12771		336	-209	1.18241		-659	-249	1.42204		-14	-304	1.17072		191	-359	1.22692		-659	-414	1.12248
	-194	-34	1.42889		-149	-79	1.26775		-499	-119	1.29175		231	-164	1.12734		346	-209	1.18512		-649	-249	1.42438		-4	-304	1.17096		201	-359	1.22785		-649	-414	1.12106
	-184	-34	1.4079		-139	-79	1.26117		-489	-119	1.29207		241	-164	1.12697		356	-209	1.18783		-639	-249	1.42673		6	-304	1.18584		211	-359	1.22908		-639	-414	1.11964
	-174	-34	1.39527		-129	-79	1.24067		-479	-119	1.2924		251	-164	1.12661		366	-209	1.19054		-629	-249	1.42907		16	-304	1.19468		221	-359	1.23309		-629	-414	1.11976
	-164	-34	1.38264		-119	-79	1.21288		-469	-119	1.29273		261	-164	1.12624		376	-209	1.19325		-619	-249	1.43046		26	-304	1.18841		231	-359	1.23717		-619	-414	1.13362
	-154	-34	1.37002		-109	-79	1.20009		-459	-119	1.29305		271	-164	1.12422		386	-209	1.19596		-609	-249	1.4302		36	-304	1.18213		241	-359	1.23852		-609	-414	1.14451
	-144	-34	1.35739		-99	-79	1.19675		-449	-119	1.29441		281	-164	1.10732		396	-209	1.19867		-599	-249	1.43033		46	-304	1.17585		251	-359	1.23986		-599	-414	1.1415
	-134	-34	1.3401		-89	-79	1.19341		-439	-119	1.3045		291	-164	1.09157		406	-209	1.20041		-589	-249	1.43116		56	-304	1.16958		261	-359	1.24121		-589	-414	1.13849
	-124	-34	1.28174		-79	-79	1.19008		-429	-119	1.30959		301	-164	1.09065		416	-209	1.1936		-579	-249	1.432		66	-304	1.1633		271	-359	1.24256		-579	-414	1.13549
	-114	-34	1.23229		-69	-79	1.18674		-419	-119	1.30552		311	-164	1.08973		426	-209	1.18888		-569	-249	1.43283		76	-304	1.15703		281	-359	1.2439		-569	-414	1.13248
	-104	-34	1.22442		-59	-79	1.1834		-409	-119	1.30144		321	-164	1.08881		436	-209	1.19285		-559	-249	1.43366		86	-304	1.15075		291	-359	1.24525		-559	-414	1.12947
	-94	-34	1.21654		-49	-79	1.17614		-399	-119	1.29737		331	-164	1.08789		446	-209	1.19682		-549	-249	1.43449		96	-304	1.14447		301	-359	1.2466		-549	-414	1.12646
	-84	-34	1.20867		-39	-79	1.13403		-389	-119	1.29329		341	-164	1.08697		456	-209	1.20079		-539	-249	1.43532		106	-304	1.13722		311	-359	1.24794		-539	-414	1.12345
	-74	-34	1.20079		-29	-79	1.09968		-379	-119	1.28922		351	-164	1.08605		466	-209	1.20476		-529	-249	1.43615		116	-304	1.12169		321	-359	1.24929		-529	-414	1.12045
	-64	-34	1.19292		-19	-79	1.10063		-369	-119	1.28514		361	-164	1.08513		476	-209	1.20873		-519	-249	1.4346		126	-304	1.11232		331	-359	1.25106		-519	-414	1.11744
	-54	-34	1.15253		-9	-79	1.10158		-359	-119	1.28127		371	-164	1.08261		486	-209	1.2127		-509	-249	1.41126		136	-304	1.1118		341	-359	1.25662		-509	-414	1.11443
	-44	-34	1.09505		1	-79	1.10253		-349	-119	1.2792		381	-164	1.06561		496	-209	1.21666		-499	-249	1.38729		146	-304	1.11128		351	-359	1.26175		-499	-414	1.11142
	-34	-34	1.0728		11	-79	1.10348		-339	-119	1.27766		391	-164	1.04888		506	-209	1.2216		-489	-249	1.38477		156	-304	1.11076		361	-359	1.26309		-489	-414	1.12658
	-24	-34	1.0721		21	-79	1.10443		-329	-119	1.27438		401	-164	1.04648		516	-209	1.23526		-479	-249	1.38224		166	-304	1.11024		371	-359	1.26443		-479	-414	1.15545
	-14	-34	1.0714		31	-79	1.10538		-319	-119	1.27111		411	-164	1.04407		526	-209	1.24722		-469	-249	1.37972		176	-304	1.10972		381	-359	1.26577		-469	-414	1.16728
	-4	-34	1.0707		41	-79	1.10943		-309	-119	1.26783		421	-164	1.04167		536	-209	1.25041		-459	-249	1.37719		186	-304	1.1092		391	-359	1.26711		-459	-414	1.16701
	6	-34	1.07		51	-79	1.1147		-299	-119	1.26455		431	-164	1.03927		546	-209	1.2536		-449	-249	1.37466		196	-304	1.10868		401	-359	1.26845		-449	-414	1.16675
	16	-34	1.06768		61	-79	1.11613		-289	-119	1.26128		441	-164	1.03686		556	-209	1.25678		-439	-249	1.37214		206	-304	1.10816		411	-359	1.26979		-439	-414	1.16648
	26	-34	1.05219		71	-79	1.11549		-279	-119	1.258		451	-164	1.03446		566	-209	1.25997		-429	-249	1.36961		216	-304	1.10648		421	-359	1.27113		-429	-414	1.16621
	36	-34	1.04956		81	-79	1.11484		-269	-119	1.25499		461	-164	1.03206		576	-209	1.26316		-419	-249	1.36709		226	-304	1.09461		431	-359	1.27247		-419	-414	1.16595
	46	-34	1.06139		91	-79	1.1142		-259	-119	1.2542		471	-164	1.03095		586	-209	1.26634		-409	-249	1.36546		236	-304	1.0864		441	-359	1.27381		-409	-414	1.16568
	56	-34	1.07321		101	-79	1.11355		-249	-119	1.25224		481	-164	1.04125		596	-209	1.26953		-399	-249	1.36311		246	-304	1.08866		451	-359	1.27532		-399	-414	1.16541
	66	-34	1.08504		111	-79	1.11291		-239	-119	1.24793		491	-164	1.04857		606	-209	1.27435		-389	-249	1.35897		256	-304	1.09093		461	-359	1.27839		-389	-414	1.16514
	76	-34	1.09686		121	-79	1.10964		-229	-119	1.24362		501	-164	1.0443		616	-209	1.2937		-379	-249	1.35424		266	-304	1.09319		471	-359	1.2811		-379	-414	1.16488
	86	-34	1.10869		131	-79	1.08356		-219	-119	1.23931		511	-164	1.04004		626	-209	1.31003		-369	-249	1.34951		276	-304	1.09545		481	-359	1.28223		-369	-414	1.16461
	96	-34	1.09455		141	-79	1.06712		-209	-119	1.235		521	-164	1.03577		636	-209	1.31168		-359	-249	1.34478		286	-304	1.09771		491	-359	1.28336		421	-414	1.08856
	106	-34	1.0661		151	-79	1.07431		-199	-119	1.23069		531	-164	1.0315		646	-209	1.31333		-349	-249	1.34005		296	-304	1.09998		501	-359	1.2845		431	-414	1.0886
	116	-34	1.0654		161	-79	1.08149		-189	-119	1.22638		541	-164	1.02724		656	-209	1.31498		-339	-249	1.33532		306	-304	1.10224		511	-359	1.28563		441	-414	1.08864
	126	-34	1.08219		171	-79	1.08868		-179	-119	1.22106		551	-164	1.02297		666	-209	1.31663		-329	-249	1.33059		316	-304	1.1045		521	-359	1.28676		451	-414	1.08984
	136	-34	1.09898		181	-79	1.09586		-169	-119	1.20701		561	-164	1.0187		676	-209	1.31828		-319	-249	1.32586		326	-304	1.10663		531	-359	1.28789		461	-414	1.10138
	146	-34	1.11577		191	-79	1.10305		-159	-119	1.19694		571	-164	1.01732		-694	-199	1.32399		-309	-249	1.32202		336	-304	1.10763		541	-359	1.28903		471	-414	1.11136
	156	-34	1.13256		201	-79	1.11023		-149	-119	1.19594		581	-164	1.04183		-684	-199	1.35441		-299	-249	1.32609		346	-304	1.10922		551	-359	1.29016		481	-414	1.11096
	166	-34	1.14983		211	-79	1.10304		-139	-119	1.19494		-599	-154	1.30429		-674	-199	1.3801		-289	-249	1.32966		356	-304	1.11198		561	-359	1.29129		491	-414	1.11057
	176	-34	1.17165		221	-79	1.08775		-129	-119	1.19393		-589	-154	1.3085		-664	-199	1.37716		-279	-249	1.32533		366	-304	1.11474		571	-359	1.29147		501	-414	1.11017
	186	-34	1.19339		231	-79	1.08782		-119	-119	1.19293		-579	-154	1.31271		-654	-199	1.37422		-269	-249	1.32101		376	-304	1.1175		581	-359	1.28303		511	-414	1.10977
	196	-34	1.21063		241	-79	1.09756		-109	-119	1.19193		-569	-154	1.31692		-644	-199	1.37128		-259	-249	1.31668		386	-304	1.12026		591	-359	1.27525		521	-414	1.10938
	206	-34	1.22787		251	-79	1.10729		-99	-119	1.19093		-559	-154	1.32113		-634	-199	1.36834		-249	-249	1.31235		396	-304	1.12303		601	-359	1.27605		531	-414	1.10898
	216	-34	1.24511		261	-79	1.11702		-89	-119	1.18785		-549	-154	1.32534		-624	-199	1.36541		-239	-249	1.30803		406	-304	1.12579		611	-359	1.27686		541	-414	1.10858
	226	-34	1.26236		271	-79	1.12675		-79	-119	1.16644		-539	-154	1.32955		-614	-199	1.36247		-229	-249	1.3037		416	-304	1.12855		621	-359	1.27766		551	-414	1.10819
	236	-34	1.2796		281	-79	1.13649		-69	-119	1.15065		-529	-154	1.33346		-604	-199	1.35953		-219	-249	1.29938		426	-304	1.13131		631	-359	1.27847		561	-414	1.10779
	246	-34	1.28798		291	-79	1.14782		-59	-119	1.1536		-519	-154	1.33422		-594	-199	1.35516		-209	-249	1.29505		436	-304	1.13395		641	-359	1.27927		571	-414	1.10739
	256	-34	1.28815		301	-79	1.17301		-49	-119	1.15655		-509	-154	1.33424		-584	-199	1.33795		-199	-249	1.28584		446	-304	1.13527		651	-359	1.28008		581	-414	1.107
	266	-34	1.29588		311	-79	1.18996		-39	-119	1.1595		-499	-154	1.33726		-574	-199	1.32277		-189	-249	1.27413		456	-304	1.13508		661	-359	1.28088		591	-414	1.11266
	276	-34	1.30952		321	-79	1.19234		-29	-119	1.16245		-489	-154	1.34028		-564	-199	1.32049		-179	-249	1.26779		466	-304	1.13604		671	-359	1.28169		601	-414	1.12224
	286	-34	1.32316		331	-79	1.19473		-19	-119	1.1654		-479	-154	1.34331		-554	-199	1.31821		-169	-249	1.2647		476	-304	1.13699		681	-359	1.28249		611	-414	1.12567
	296	-34	1.3368		341	-79	1.19712		-9	-119	1.16835		-469	-154	1.34633		-544	-199	1.31593		-159	-249	1.26161		486	-304	1.13795		691	-359	1.28126		621	-414	1.12507
	306	-34	1.35044		351	-79	1.19951		1	-119	1.16905		-459	-154	1.34935		-534	-199	1.31365		-149	-249	1.25852		496	-304	1.1389		701	-359	1.26166		631	-414	1.12446
	316	-34	1.36279		361	-79	1.20189		11	-119	1.14936		-449	-154	1.35238		-524	-199	1.31137		-139	-249	1.25543		506	-304	1.13986		711	-359	1.24351		641	-414	1.12386
	326	-34	1.36322		371	-79	1.20428		21	-119	1.13179		-439	-154	1.3554		-514	-199	1.3091		-129	-249	1.25234		516	-304	1.14082		721	-359	1.24367		651	-414	1.12325
	336	-34	1.36059		381	-79	1.23467		31	-119	1.13459		-429	-154	1.35576		-504	-199	1.30682		-119	-249	1.24925		526	-304	1.14177		731	-359	1.24383		661	-414	1.12265
	346	-34	1.36935		391	-79	1.2839		41	-119	1.1374		-419	-154	1.33157		-494	-199	1.30091		-109	-249	1.24616		536	-304	1.14273		741	-359	1.24398		671	-414	1.12204
	356	-34	1.37812		401	-79	1.30521		51	-119	1.1402		-409	-154	1.30768		-484	-199	1.2624		-99	-249	1.24259		546	-304	1.14268		751	-359	1.24414		681	-414	1.12144
	366	-34	1.38688		411	-79	1.30783		61	-119	1.143		-399	-154	1.30804		-474	-199	1.22808		-89	-249	1.23489		556	-304	1.13339		761	-359	1.2443		691	-414	1.12084
	-394	-24	1.2756		421	-79	1.31045		71	-119	1.1458		-389	-154	1.30839		-464	-199	1.22641		-79	-249	1.22891		566	-304	1.12315		771	-359	1.24446		701	-414	1.12023
	-384	-24	1.28807		431	-79	1.31307		81	-119	1.14861		-379	-154	1.30875		-454	-199	1.22474		-69	-249	1.22721		576	-304	1.12194		781	-359	1.24461		711	-414	1.11963
	-374	-24	1.30054		-469	-69	1.13923		91	-119	1.15116		-369	-154	1.30911		-444	-199	1.22308		-59	-249	1.22551		586	-304	1.12073		791	-359	1.24477		721	-414	1.11779
	-364	-24	1.31301		-459	-69	1.22698		101	-119	1.15138		-359	-154	1.30946		-434	-199	1.22141		-49	-249	1.2238		596	-304	1.11952		801	-359	1.24493		731	-414	1.10495
	-354	-24	1.38642		-449	-69	1.26604		111	-119	1.15055		-349	-154	1.30982		-424	-199	1.21974		-39	-249	1.2221		606	-304	1.11831		811	-359	1.24277		741	-414	1.09384
	-344	-24	1.48873		-439	-69	1.2721		121	-119	1.15191		-339	-154	1.31018		-414	-199	1.21808		-29	-249	1.2204		616	-304	1.1171		821	-359	1.21965		751	-414	1.09379
	-334	-24	1.52108		-429	-69	1.27817		131	-119	1.15328		-329	-154	1.30984		-404	-199	1.21641		-19	-249	1.21869		626	-304	1.11589		831	-359	1.19805		761	-414	1.09373
	-324	-24	1.5131		-419	-69	1.28424		141	-119	1.15465		-319	-154	1.30295		-394	-199	1.21452		-9	-249	1.21699		636	-304	1.11468		841	-359	1.19732		771	-414	1.09368
	-314	-24	1.50512		-409	-69	1.29031		151	-119	1.15601		-309	-154	1.2949		-384	-199	1.21058		1	-249	1.21528		646	-304	1.11347		851	-359	1.19659		781	-414	1.09363
	-304	-24	1.49714		-399	-69	1.29638		161	-119	1.15738		-299	-154	1.29316		-374	-199	1.20628		11	-249	1.21686		656	-304	1.1107		861	-359	1.19586		791	-414	1.09357
	-294	-24	1.48916		-389	-69	1.31113		171	-119	1.15874		-289	-154	1.29142		-364	-199	1.20396		21	-249	1.2208		666	-304	1.09391		871	-359	1.19512		801	-414	1.09352
	-284	-24	1.48549		-379	-69	1.40267		181	-119	1.16015		-279	-154	1.28968		-354	-199	1.20164		31	-249	1.22158		676	-304	1.07832		881	-359	1.19439		811	-414	1.09347
	-274	-24	1.51934		-369	-69	1.47685		191	-119	1.16206		-269	-154	1.28794		-344	-199	1.19932		41	-249	1.22019		686	-304	1.07673		891	-359	1.19366		821	-414	1.09342
	-264	-24	1.54372		-359	-69	1.47332		201	-119	1.16551		-259	-154	1.2862		-334	-199	1.197		51	-249	1.21879		696	-304	1.07513		901	-359	1.19293		831	-414	1.09336
	-254	-24	1.52997		-349	-69	1.46979		211	-119	1.16864		-249	-154	1.28445		-324	-199	1.19469		61	-249	1.2174		706	-304	1.07353		911	-359	1.1922		841	-414	1.09331
	-244	-24	1.51623		-339	-69	1.46626		221	-119	1.17177		-239	-154	1.28271		-314	-199	1.19237		71	-249	1.21601		716	-304	1.07193		921	-359	1.19146		851	-414	1.09326
	-234	-24	1.50248		-329	-69	1.46273		231	-119	1.1749		-229	-154	1.28247		-304	-199	1.19005		81	-249	1.21462		726	-304	1.07034		931	-359	1.18916		861	-414	1.07911
	-224	-24	1.48873		-319	-69	1.45921		241	-119	1.17802		-219	-154	1.29546		-294	-199	1.18876		91	-249	1.21322		736	-304	1.06874		941	-359	1.17276		871	-414	1.05571
	-214	-24	1.47498		-309	-69	1.45568		251	-119	1.18115		-209	-154	1.30531		-284	-199	1.19663		101	-249	1.21183		746	-304	1.06714		951	-359	1.15827		881	-414	1.0465
	-204	-24	1.44606		-299	-69	1.4392		261	-119	1.18428		-199	-154	1.30175		-274	-199	1.20297		111	-249	1.21118		756	-304	1.06555		961	-359	1.15791		891	-414	1.0467
	-194	-24	1.40857		-289	-69	1.40895		271	-119	1.18676		-189	-154	1.29819		-264	-199	1.20008		121	-249	1.21731		766	-304	1.06196		971	-359	1.15756		901	-414	1.04689
	-184	-24	1.38725		-279	-69	1.38846		281	-119	1.18345		-179	-154	1.29462		-254	-199	1.19719		131	-249	1.22322		776	-304	1.04054		981	-359	1.15721		911	-414	1.04708
	-174	-24	1.37596		-269	-69	1.37671		291	-119	1.18155		-169	-154	1.29106		-244	-199	1.1943		141	-249	1.22242		786	-304	1.02196		991	-359	1.15685		921	-414	1.04727
	-164	-24	1.36467		-259	-69	1.36496		301	-119	1.18551		-159	-154	1.2875		-234	-199	1.19141		151	-249	1.22162		796	-304	1.02131		1001	-359	1.1565		931	-414	1.04746
	-154	-24	1.35338		-249	-69	1.35321		311	-119	1.18947		-149	-154	1.28393		-224	-199	1.18852		161	-249	1.22082		806	-304	1.02066		-1019	-349	1.12949		941	-414	1.04765
	-144	-24	1.34209		-239	-69	1.34146		321	-119	1.19343		-139	-154	1.28037		-214	-199	1.18563		171	-249	1.22002		816	-304	1.02001		-1009	-349	1.12979		951	-414	1.04784
	-134	-24	1.32617		-229	-69	1.32971		331	-119	1.19739		-129	-154	1.27657		-204	-199	1.18274		181	-249	1.21922		826	-304	1.01936		-999	-349	1.1301		961	-414	1.04804
	-124	-24	1.26933		-219	-69	1.31771		341	-119	1.20135		-119	-154	1.27091		-194	-199	1.18019		191	-249	1.21841		836	-304	1.0187		-989	-349	1.1333		971	-414	1.04823
	-114	-24	1.22076		-209	-69	1.30402		351	-119	1.20531		-109	-154	1.26845		-184	-199	1.18082		201	-249	1.21761		846	-304	1.01805		-979	-349	1.16249		981	-414	1.04842
	-104	-24	1.21353		-199	-69	1.29525		361	-119	1.21004		-99	-154	1.2682		-174	-199	1.18249		211	-249	1.21681		856	-304	1.0174		-969	-349	1.18914		991	-414	1.04697
	-94	-24	1.2063		-189	-69	1.28867		371	-119	1.22131		-89	-154	1.26795		-164	-199	1.18113		221	-249	1.20474		866	-304	1.01675		-959	-349	1.18983		1001	-414	1.03064
	-84	-24	1.19907		-179	-69	1.2821		381	-119	1.22801		-79	-154	1.2677		-154	-199	1.17978		231	-249	1.18573		876	-304	1.01346		-949	-349	1.19051		1011	-414	1.0151
	-74	-24	1.19184		-169	-69	1.27552		391	-119	1.22775		-69	-154	1.26745		-144	-199	1.17843		241	-249	1.17836		-894	-294	1.12767		-939	-349	1.19119		1021	-414	1.01434
	-64	-24	1.18461		-159	-69	1.26895		401	-119	1.22749		-59	-154	1.26719		-134	-199	1.17707		251	-249	1.17851		-884	-294	1.13394		-929	-349	1.19187		1031	-414	1.01357
	-54	-24	1.14612		-149	-69	1.26237		411	-119	1.22723		-49	-154	1.26694		-124	-199	1.17572		261	-249	1.17865		-874	-294	1.16016		-919	-349	1.19255		1041	-414	1.01281
	-44	-24	1.09088		-139	-69	1.2558		421	-119	1.22697		-39	-154	1.26669		-114	-199	1.17437		271	-249	1.1788		-864	-294	1.18529		-909	-349	1.19323		1051	-414	1.01205
	-34	-24	1.06929		-129	-69	1.23275		431	-119	1.2267		-29	-154	1.26391		-104	-199	1.17301		281	-249	1.17894		-854	-294	1.19059		-899	-349	1.19391		1061	-414	1.01129
	-24	-24	1.06844		-119	-69	1.20075		441	-119	1.22644		-19	-154	1.23836		-94	-199	1.17218		291	-249	1.17909		-844	-294	1.19589		-889	-349	1.19459		1071	-414	1.01053
	-14	-24	1.06759		-109	-69	1.18628		451	-119	1.22797		-9	-154	1.21574		-84	-199	1.17606		301	-249	1.17923		-834	-294	1.20119		-879	-349	1.19527		1081	-414	1.00977
	-4	-24	1.06674		-99	-69	1.18294		461	-119	1.24554		1	-154	1.21593		-74	-199	1.18014		311	-249	1.17938		-824	-294	1.20649		-869	-349	1.19774		1091	-414	1.009
	6	-24	1.06589		-89	-69	1.1796		471	-119	1.2606		11	-154	1.21611		-64	-199	1.17957		321	-249	1.17607		-814	-294	1.21179		-859	-349	1.21627		1101	-414	1.00824
	16	-24	1.06324		-79	-69	1.17627		481	-119	1.25956		21	-154	1.21629		-54	-199	1.179		331	-249	1.14179		-804	-294	1.21708		-849	-349	1.23279		1111	-414	1.00748
	26	-24	1.04565		-69	-69	1.17293		491	-119	1.25852		31	-154	1.21647		-44	-199	1.17844		341	-249	1.1123		-794	-294	1.22238		-839	-349	1.23323		1121	-414	1.00672
	36	-24	1.04127		-59	-69	1.16959		501	-119	1.25747		41	-154	1.21666		-34	-199	1.17787		351	-249	1.11393		-784	-294	1.22768		-829	-349	1.23366		1131	-414	1.00067
	46	-24	1.05312		-49	-69	1.16251		-539	-109	1.27506		51	-154	1.21684		-24	-199	1.1773		361	-249	1.11556		-774	-294	1.23551		-819	-349	1.23409		1141	-414	1
	56	-24	1.06497		-39	-69	1.12223		-529	-109	1.28795		61	-154	1.21702		-14	-199	1.17673		371	-249	1.11719		-764	-294	1.26585		-809	-349	1.23453		1151	-414	1
	66	-24	1.07682		-29	-69	1.08953		-519	-109	1.30016		71	-154	1.21429		-4	-199	1.17617		381	-249	1.11882		-754	-294	1.29154		-799	-349	1.23496		-1169	-404	1
	76	-24	1.08866		-19	-69	1.09048		-509	-109	1.30049		81	-154	1.18526		6	-199	1.17577		391	-249	1.12045		-744	-294	1.29449		-789	-349	1.2354		-1159	-404	1
	86	-24	1.10051		-9	-69	1.09143		-499	-109	1.30082		91	-154	1.15843		16	-199	1.17697		401	-249	1.12208		-734	-294	1.29744		-779	-349	1.23583		-1149	-404	1
	96	-24	1.08823		1	-69	1.09238		-489	-109	1.30114		101	-154	1.15781		26	-199	1.17822		411	-249	1.12371		-724	-294	1.30039		-769	-349	1.23626		-1139	-404	1
	106	-24	1.06301		11	-69	1.09333		-479	-109	1.30147		111	-154	1.1572		36	-199	1.17792		421	-249	1.12534		-714	-294	1.30334		-759	-349	1.2367		-1129	-404	1.00384
	116	-24	1.06381		21	-69	1.09428		-469	-109	1.3018		121	-154	1.15658		46	-199	1.17761		431	-249	1.11211		-704	-294	1.30629		-749	-349	1.23832		-1119	-404	1.00831
	126	-24	1.08088		31	-69	1.09523		-459	-109	1.30213		131	-154	1.15597		56	-199	1.1773		441	-249	1.08947		-694	-294	1.30924		-739	-349	1.25053		-1109	-404	1.01278
	136	-24	1.09795		41	-69	1.10332		-449	-109	1.30329		141	-154	1.15535		66	-199	1.17699		451	-249	1.08206		-684	-294	1.31219		-729	-349	1.26101		-1099	-404	1.01725
	146	-24	1.11501		51	-69	1.11534		-439	-109	1.31148		151	-154	1.15474		76	-199	1.17668		461	-249	1.0846		-674	-294	1.31514		-719	-349	1.26084		-1089	-404	1.02172
	156	-24	1.13208		61	-69	1.11946		-429	-109	1.31487		161	-154	1.15412		86	-199	1.17638		471	-249	1.08714		-664	-294	1.31859		-709	-349	1.26066		-1079	-404	1.02619
	166	-24	1.14965		71	-69	1.11882		-419	-109	1.31079		171	-154	1.15172		96	-199	1.17607		481	-249	1.08968		-654	-294	1.32618		-699	-349	1.26049		-1069	-404	1.03065
	176	-24	1.17174		81	-69	1.11817		-409	-109	1.30672		181	-154	1.13327		106	-199	1.17615		491	-249	1.09223		-644	-294	1.32987		-689	-349	1.26031		-1059	-404	1.03512
	186	-24	1.1923		91	-69	1.11753		-399	-109	1.30264		191	-154	1.11661		116	-199	1.17975		501	-249	1.09477		-634	-294	1.32903		-679	-349	1.26013		-1049	-404	1.03959
	196	-24	1.20821		101	-69	1.11688		-389	-109	1.29857		201	-154	1.11602		126	-199	1.18355		511	-249	1.09731		-624	-294	1.3282		-669	-349	1.25996		-1039	-404	1.04406
	206	-24	1.22413		111	-69	1.11624		-379	-109	1.29449		211	-154	1.11542		136	-199	1.18389		521	-249	1.09985		-614	-294	1.32736		-659	-349	1.25978		-1029	-404	1.05112
	216	-24	1.24005		121	-69	1.11288		-369	-109	1.29042		221	-154	1.11483		146	-199	1.18423		531	-249	1.10428		-604	-294	1.32653		-649	-349	1.2596		-1019	-404	1.05959
	226	-24	1.25597		131	-69	1.08584		-359	-109	1.28634		231	-154	1.11423		156	-199	1.18458		541	-249	1.12567		-594	-294	1.32569		-639	-349	1.25943		-1009	-404	1.06522
	236	-24	1.27188		141	-69	1.06854		-349	-109	1.28223		241	-154	1.11364		166	-199	1.18492		551	-249	1.14425		-584	-294	1.32485		-629	-349	1.26041		-999	-404	1.06909
	246	-24	1.27582		151	-69	1.07573		-339	-109	1.27886		251	-154	1.11304		176	-199	1.18526		561	-249	1.14579		-574	-294	1.32402		-619	-349	1.27176		-989	-404	1.07296
	256	-24	1.27016		161	-69	1.08291		-329	-109	1.27558		261	-154	1.11245		186	-199	1.18561		571	-249	1.14732		-564	-294	1.32318		-609	-349	1.28124		-979	-404	1.07683
	266	-24	1.27567		171	-69	1.0901		-319	-109	1.2723		271	-154	1.11029		196	-199	1.18595		581	-249	1.14886		-554	-294	1.3218		-599	-349	1.28027		-969	-404	1.0807
	276	-24	1.28916		181	-69	1.09728		-309	-109	1.26903		281	-154	1.09405		206	-199	1.18646		591	-249	1.15039		-544	-294	1.31522		-589	-349	1.27931		-959	-404	1.08457
	286	-24	1.30265		191	-69	1.10447		-299	-109	1.26575		291	-154	1.07951		216	-199	1.1886		601	-249	1.15193		-534	-294	1.30642		-579	-349	1.27835		-949	-404	1.08844
	296	-24	1.31614		201	-69	1.11166		-289	-109	1.26247		301	-154	1.07906		226	-199	1.19135		611	-249	1.15346		-524	-294	1.30251		-569	-349	1.27738		-939	-404	1.09231
	306	-24	1.32963		211	-69	1.10492		-279	-109	1.2592		311	-154	1.0786		236	-199	1.19258		621	-249	1.155		-514	-294	1.29861		-559	-349	1.27642		-929	-404	1.09618
	316	-24	1.34164		221	-69	1.0904		-269	-109	1.25601		321	-154	1.07815		246	-199	1.1938		631	-249	1.15653		-504	-294	1.2947		-549	-349	1.27546		-919	-404	1.10005
	326	-24	1.34017		231	-69	1.09077		-259	-109	1.25354		331	-154	1.07769		256	-199	1.19502		641	-249	1.15554		-494	-294	1.29079		-539	-349	1.27449		-909	-404	1.10392
	336	-24	1.3354		241	-69	1.10051		-249	-109	1.25005		341	-154	1.07723		266	-199	1.19624		651	-249	1.15287		-484	-294	1.28688		-529	-349	1.27353		-899	-404	1.1079
	346	-24	1.34351		251	-69	1.11024		-239	-109	1.24573		351	-154	1.07678		276	-199	1.19747		661	-249	1.15269		-474	-294	1.28297		-519	-349	1.27257		-889	-404	1.11261
	356	-24	1.35163		261	-69	1.11997		-229	-109	1.24142		361	-154	1.07632		286	-199	1.19869		671	-249	1.15418		-464	-294	1.27906		-509	-349	1.27329		-879	-404	1.11467
	366	-24	1.35975		271	-69	1.1297		-219	-109	1.23711		371	-154	1.07445		296	-199	1.19991		681	-249	1.15568		-454	-294	1.27515		-499	-349	1.28922		-869	-404	1.11571
	376	-24	1.36786		281	-69	1.13944		-209	-109	1.2328		381	-154	1.05978		306	-199	1.19976		691	-249	1.15717		-444	-294	1.27209		-489	-349	1.30327		-859	-404	1.11675
	-394	-14	1.28368		291	-69	1.15073		-199	-109	1.22849		391	-154	1.04618		316	-199	1.18741		701	-249	1.15867		-434	-294	1.27666		-479	-349	1.30211		-849	-404	1.11779
	-384	-14	1.29615		301	-69	1.17548		-189	-109	1.22418		401	-154	1.04535		326	-199	1.17776		711	-249	1.16017		-424	-294	1.28024		-469	-349	1.30094		-839	-404	1.11884
	-374	-14	1.30862		311	-69	1.19204		-179	-109	1.21874		411	-154	1.04451		336	-199	1.18047		721	-249	1.16166		-414	-294	1.27617		-459	-349	1.29978		-829	-404	1.11988
	-364	-14	1.32109		321	-69	1.19443		-169	-109	1.20351		421	-154	1.04368		346	-199	1.18318		731	-249	1.16316		-404	-294	1.2721		-449	-349	1.29862		-819	-404	1.12092
	-354	-14	1.39585		331	-69	1.19681		-159	-109	1.19237		431	-154	1.04284		356	-199	1.18589		741	-249	1.16414		-394	-294	1.26804		-439	-349	1.29746		-809	-404	1.12196
	-344	-14	1.50043		341	-69	1.1992		-149	-109	1.19137		441	-154	1.042		366	-199	1.1886		751	-249	1.1611		-384	-294	1.26397		-429	-349	1.29629		-799	-404	1.123
	-334	-14	1.53371		351	-69	1.20159		-139	-109	1.19036		451	-154	1.04117		376	-199	1.19131		761	-249	1.16363		-374	-294	1.2599		-419	-349	1.29513		-789	-404	1.12404
	-324	-14	1.52573		361	-69	1.20398		-129	-109	1.18936		461	-154	1.04033		386	-199	1.19402		771	-249	1.17076		-364	-294	1.25584		-409	-349	1.29397		-779	-404	1.12508
	-314	-14	1.51775		371	-69	1.20636		-119	-109	1.18836		471	-154	1.04096		396	-199	1.19673		-789	-239	1.29758		-354	-294	1.25177		-399	-349	1.29281		-769	-404	1.12612
	-304	-14	1.50977		381	-69	1.24059		-109	-109	1.18736		481	-154	1.05449		406	-199	1.19851		-779	-239	1.30138		-344	-294	1.2477		-389	-349	1.29337		-759	-404	1.12989
	-294	-14	1.5018		391	-69	1.29624		-99	-109	1.18636		491	-154	1.06483		416	-199	1.19205		-769	-239	1.30518		-334	-294	1.24398		-379	-349	1.30952		-749	-404	1.13401
	-284	-14	1.49775		401	-69	1.32011		-89	-109	1.18325		501	-154	1.06208		426	-199	1.18766		-759	-239	1.30898		-324	-294	1.24382		-369	-349	1.32417		-739	-404	1.13441
	-274	-14	1.52785		411	-69	1.32273		-79	-109	1.16154		511	-154	1.05933		436	-199	1.19163		-749	-239	1.31278		-314	-294	1.24769		-359	-349	1.32327		-729	-404	1.133
	-264	-14	1.54886		421	-69	1.32535		-69	-109	1.14547		521	-154	1.05658		446	-199	1.1956		-739	-239	1.31657		-304	-294	1.2485		-349	-349	1.32237		-719	-404	1.13159
	-254	-14	1.53511		431	-69	1.32797		-59	-109	1.14842		531	-154	1.05384		456	-199	1.19957		-729	-239	1.32499		-294	-294	1.24931		-339	-349	1.32146		-709	-404	1.13017
	-244	-14	1.52136		-469	-59	1.15465		-49	-109	1.15137		541	-154	1.05109		466	-199	1.20354		-719	-239	1.3748		-284	-294	1.25011		-329	-349	1.32056		-699	-404	1.12876
	-234	-14	1.50762		-459	-59	1.24462		-39	-109	1.15433		551	-154	1.04834		476	-199	1.20751		-709	-239	1.41867		-274	-294	1.25092		-319	-349	1.31966		-689	-404	1.12735
	-224	-14	1.49387		-449	-59	1.28457		-29	-109	1.15728		561	-154	1.04559		486	-199	1.21147		-699	-239	1.42101		-264	-294	1.25172		-309	-349	1.31876		-679	-404	1.12593
	-214	-14	1.48012		-439	-59	1.29064		-19	-109	1.16023		571	-154	1.04617		496	-199	1.21544		-689	-239	1.42335		-254	-294	1.25253		-299	-349	1.31785		-669	-404	1.12452
	-204	-14	1.44833		-429	-59	1.29671		-9	-109	1.16318		581	-154	1.07663		506	-199	1.22051		-679	-239	1.42569		-244	-294	1.25333		-289	-349	1.31695		-659	-404	1.12311
	-194	-14	1.40606		-419	-59	1.30277		1	-109	1.16398		591	-154	1.10288		516	-199	1.2354		-669	-239	1.42804		-234	-294	1.25414		-279	-349	1.31605		-649	-404	1.12169
	-184	-14	1.38285		-409	-59	1.30884		11	-109	1.14537		-609	-144	1.30727		526	-199	1.24849		-659	-239	1.43038		-224	-294	1.25337		-269	-349	1.31493		-639	-404	1.12028
	-174	-14	1.37156		-399	-59	1.31491		21	-109	1.12878		-599	-144	1.31148		536	-199	1.25167		-649	-239	1.43272		-214	-294	1.23795		-259	-349	1.31175		-629	-404	1.12035
	-164	-14	1.36027		-389	-59	1.3293		31	-109	1.13158		-589	-144	1.31569		546	-199	1.25486		-639	-239	1.43506		-204	-294	1.21931		-249	-349	1.30703		-619	-404	1.13358
	-154	-14	1.34898		-379	-59	1.41724		41	-109	1.13439		-579	-144	1.3199		556	-199	1.25805		-629	-239	1.4374		-194	-294	1.21478		-239	-349	1.30419		-609	-404	1.14399
	-144	-14	1.33769		-369	-59	1.4882		51	-109	1.13719		-569	-144	1.32411		566	-199	1.26124		-619	-239	1.43792		-184	-294	1.21025		-229	-349	1.30135		-599	-404	1.1411
	-134	-14	1.32172		-359	-59	1.48467		61	-109	1.13999		-559	-144	1.32832		576	-199	1.26442		-609	-239	1.43621		-174	-294	1.20572		-219	-349	1.29851		-589	-404	1.1382
	-124	-14	1.26448		-349	-59	1.48114		71	-109	1.14279		-549	-144	1.33253		586	-199	1.26761		-599	-239	1.43575		-164	-294	1.2012		-209	-349	1.29567		-579	-404	1.13531
	-114	-14	1.21555		-339	-59	1.47761		81	-109	1.14559		-539	-144	1.33674		596	-199	1.2708		-589	-239	1.43659		-154	-294	1.19667		-199	-349	1.29283		-569	-404	1.13241
	-104	-14	1.20832		-329	-59	1.47408		91	-109	1.14835		-529	-144	1.34054		606	-199	1.27577		-579	-239	1.43742		-144	-294	1.19214		-189	-349	1.28999		-559	-404	1.12952
	-94	-14	1.20109		-319	-59	1.47056		101	-109	1.15052		-519	-144	1.3403		616	-199	1.29669		-569	-239	1.43825		-134	-294	1.18761		-179	-349	1.28715		-549	-404	1.12663
	-84	-14	1.19386		-309	-59	1.46703		111	-109	1.15145		-509	-144	1.3394		626	-199	1.31443		-559	-239	1.43908		-124	-294	1.18308		-169	-349	1.28431		-539	-404	1.12373
	-74	-14	1.18663		-299	-59	1.45001		121	-109	1.15282		-499	-144	1.34243		636	-199	1.31608		-549	-239	1.43991		-114	-294	1.17899		-159	-349	1.28147		-529	-404	1.12084
	-64	-14	1.1794		-289	-59	1.41887		131	-109	1.15418		-489	-144	1.34545		646	-199	1.31773		-539	-239	1.44074		-104	-294	1.17912		-149	-349	1.27799		-519	-404	1.11794
	-54	-14	1.14167		-279	-59	1.39803		141	-109	1.15555		-479	-144	1.34847		656	-199	1.31938		-529	-239	1.44157		-94	-294	1.18159		-139	-349	1.26884		-509	-404	1.11505
	-44	-14	1.0877		-269	-59	1.38628		151	-109	1.15692		-469	-144	1.3515		666	-199	1.32103		-519	-239	1.4397		-84	-294	1.18015		-129	-349	1.26094		-499	-404	1.11216
	-34	-14	1.06662		-259	-59	1.37453		161	-109	1.15828		-459	-144	1.35452		676	-199	1.32268		-509	-239	1.41311		-74	-294	1.17871		-119	-349	1.25878		-489	-404	1.12635
	-24	-14	1.06577		-249	-59	1.36278		171	-109	1.15965		-449	-144	1.35754		686	-199	1.32433		-499	-239	1.38623		-64	-294	1.17727		-109	-349	1.25663		-479	-404	1.15347
	-14	-14	1.06492		-239	-59	1.35102		181	-109	1.16107		-439	-144	1.36057		-694	-189	1.3348		-489	-239	1.3837		-54	-294	1.17583		-99	-349	1.25448		-469	-404	1.16458
	-4	-14	1.06408		-229	-59	1.33927		191	-109	1.16321		-429	-144	1.36074		-684	-189	1.36299		-479	-239	1.38117		-44	-294	1.17439		-89	-349	1.25232		-459	-404	1.16431
	6	-14	1.06323		-219	-59	1.32653		201	-109	1.16687		-419	-144	1.33467		-674	-189	1.38667		-469	-239	1.37865		-34	-294	1.17295		-79	-349	1.25017		-449	-404	1.16403
	16	-14	1.06035		-209	-59	1.30536		211	-109	1.17		-409	-144	1.3091		-664	-189	1.38373		-459	-239	1.37612		-24	-294	1.17151		-69	-349	1.24802		-439	-404	1.16376
	26	-14	1.04057		-199	-59	1.28987		221	-109	1.17312		-399	-144	1.30946		-654	-189	1.38079		-449	-239	1.3736		-14	-294	1.17007		-59	-349	1.24586		-429	-404	1.16349
	36	-14	1.03422		-189	-59	1.28329		231	-109	1.17625		-389	-144	1.30982		-644	-189	1.37786		-439	-239	1.37107		-4	-294	1.1701		-49	-349	1.24371		-419	-404	1.16322
	46	-14	1.04607		-179	-59	1.27672		241	-109	1.17938		-379	-144	1.31017		-634	-189	1.37492		-429	-239	1.36854		6	-294	1.18291		-39	-349	1.24156		-409	-404	1.16295
	56	-14	1.05792		-169	-59	1.27014		251	-109	1.18251		-369	-144	1.31053		-624	-189	1.37198		-419	-239	1.36602		16	-294	1.18988		-29	-349	1.239		-399	-404	1.16268
	66	-14	1.06977		-159	-59	1.26357		261	-109	1.18563		-359	-144	1.31089		-614	-189	1.36904		-409	-239	1.3643		26	-294	1.1836		-19	-349	1.23304		-389	-404	1.16241
	76	-14	1.08162		-149	-59	1.25699		271	-109	1.18818		-349	-144	1.31124		-604	-189	1.3661		-399	-239	1.36178		36	-294	1.17733		-9	-349	1.22892		-379	-404	1.16214
	86	-14	1.09346		-139	-59	1.25042		281	-109	1.18552		-339	-144	1.3116		-594	-189	1.36157		-389	-239	1.35758		46	-294	1.17105		1	-349	1.22839		-369	-404	1.16187
	96	-14	1.08277		-129	-59	1.22484		291	-109	1.1842		-329	-144	1.3111		-584	-189	1.34271		-379	-239	1.35285		56	-294	1.16477		11	-349	1.22785		-359	-404	1.16314
	106	-14	1.06022		-119	-59	1.18862		301	-109	1.18816		-319	-144	1.30264		-574	-189	1.32605		-369	-239	1.34812		66	-294	1.1585		21	-349	1.22732		-349	-404	1.17779
	116	-14	1.0621		-109	-59	1.17247		311	-109	1.19212		-309	-144	1.29316		-564	-189	1.32377		-359	-239	1.34339		76	-294	1.15222		31	-349	1.22679		-339	-404	1.18633
	126	-14	1.07917		-99	-59	1.16913		321	-109	1.19608		-299	-144	1.29142		-554	-189	1.32149		-349	-239	1.33866		86	-294	1.14595		41	-349	1.22625		-329	-404	1.18101
	136	-14	1.09624		-89	-59	1.1658		331	-109	1.20004		-289	-144	1.28968		-544	-189	1.31921		-339	-239	1.33393		96	-294	1.13967		51	-349	1.22572		-319	-404	1.17568
	146	-14	1.1133		-79	-59	1.16246		341	-109	1.204		-279	-144	1.28794		-534	-189	1.31693		-329	-239	1.3292		106	-294	1.13252		61	-349	1.22518		-309	-404	1.17036
	156	-14	1.13037		-69	-59	1.15912		351	-109	1.20796		-269	-144	1.2862		-524	-189	1.31466		-319	-239	1.32447		116	-294	1.11804		71	-349	1.22465		-299	-404	1.16503
	166	-14	1.14794		-59	-59	1.15579		361	-109	1.21272		-259	-144	1.28446		-514	-189	1.31238		-309	-239	1.32068		126	-294	1.10961		81	-349	1.22412		371	-404	1.08966
	176	-14	1.17008		-49	-59	1.14889		371	-109	1.22432		-249	-144	1.28272		-504	-189	1.3101		-299	-239	1.32534		136	-294	1.10909		91	-349	1.22356		381	-404	1.08968
	186	-14	1.19067		-39	-59	1.11043		381	-109	1.23131		-239	-144	1.28098		-494	-189	1.30412		-289	-239	1.32942		146	-294	1.10857		101	-349	1.22288		391	-404	1.08971
	196	-14	1.20659		-29	-59	1.07938		391	-109	1.23105		-229	-144	1.28061		-484	-189	1.26499		-279	-239	1.32509		156	-294	1.10805		111	-349	1.22319		401	-404	1.08973
	206	-14	1.22251		-19	-59	1.08033		401	-109	1.23079		-219	-144	1.29238		-474	-189	1.23011		-269	-239	1.32077		166	-294	1.10753		121	-349	1.22372		411	-404	1.08976
	216	-14	1.23843		-9	-59	1.08128		411	-109	1.23053		-209	-144	1.30113		-464	-189	1.22844		-259	-239	1.31644		176	-294	1.10701		131	-349	1.22424		421	-404	1.08978
	226	-14	1.25434		1	-59	1.08223		421	-109	1.23027		-199	-144	1.29757		-454	-189	1.22677		-249	-239	1.31212		186	-294	1.10649		141	-349	1.22477		431	-404	1.08981
	236	-14	1.27026		11	-59	1.08318		431	-109	1.23001		-189	-144	1.29401		-444	-189	1.22511		-239	-239	1.30779		196	-294	1.10597		151	-349	1.22529		441	-404	1.08983
	246	-14	1.27084		21	-59	1.08413		441	-109	1.22975		-179	-144	1.29044		-434	-189	1.22344		-229	-239	1.30346		206	-294	1.10545		161	-349	1.22582		451	-404	1.09095
	256	-14	1.25954		31	-59	1.08508		451	-109	1.23169		-169	-144	1.28688		-424	-189	1.22177		-219	-239	1.29914		216	-294	1.10383		171	-349	1.22635		461	-404	1.10191
	266	-14	1.26277		41	-59	1.09722		461	-109	1.25332		-159	-144	1.28332		-414	-189	1.2201		-209	-239	1.29481		226	-294	1.09267		181	-349	1.22687		471	-404	1.11138
	276	-14	1.27626		51	-59	1.11597		471	-109	1.27205		-149	-144	1.27975		-404	-189	1.21844		-199	-239	1.28577		236	-294	1.08509		191	-349	1.2274		481	-404	1.11097
	286	-14	1.28975		61	-59	1.1228		481	-109	1.27101		-139	-144	1.27619		-394	-189	1.21648		-189	-239	1.27433		246	-294	1.08736		201	-349	1.22792		491	-404	1.11056
	296	-14	1.30324		71	-59	1.12215		491	-109	1.26996		-129	-144	1.27244		-384	-189	1.21189		-179	-239	1.26811		256	-294	1.08962		211	-349	1.22872		501	-404	1.11015
	306	-14	1.31673		81	-59	1.12151		501	-109	1.26892		-119	-144	1.26722		-374	-189	1.207		-169	-239	1.26502		266	-294	1.09188		221	-349	1.23197		511	-404	1.10974
	316	-14	1.32838		91	-59	1.12086		511	-109	1.26788		-109	-144	1.26517		-364	-189	1.20468		-159	-239	1.26193		276	-294	1.09414		231	-349	1.23523		521	-404	1.10933
	326	-14	1.32317		101	-59	1.12021		-549	-99	1.28963		-99	-144	1.26492		-354	-189	1.20236		-149	-239	1.25884		286	-294	1.09641		241	-349	1.23607		531	-404	1.10893
	336	-14	1.31504		111	-59	1.11957		-539	-99	1.29024		-89	-144	1.26466		-344	-189	1.20004		-139	-239	1.25575		296	-294	1.09867		251	-349	1.2369		541	-404	1.10852
	346	-14	1.32316		121	-59	1.11611		-529	-99	1.29991		-79	-144	1.26441		-334	-189	1.19772		-129	-239	1.25266		306	-294	1.10093		261	-349	1.23774		551	-404	1.10811
	356	-14	1.33127		131	-59	1.08813		-519	-99	1.30924		-69	-144	1.26416		-324	-189	1.1954		-119	-239	1.24957		316	-294	1.10319		271	-349	1.23857		561	-404	1.1077
	366	-14	1.33939		141	-59	1.06997		-509	-99	1.30956		-59	-144	1.26391		-314	-189	1.19309		-109	-239	1.24648		326	-294	1.10542		281	-349	1.23941		571	-404	1.10729
	376	-14	1.34751		151	-59	1.07715		-499	-99	1.30989		-49	-144	1.26366		-304	-189	1.19077		-99	-239	1.24304		336	-294	1.10732		291	-349	1.24024		581	-404	1.10688
	-394	-4	1.29176		161	-59	1.08434		-489	-99	1.31022		-39	-144	1.2634		-294	-189	1.18938		-89	-239	1.23656		346	-294	1.1097		301	-349	1.24107		591	-404	1.11249
	-384	-4	1.30423		171	-59	1.09152		-479	-99	1.31054		-29	-144	1.26065		-284	-189	1.19636		-79	-239	1.23168		356	-294	1.11247		311	-349	1.24191		601	-404	1.12199
	-374	-4	1.3167		181	-59	1.09871		-469	-99	1.31087		-19	-144	1.23539		-274	-189	1.20188		-69	-239	1.22998		366	-294	1.11523		321	-349	1.24274		611	-404	1.12538
	-364	-4	1.32917		191	-59	1.10589		-459	-99	1.3112		-9	-144	1.21302		-264	-189	1.19899		-59	-239	1.22828		376	-294	1.11799		331	-349	1.24396		621	-404	1.12477
	-354	-4	1.40528		201	-59	1.11308		-449	-99	1.31217		1	-144	1.21321		-254	-189	1.1961		-49	-239	1.22657		386	-294	1.12075		341	-349	1.24871		631	-404	1.12416
	-344	-4	1.51214		211	-59	1.1068		-439	-99	1.31846		11	-144	1.21339		-244	-189	1.19321		-39	-239	1.22487		396	-294	1.12352		351	-349	1.2532		641	-404	1.12354
	-334	-4	1.54635		221	-59	1.09304		-429	-99	1.32014		21	-144	1.21357		-234	-189	1.19032		-29	-239	1.22317		406	-294	1.12628		361	-349	1.25419		651	-404	1.12293
	-324	-4	1.53837		231	-59	1.09372		-419	-99	1.31607		31	-144	1.21375		-224	-189	1.18743		-19	-239	1.22146		416	-294	1.12904		371	-349	1.25518		661	-404	1.12232
	-314	-4	1.53039		241	-59	1.10346		-409	-99	1.31199		41	-144	1.21394		-214	-189	1.18454		-9	-239	1.21976		426	-294	1.1318		381	-349	1.25617		671	-404	1.12171
	-304	-4	1.52241		251	-59	1.11319		-399	-99	1.30791		51	-144	1.21412		-204	-189	1.18166		1	-239	1.21806		436	-294	1.13451		391	-349	1.25716		681	-404	1.12109
	-294	-4	1.51443		261	-59	1.12292		-389	-99	1.30384		61	-144	1.2143		-194	-189	1.1791		11	-239	1.21979		446	-294	1.13656		401	-349	1.25816		691	-404	1.12048
	-284	-4	1.51001		271	-59	1.13265		-379	-99	1.29976		71	-144	1.21167		-184	-189	1.17969		21	-239	1.224		456	-294	1.13704		411	-349	1.25915		701	-404	1.11987
	-274	-4	1.53636		281	-59	1.14239		-369	-99	1.29569		81	-144	1.18364		-174	-189	1.18133		31	-239	1.22489		466	-294	1.138		421	-349	1.26014		711	-404	1.11926
	-264	-4	1.554		291	-59	1.15364		-359	-99	1.29141		91	-144	1.15772		-164	-189	1.17998		41	-239	1.2235		476	-294	1.13895		431	-349	1.26113		721	-404	1.11744
	-254	-4	1.54025		301	-59	1.17795		-349	-99	1.28526		101	-144	1.1571		-154	-189	1.17862		51	-239	1.2221		486	-294	1.13991		441	-349	1.26212		731	-404	1.10491
	-244	-4	1.5265		311	-59	1.19412		-339	-99	1.28006		111	-144	1.15649		-144	-189	1.17727		61	-239	1.22071		496	-294	1.14086		451	-349	1.26326		741	-404	1.09406
	-234	-4	1.51276		321	-59	1.19651		-329	-99	1.27678		121	-144	1.15587		-134	-189	1.17592		71	-239	1.21932		506	-294	1.14182		461	-349	1.26577		751	-404	1.09399
	-224	-4	1.49901		331	-59	1.1989		-319	-99	1.2735		131	-144	1.15526		-124	-189	1.17456		81	-239	1.21793		516	-294	1.14278		471	-349	1.26803		761	-404	1.09392
	-214	-4	1.48526		341	-59	1.20129		-309	-99	1.27023		141	-144	1.15464		-114	-189	1.17321		91	-239	1.21654		526	-294	1.14373		481	-349	1.2689		771	-404	1.09386
	-204	-4	1.45059		351	-59	1.20367		-299	-99	1.26695		151	-144	1.15403		-104	-189	1.17186		101	-239	1.21514		536	-294	1.14469		491	-349	1.26977		781	-404	1.09379
	-194	-4	1.40356		361	-59	1.20606		-289	-99	1.26367		161	-144	1.15341		-94	-189	1.17102		111	-239	1.21442		546	-294	1.1447		501	-349	1.27064		791	-404	1.09372
	-184	-4	1.37844		371	-59	1.20845		-279	-99	1.2604		171	-144	1.15104		-84	-189	1.17492		121	-239	1.21978		556	-294	1.136		511	-349	1.27151		801	-404	1.09366
	-174	-4	1.36715		381	-59	1.24652		-269	-99	1.25704		181	-144	1.13282		-74	-189	1.17901		131	-239	1.22501		566	-294	1.12628		521	-349	1.27238		811	-404	1.09359
	-164	-4	1.35586		391	-59	1.30857		-259	-99	1.25287		191	-144	1.11638		-64	-189	1.17845		141	-239	1.22421		576	-294	1.12507		531	-349	1.27325		821	-404	1.09352
	-154	-4	1.34457		401	-59	1.33501		-249	-99	1.24785		201	-144	1.11578		-54	-189	1.17788		151	-239	1.2234		586	-294	1.12386		541	-349	1.27412		831	-404	1.09345
	-144	-4	1.33328		411	-59	1.33763		-239	-99	1.24354		211	-144	1.11519		-44	-189	1.17731		161	-239	1.2226		596	-294	1.12265		551	-349	1.27499		841	-404	1.09339
	-134	-4	1.31727		421	-59	1.34025		-229	-99	1.23923		221	-144	1.11459		-34	-189	1.17674		171	-239	1.2218		606	-294	1.12144		561	-349	1.27586		851	-404	1.09332
	-124	-4	1.25963		431	-59	1.34287		-219	-99	1.23492		231	-144	1.114		-24	-189	1.17618		181	-239	1.221		616	-294	1.12023		571	-349	1.27579		861	-404	1.07958
	-114	-4	1.21034		-479	-49	1.12079		-209	-99	1.23061		241	-144	1.1134		-14	-189	1.17561		191	-239	1.2202		626	-294	1.11902		581	-349	1.26723		871	-404	1.05689
	-104	-4	1.20311		-469	-49	1.1778		-199	-99	1.2263		251	-144	1.11281		-4	-189	1.17504		201	-239	1.2194		636	-294	1.11781		591	-349	1.25945		881	-404	1.04796
	-94	-4	1.19588		-459	-49	1.26965		-189	-99	1.22199		261	-144	1.11221		6	-189	1.17471		211	-239	1.2186		646	-294	1.1166		601	-349	1.26014		891	-404	1.04814
	-84	-4	1.18865		-449	-49	1.30907		-179	-99	1.21643		271	-144	1.11012		16	-189	1.17653		221	-239	1.20527		656	-294	1.11382		611	-349	1.26082		901	-404	1.04833
	-74	-4	1.18142		-439	-49	1.31353		-169	-99	1.2		281	-144	1.09455		26	-189	1.17834		231	-239	1.18416		666	-294	1.09684		621	-349	1.26151		911	-404	1.04852
	-64	-4	1.17418		-429	-49	1.31799		-159	-99	1.18779		291	-144	1.0806		36	-189	1.17803		241	-239	1.17596		676	-294	1.08108		631	-349	1.2622		921	-404	1.0487
	-54	-4	1.13722		-419	-49	1.32245		-149	-99	1.18679		301	-144	1.08015		46	-189	1.17772		251	-239	1.1761		686	-294	1.07949		641	-349	1.26289		931	-404	1.04889
	-44	-4	1.08452		-409	-49	1.32692		-139	-99	1.18579		311	-144	1.07969		56	-189	1.17741		261	-239	1.17625		696	-294	1.07789		651	-349	1.26358		941	-404	1.04908
	-34	-4	1.06395		-399	-49	1.33138		-129	-99	1.18479		321	-144	1.07923		66	-189	1.17711		271	-239	1.1764		706	-294	1.07629		661	-349	1.26426		951	-404	1.04926
	-24	-4	1.06311		-389	-49	1.34379		-119	-99	1.18379		331	-144	1.07878		76	-189	1.1768		281	-239	1.17654		716	-294	1.07469		671	-349	1.26495		961	-404	1.04945
	-14	-4	1.06226		-379	-49	1.42635		-109	-99	1.18279		341	-144	1.07832		86	-189	1.17649		291	-239	1.17669		726	-294	1.0731		681	-349	1.26564		971	-404	1.04963
	-4	-4	1.06141		-369	-49	1.49135		-99	-99	1.18178		351	-144	1.07787		96	-189	1.17618		301	-239	1.17683		736	-294	1.0715		691	-349	1.26434		981	-404	1.04982
	6	-4	1.06056		-359	-49	1.48521		-89	-99	1.17864		361	-144	1.07741		106	-189	1.17622		311	-239	1.17698		746	-294	1.0699		701	-349	1.24514		991	-404	1.04842
	16	-4	1.05746		-349	-49	1.47906		-79	-99	1.15663		371	-144	1.0757		116	-189	1.17941		321	-239	1.17348		756	-294	1.06831		711	-349	1.22775		1001	-404	1.03259
	26	-4	1.03549		-339	-49	1.47292		-69	-99	1.1403		381	-144	1.06263		126	-189	1.18285		331	-239	1.13738		766	-294	1.06469		721	-349	1.22824		1011	-404	1.01757
	36	-4	1.02718		-329	-49	1.46677		-59	-99	1.14325		391	-144	1.05048		136	-189	1.18319		341	-239	1.10623		776	-294	1.04297		731	-349	1.22873		1021	-404	1.01687
	46	-4	1.03902		-319	-49	1.46063		-49	-99	1.1462		401	-144	1.04964		146	-189	1.18354		351	-239	1.10786		786	-294	1.02412		741	-349	1.22923		1031	-404	1.01618
	56	-4	1.05087		-309	-49	1.45449		-39	-99	1.14915		411	-144	1.04881		156	-189	1.18388		361	-239	1.10949		796	-294	1.02347		751	-349	1.22972		1041	-404	1.01548
	66	-4	1.06272		-299	-49	1.43472		-29	-99	1.1521		421	-144	1.04797		166	-189	1.18422		371	-239	1.11112		806	-294	1.02282		761	-349	1.23021		1051	-404	1.01478
	76	-4	1.07457		-289	-49	1.40263		-19	-99	1.15505		431	-144	1.04714		176	-189	1.18457		381	-239	1.11275		816	-294	1.02217		771	-349	1.2307		1061	-404	1.01409
	86	-4	1.08642		-279	-49	1.38222		-9	-99	1.158		441	-144	1.0463		186	-189	1.18491		391	-239	1.11438		826	-294	1.02151		781	-349	1.23119		1071	-404	1.01339
	96	-4	1.07731		-269	-49	1.37094		1	-99	1.15891		451	-144	1.04547		196	-189	1.18525		401	-239	1.11601		836	-294	1.02086		791	-349	1.23168		1081	-404	1.01269
	106	-4	1.05743		-259	-49	1.35966		11	-99	1.14139		461	-144	1.04463		206	-189	1.18566		411	-239	1.11764		846	-294	1.02021		801	-349	1.23217		1091	-404	1.012
	116	-4	1.06039		-249	-49	1.34838		21	-99	1.12577		471	-144	1.04541		216	-189	1.18671		421	-239	1.11927		856	-294	1.01956		811	-349	1.23041		1101	-404	1.0113
	126	-4	1.07746		-239	-49	1.33711		31	-99	1.12857		481	-144	1.06056		226	-189	1.1885		431	-239	1.10684		866	-294	1.01891		821	-349	1.20837		1111	-404	1.0106
	136	-4	1.09452		-229	-49	1.32583		41	-99	1.13137		491	-144	1.07235		236	-189	1.18972		441	-239	1.08554		876	-294	1.01591		831	-349	1.18851		1121	-404	1.00991
	146	-4	1.11159		-219	-49	1.31286		51	-99	1.13418		501	-144	1.0696		246	-189	1.19094		451	-239	1.07867		886	-294	1		841	-349	1.18893		1131	-404	1.00389
	156	-4	1.12866		-209	-49	1.28537		61	-99	1.13698		511	-144	1.06685		256	-189	1.19217		461	-239	1.08121		-904	-284	1.1254		851	-349	1.18935		1141	-404	1
	166	-4	1.14624		-199	-49	1.26455		71	-99	1.13978		521	-144	1.0641		266	-189	1.19339		471	-239	1.08375		-894	-284	1.1294		861	-349	1.18977		1151	-404	1
	176	-4	1.16842		-189	-49	1.2588		81	-99	1.14258		531	-144	1.06135		276	-189	1.19461		481	-239	1.0863		-884	-284	1.1357		871	-349	1.19019		1161	-404	1
	186	-4	1.18905		-179	-49	1.25305		91	-99	1.14553		541	-144	1.0586		286	-189	1.19584		491	-239	1.08884		-874	-284	1.16288		881	-349	1.19061		1171	-404	1
	196	-4	1.20497		-169	-49	1.24731		101	-99	1.14966		551	-144	1.05585		296	-189	1.19706		501	-239	1.09138		-864	-284	1.18881		891	-349	1.19103		-1179	-394	1.0177
	206	-4	1.22088		-159	-49	1.24156		111	-99	1.15235		561	-144	1.05311		306	-189	1.19695		511	-239	1.09392		-854	-284	1.19396		901	-349	1.19145		-1169	-394	1.01835
	216	-4	1.2368		-149	-49	1.23581		121	-99	1.15372		571	-144	1.05409		316	-189	1.18506		521	-239	1.09646		-844	-284	1.19911		911	-349	1.19187		-1159	-394	1.02233
	226	-4	1.25272		-139	-49	1.23006		131	-99	1.15509		581	-144	1.08859		326	-189	1.17582		531	-239	1.10097		-834	-284	1.20427		921	-349	1.19229		-1149	-394	1.02778
	236	-4	1.26864		-129	-49	1.2021		141	-99	1.15645		591	-144	1.11846		336	-189	1.17853		541	-239	1.12313		-824	-284	1.20942		931	-349	1.19117		-1139	-394	1.0301
	246	-4	1.26585		-119	-49	1.16195		151	-99	1.15782		-619	-134	1.28669		346	-189	1.18124		551	-239	1.1424		-814	-284	1.21457		941	-349	1.17631		-1129	-394	1.03242
	256	-4	1.24891		-109	-49	1.14554		161	-99	1.15919		-609	-134	1.31446		356	-189	1.18395		561	-239	1.14394		-804	-284	1.21972		951	-349	1.16396		-1119	-394	1.03474
	266	-4	1.24987		-99	-49	1.14408		171	-99	1.16055		-599	-134	1.31867		366	-189	1.18666		571	-239	1.14547		-794	-284	1.22488		961	-349	1.16546		-1109	-394	1.03706
	276	-4	1.26336		-89	-49	1.14262		181	-99	1.162		-589	-134	1.32288		376	-189	1.18937		581	-239	1.14701		-784	-284	1.23003		971	-349	1.16696		-1099	-394	1.03938
	286	-4	1.27685		-79	-49	1.14116		191	-99	1.16436		-579	-134	1.32709		386	-189	1.19208		591	-239	1.14854		-774	-284	1.23763		981	-349	1.16846		-1089	-394	1.0417
	296	-4	1.29034		-69	-49	1.1397		201	-99	1.16823		-569	-134	1.3313		396	-189	1.19479		601	-239	1.15008		-764	-284	1.26709		991	-349	1.16996		-1079	-394	1.04402
	306	-4	1.30383		-59	-49	1.13824		211	-99	1.17135		-559	-134	1.33551		406	-189	1.1966		611	-239	1.15161		-754	-284	1.292		1001	-349	1.17146		-1069	-394	1.04634
	316	-4	1.31511		-49	-49	1.1334		221	-99	1.17448		-549	-134	1.33972		416	-189	1.19051		621	-239	1.15315		-744	-284	1.29481		1011	-349	1.17296		-1059	-394	1.04866
	326	-4	1.30618		-39	-49	1.09842		231	-99	1.17761		-539	-134	1.34393		426	-189	1.18644		631	-239	1.15468		-734	-284	1.29762		1021	-349	1.17446		-1049	-394	1.05098
	336	-4	1.29469		-29	-49	1.06854		241	-99	1.18074		-529	-134	1.34763		436	-189	1.19041		641	-239	1.1545		-724	-284	1.30044		-1029	-339	1.13418		-1039	-394	1.0533
	346	-4	1.3028		-19	-49	1.06902		251	-99	1.18386		-519	-134	1.34637		446	-189	1.19438		651	-239	1.15317		-714	-284	1.30325		-1019	-339	1.13448		-1029	-394	1.05797
	356	-4	1.31092		-9	-49	1.0695		261	-99	1.18699		-509	-134	1.34457		456	-189	1.19835		661	-239	1.15351		-704	-284	1.30606		-1009	-339	1.13479		-1019	-394	1.06426
	366	-4	1.31903		1	-49	1.06997		271	-99	1.1896		-499	-134	1.34759		466	-189	1.20231		671	-239	1.15501		-694	-284	1.30888		-999	-339	1.1351		-1009	-394	1.06822
	376	-4	1.32715		11	-49	1.07045		281	-99	1.18759		-489	-134	1.35062		476	-189	1.20628		681	-239	1.15651		-684	-284	1.31169		-989	-339	1.13817		-999	-394	1.0706
	-394	6	1.29984		21	-49	1.07092		291	-99	1.18685		-479	-134	1.35364		486	-189	1.21025		691	-239	1.158		-674	-284	1.3145		-979	-339	1.16616		-989	-394	1.07298
	-384	6	1.31231		31	-49	1.0714		301	-99	1.19081		-469	-134	1.35666		496	-189	1.21422		701	-239	1.1595		-664	-284	1.31773		-969	-339	1.19172		-979	-394	1.07536
	-374	6	1.32478		41	-49	1.08695		311	-99	1.19477		-459	-134	1.35969		506	-189	1.21941		711	-239	1.16099		-654	-284	1.32426		-959	-339	1.1924		-969	-394	1.07773
	-364	6	1.33725		51	-49	1.11225		321	-99	1.19873		-449	-134	1.36271		516	-189	1.23555		721	-239	1.16249		-644	-284	1.32707		-949	-339	1.19308		-959	-394	1.08011
	-354	6	1.41471		61	-49	1.12213		331	-99	1.20269		-439	-134	1.36573		526	-189	1.24975		731	-239	1.16399		-634	-284	1.3262		-939	-339	1.19376		-949	-394	1.08249
	-344	6	1.52385		71	-49	1.12195		341	-99	1.20665		-429	-134	1.36572		536	-189	1.25294		741	-239	1.16492		-624	-284	1.32533		-929	-339	1.19444		-939	-394	1.08487
	-334	6	1.55898		81	-49	1.12176		351	-99	1.21061		-419	-134	1.33778		546	-189	1.25613		751	-239	1.16132		-614	-284	1.32446		-919	-339	1.19512		-929	-394	1.08724
	-324	6	1.551		91	-49	1.12157		361	-99	1.21541		-409	-134	1.31052		556	-189	1.25931		761	-239	1.16335		-604	-284	1.32359		-909	-339	1.1958		-919	-394	1.08962
	-314	6	1.54302		101	-49	1.12139		371	-99	1.22733		-399	-134	1.31088		566	-189	1.2625		771	-239	1.17048		-594	-284	1.32272		-899	-339	1.19648		-909	-394	1.092
	-304	6	1.53505		111	-49	1.1212		381	-99	1.23462		-389	-134	1.31124		576	-189	1.26569		781	-239	1.17761		-584	-284	1.32185		-889	-339	1.19717		-899	-394	1.0945
	-294	6	1.52707		121	-49	1.11812		391	-99	1.23436		-379	-134	1.31159		586	-189	1.26888		-799	-229	1.3013		-574	-284	1.32098		-879	-339	1.19785		-889	-394	1.09795
	-284	6	1.52226		131	-49	1.08977		401	-99	1.2341		-369	-134	1.31195		596	-189	1.27206		-789	-229	1.3051		-564	-284	1.32011		-869	-339	1.20029		-879	-394	1.09953
	-274	6	1.54487		141	-49	1.0707		411	-99	1.23384		-359	-134	1.31231		606	-189	1.27719		-779	-229	1.3089		-554	-284	1.31864		-859	-339	1.21853		-869	-394	1.09996
	-264	6	1.55914		151	-49	1.07765		421	-99	1.23358		-349	-134	1.31267		616	-189	1.29968		-769	-229	1.3127		-544	-284	1.31145		-849	-339	1.2348		-859	-394	1.1004
	-254	6	1.54539		161	-49	1.0846		431	-99	1.23332		-339	-134	1.31302		626	-189	1.31884		-759	-229	1.3165		-534	-284	1.3022		-839	-339	1.23523		-849	-394	1.10083
	-244	6	1.53164		171	-49	1.09155		441	-99	1.23305		-329	-134	1.31236		636	-189	1.32049		-749	-229	1.3203		-524	-284	1.29838		-829	-339	1.23566		-839	-394	1.10127
	-234	6	1.51789		181	-49	1.0985		451	-99	1.2354		-319	-134	1.30232		646	-189	1.32214		-739	-229	1.3241		-514	-284	1.29456		-819	-339	1.2361		-829	-394	1.1017
	-224	6	1.50415		191	-49	1.10546		461	-99	1.2611		-309	-134	1.29143		656	-189	1.32379		-729	-229	1.33256		-504	-284	1.29074		-809	-339	1.23653		-819	-394	1.10214
	-214	6	1.4904		201	-49	1.11241		471	-99	1.2835		-299	-134	1.28969		666	-189	1.32544		-719	-229	1.38277		-494	-284	1.28692		-799	-339	1.23696		-809	-394	1.10257
	-204	6	1.45286		211	-49	1.10645		481	-99	1.28246		-289	-134	1.28795		676	-189	1.32709		-709	-229	1.427		-484	-284	1.2831		-789	-339	1.2374		-799	-394	1.10301
	-194	6	1.40105		221	-49	1.09267		491	-99	1.28141		-279	-134	1.2862		686	-189	1.32874		-699	-229	1.42934		-474	-284	1.27928		-779	-339	1.23783		-789	-394	1.10344
	-184	6	1.37403		231	-49	1.09232		501	-99	1.28037		-269	-134	1.28446		696	-189	1.33039		-689	-229	1.43169		-464	-284	1.27546		-769	-339	1.23827		-779	-394	1.10388
	-174	6	1.36274		241	-49	1.10065		511	-99	1.27933		-259	-134	1.28272		-704	-179	1.3441		-679	-229	1.43403		-454	-284	1.27164		-759	-339	1.2387		-769	-394	1.10431
	-164	6	1.35145		251	-49	1.10898		-549	-89	1.30513		-249	-134	1.28098		-694	-179	1.34561		-669	-229	1.43637		-444	-284	1.26859		-749	-339	1.24028		-759	-394	1.10726
	-154	6	1.34016		261	-49	1.1173		-539	-89	1.30541		-239	-134	1.27924		-684	-179	1.37157		-659	-229	1.43871		-434	-284	1.27238		-739	-339	1.25214		-749	-394	1.11085
	-144	6	1.32887		271	-49	1.12563		-529	-89	1.31188		-229	-134	1.27875		-674	-179	1.39324		-649	-229	1.44105		-424	-284	1.2753		-729	-339	1.26231		-739	-394	1.11122
	-134	6	1.31282		281	-49	1.13396		-519	-89	1.31831		-219	-134	1.2893		-664	-179	1.39031		-639	-229	1.44339		-414	-284	1.27137		-719	-339	1.26213		-729	-394	1.1099
	-124	6	1.25478		291	-49	1.14371		-509	-89	1.31863		-209	-134	1.29696		-654	-179	1.38737		-629	-229	1.44574		-404	-284	1.26743		-709	-339	1.26195		-719	-394	1.10858
	-114	6	1.20513		301	-49	1.16596		-499	-89	1.31896		-199	-134	1.29339		-644	-179	1.38443		-619	-229	1.44538		-394	-284	1.26349		-699	-339	1.26178		-709	-394	1.10726
	-104	6	1.1979		311	-49	1.18202		-489	-89	1.31929		-189	-134	1.28983		-634	-179	1.38149		-609	-229	1.44221		-384	-284	1.25956		-689	-339	1.2616		-699	-394	1.10594
	-94	6	1.19067		321	-49	1.18509		-479	-89	1.31962		-179	-134	1.28627		-624	-179	1.37855		-599	-229	1.44118		-374	-284	1.25562		-679	-339	1.26143		-689	-394	1.10462
	-84	6	1.18344		331	-49	1.18815		-469	-89	1.31994		-169	-134	1.2827		-614	-179	1.37562		-589	-229	1.44201		-364	-284	1.25169		-669	-339	1.26125		-679	-394	1.1033
	-74	6	1.17621		341	-49	1.19122		-459	-89	1.32027		-159	-134	1.27914		-604	-179	1.37268		-579	-229	1.44284		-354	-284	1.24775		-659	-339	1.26107		-669	-394	1.10198
	-64	6	1.16897		351	-49	1.19429		-449	-89	1.32105		-149	-134	1.27558		-594	-179	1.36798		-569	-229	1.44367		-344	-284	1.24382		-649	-339	1.2609		-659	-394	1.10066
	-54	6	1.13277		361	-49	1.19736		-439	-89	1.32544		-139	-134	1.27201		-584	-179	1.34748		-559	-229	1.4445		-334	-284	1.2401		-639	-339	1.26072		-649	-394	1.09934
	-44	6	1.08135		371	-49	1.20042		-429	-89	1.32541		-129	-134	1.2683		-574	-179	1.32933		-549	-229	1.44533		-324	-284	1.23876		-629	-339	1.26165		-639	-394	1.09802
	-34	6	1.06129		381	-49	1.24277		-419	-89	1.32134		-119	-134	1.26353		-564	-179	1.32705		-539	-229	1.44616		-314	-284	1.24139		-619	-339	1.27245		-629	-394	1.09806
	-24	6	1.06044		391	-49	1.31156		-409	-89	1.31726		-109	-134	1.26188		-554	-179	1.32477		-529	-229	1.44699		-304	-284	1.2421		-609	-339	1.28144		-619	-394	1.11038
	-14	6	1.05959		401	-49	1.3412		-399	-89	1.31319		-99	-134	1.26163		-544	-179	1.3225		-519	-229	1.44479		-294	-284	1.24281		-599	-339	1.28048		-609	-394	1.12095
	-4	6	1.05874		411	-49	1.34459		-389	-89	1.30911		-89	-134	1.26138		-534	-179	1.32022		-509	-229	1.41497		-284	-284	1.24352		-589	-339	1.27951		-599	-394	1.11919
	6	6	1.05789		421	-49	1.34799		-379	-89	1.30504		-79	-134	1.26113		-524	-179	1.31794		-499	-229	1.38516		-274	-284	1.24423		-579	-339	1.27855		-589	-394	1.11744
	16	6	1.05457		431	-49	1.35138		-369	-89	1.30096		-69	-134	1.26088		-514	-179	1.31566		-489	-229	1.38263		-264	-284	1.24493		-569	-339	1.27759		-579	-394	1.11569
	26	6	1.03041		-479	-39	1.14311		-359	-89	1.29648		-59	-134	1.26062		-504	-179	1.31338		-479	-229	1.38011		-254	-284	1.24564		-559	-339	1.27662		-569	-394	1.11394
	36	6	1.02013		-469	-39	1.20242		-349	-89	1.2883		-49	-134	1.26037		-494	-179	1.30734		-469	-229	1.37758		-244	-284	1.24635		-549	-339	1.27566		-559	-394	1.11218
	46	6	1.03198		-459	-39	1.29624		-339	-89	1.28126		-39	-134	1.26012		-484	-179	1.26759		-459	-229	1.37505		-234	-284	1.24706		-539	-339	1.2747		-549	-394	1.11043
	56	6	1.04382		-449	-39	1.33431		-329	-89	1.27798		-29	-134	1.25739		-474	-179	1.23214		-449	-229	1.37253		-224	-284	1.24642		-529	-339	1.27373		-539	-394	1.10868
	66	6	1.05567		-439	-39	1.33609		-319	-89	1.2747		-19	-134	1.23242		-464	-179	1.23047		-439	-229	1.37		-214	-284	1.23326		-519	-339	1.27277		-529	-394	1.10693
	76	6	1.06752		-429	-39	1.33786		-309	-89	1.27143		-9	-134	1.21031		-454	-179	1.2288		-429	-229	1.36748		-204	-284	1.21684		-509	-339	1.27343		-519	-394	1.10518
	86	6	1.07937		-419	-39	1.33964		-299	-89	1.26815		1	-134	1.21049		-444	-179	1.22714		-419	-229	1.36495		-194	-284	1.21243		-499	-339	1.28872		-509	-394	1.10342
	96	6	1.07185		-409	-39	1.34141		-289	-89	1.26487		11	-134	1.21067		-434	-179	1.22547		-409	-229	1.36313		-184	-284	1.20803		-489	-339	1.30221		-499	-394	1.10167
	106	6	1.05464		-399	-39	1.34319		-279	-89	1.2616		21	-134	1.21085		-424	-179	1.2238		-399	-229	1.36045		-174	-284	1.20363		-479	-339	1.30104		-489	-394	1.11576
	116	6	1.05868		-389	-39	1.35263		-269	-89	1.25807		31	-134	1.21104		-414	-179	1.22213		-389	-229	1.35619		-164	-284	1.19922		-469	-339	1.29988		-479	-394	1.14125
	126	6	1.07575		-379	-39	1.42951		-259	-89	1.2522		41	-134	1.21122		-404	-179	1.22047		-379	-229	1.35146		-154	-284	1.19482		-459	-339	1.29872		-469	-394	1.1515
	136	6	1.09281		-369	-39	1.48759		-249	-89	1.24566		51	-134	1.2114		-394	-179	1.21845		-369	-229	1.34673		-144	-284	1.19042		-449	-339	1.29756		-459	-394	1.1512
	146	6	1.10988		-359	-39	1.47707		-239	-89	1.24135		61	-134	1.21158		-384	-179	1.2132		-359	-229	1.342		-134	-284	1.18601		-439	-339	1.29639		-449	-394	1.15089
	156	6	1.12695		-349	-39	1.46655		-229	-89	1.23704		71	-134	1.20905		-374	-179	1.20772		-349	-229	1.33727		-124	-284	1.18161		-429	-339	1.29523		-439	-394	1.15059
	166	6	1.14453		-339	-39	1.45603		-219	-89	1.23273		81	-134	1.18203		-364	-179	1.2054		-339	-229	1.33254		-114	-284	1.17763		-419	-339	1.29407		-429	-394	1.15029
	176	6	1.16675		-329	-39	1.44551		-209	-89	1.22841		91	-134	1.15701		-354	-179	1.20308		-329	-229	1.32781		-104	-284	1.17779		-409	-339	1.2929		-419	-394	1.14998
	186	6	1.18743		-319	-39	1.43499		-199	-89	1.2241		101	-134	1.15639		-344	-179	1.20076		-319	-229	1.32308		-94	-284	1.18018		-399	-339	1.29174		-409	-394	1.14968
	196	6	1.20334		-309	-39	1.42447		-189	-89	1.21979		111	-134	1.15578		-334	-179	1.19844		-309	-229	1.31935		-84	-284	1.17874		-389	-339	1.29225		-399	-394	1.14938
	206	6	1.21926		-299	-39	1.3989		-179	-89	1.21412		121	-134	1.15516		-324	-179	1.19612		-299	-229	1.32458		-74	-284	1.1773		-379	-339	1.30785		-389	-394	1.14908
	216	6	1.23518		-289	-39	1.3632		-169	-89	1.1965		131	-134	1.15455		-314	-179	1.1938		-289	-229	1.32918		-64	-284	1.17586		-369	-339	1.322		-379	-394	1.14877
	226	6	1.2511		-279	-39	1.34269		-159	-89	1.18322		141	-134	1.15393		-304	-179	1.19149		-279	-229	1.32486		-54	-284	1.17443		-359	-339	1.3211		-369	-394	1.14847
	236	6	1.26701		-269	-39	1.33218		-149	-89	1.18222		151	-134	1.15332		-294	-179	1.19001		-269	-229	1.32053		-44	-284	1.17299		-349	-339	1.3202		-359	-394	1.14964
	246	6	1.26086		-259	-39	1.32167		-139	-89	1.18122		161	-134	1.1527		-284	-179	1.19609		-259	-229	1.31621		-34	-284	1.17155		-339	-339	1.31929		-349	-394	1.16369
	256	6	1.23828		-249	-39	1.31116		-129	-89	1.18022		171	-134	1.15035		-274	-179	1.20079		-249	-229	1.31188		-24	-284	1.17011		-329	-339	1.31839		-339	-394	1.17345
	266	6	1.23697		-239	-39	1.30066		-119	-89	1.17921		181	-134	1.13237		-264	-179	1.1979		-239	-229	1.30755		-14	-284	1.16867		-319	-339	1.31749		-329	-394	1.17
	276	6	1.25046		-229	-39	1.29015		-109	-89	1.17821		191	-134	1.11614		-254	-179	1.19501		-229	-229	1.30323		-4	-284	1.1685		-309	-339	1.31658		-319	-394	1.16656
	286	6	1.26395		-219	-39	1.2776		-99	-89	1.17721		201	-134	1.11555		-244	-179	1.19213		-219	-229	1.2989		6	-284	1.17925		-299	-339	1.31568		-309	-394	1.16312
	296	6	1.27744		-209	-39	1.24743		-89	-89	1.17404		211	-134	1.11495		-234	-179	1.18924		-209	-229	1.29458		16	-284	1.18456		-289	-339	1.31478		-299	-394	1.15968
	306	6	1.29093		-199	-39	1.22482		-79	-89	1.15173		221	-134	1.11436		-224	-179	1.18635		-199	-229	1.2857		26	-284	1.17849		-279	-339	1.31388		-289	-394	1.15623
	316	6	1.30185		-189	-39	1.22044		-69	-89	1.13512		231	-134	1.11376		-214	-179	1.18346		-189	-229	1.27454		36	-284	1.17242		-269	-339	1.3128		-279	-394	1.15279
	326	6	1.28919		-179	-39	1.21607		-59	-89	1.13807		241	-134	1.11317		-204	-179	1.18057		-179	-229	1.26843		46	-284	1.16635		-259	-339	1.30995		-269	-394	1.14935
	336	6	1.27433		-169	-39	1.21169		-49	-89	1.14102		251	-134	1.11257		-194	-179	1.17801		-169	-229	1.26534		56	-284	1.16028		-249	-339	1.30553		-259	-394	1.14591
	346	6	1.28245		-159	-39	1.20732		-39	-89	1.14397		261	-134	1.11198		-184	-179	1.17857		-159	-229	1.26225		66	-284	1.15421		-239	-339	1.30269		-249	-394	1.14246
	356	6	1.29056		-149	-39	1.20295		-29	-89	1.14693		271	-134	1.10995		-174	-179	1.18017		-149	-229	1.25916		76	-284	1.14814		-229	-339	1.29985		-239	-394	1.13902
	366	6	1.29868		-139	-39	1.19857		-19	-89	1.14988		281	-134	1.09504		-164	-179	1.17882		-139	-229	1.25607		86	-284	1.14206		-219	-339	1.29701		-229	-394	1.13558
	376	6	1.30679		-129	-39	1.1703		-9	-89	1.15283		291	-134	1.08169		-154	-179	1.17747		-129	-229	1.25298		96	-284	1.13599		-209	-339	1.29417		-219	-394	1.13488
	-394	16	1.30793		-119	-39	1.12972		1	-89	1.15384		301	-134	1.08123		-144	-179	1.17611		-119	-229	1.24989		106	-284	1.12915		-199	-339	1.29133		-209	-394	1.13673
	-384	16	1.3204		-109	-39	1.11534		11	-89	1.1374		311	-134	1.08078		-134	-179	1.17476		-109	-229	1.2468		116	-284	1.11591		-189	-339	1.28849		311	-394	1.09017
	-374	16	1.33286		-99	-39	1.11699		21	-89	1.12276		321	-134	1.08032		-124	-179	1.17341		-99	-229	1.24348		126	-284	1.10842		-179	-339	1.28565		321	-394	1.09399
	-364	16	1.34533		-89	-39	1.11865		31	-89	1.12556		331	-134	1.07987		-114	-179	1.17205		-89	-229	1.23823		136	-284	1.1079		-169	-339	1.28281		331	-394	1.09993
	-354	16	1.42414		-79	-39	1.12031		41	-89	1.12836		341	-134	1.07941		-104	-179	1.1707		-79	-229	1.23446		146	-284	1.10738		-159	-339	1.27998		341	-394	1.10214
	-344	16	1.53555		-69	-39	1.12196		51	-89	1.13117		351	-134	1.07896		-94	-179	1.16987		-69	-229	1.23275		156	-284	1.10685		-149	-339	1.27653		351	-394	1.10198
	-334	16	1.57162		-59	-39	1.12362		61	-89	1.13397		361	-134	1.0785		-84	-179	1.17378		-59	-229	1.23105		166	-284	1.10633		-139	-339	1.26772		361	-394	1.10182
	-324	16	1.56364		-49	-39	1.1221		71	-89	1.13677		371	-134	1.07695		-74	-179	1.17789		-49	-229	1.22934		176	-284	1.10581		-129	-339	1.26013		371	-394	1.10166
	-314	16	1.55566		-39	-39	1.09181		81	-89	1.13957		381	-134	1.06548		-64	-179	1.17732		-39	-229	1.22764		186	-284	1.10528		-119	-339	1.25798		381	-394	1.10149
	-304	16	1.54768		-29	-39	1.06292		91	-89	1.14272		391	-134	1.05478		-54	-179	1.17675		-29	-229	1.22594		196	-284	1.10476		-109	-339	1.25582		391	-394	1.10133
	-294	16	1.5397		-19	-39	1.06261		101	-89	1.14881		401	-134	1.05394		-44	-179	1.17619		-19	-229	1.22423		206	-284	1.10424		-99	-339	1.25367		401	-394	1.10117
	-284	16	1.53452		-9	-39	1.06229		111	-89	1.15326		411	-134	1.05311		-34	-179	1.17562		-9	-229	1.22253		216	-284	1.10269		-89	-339	1.25152		411	-394	1.10101
	-274	16	1.55338		1	-39	1.06197		121	-89	1.15462		421	-134	1.05227		-24	-179	1.17505		1	-229	1.22083		226	-284	1.09222		-79	-339	1.24936		421	-394	1.10085
	-264	16	1.56428		11	-39	1.06166		131	-89	1.15599		431	-134	1.05143		-14	-179	1.17449		11	-229	1.22273		236	-284	1.08521		-69	-339	1.24721		431	-394	1.10068
	-254	16	1.55053		21	-39	1.06134		141	-89	1.15736		441	-134	1.0506		-4	-179	1.17392		21	-229	1.2272		246	-284	1.0874		-59	-339	1.24506		441	-394	1.10052
	-244	16	1.53678		31	-39	1.06102		151	-89	1.15872		451	-134	1.04976		6	-179	1.17365		31	-229	1.2282		256	-284	1.0896		-49	-339	1.2429		451	-394	1.10141
	-234	16	1.52303		41	-39	1.07665		161	-89	1.16009		461	-134	1.04893		16	-179	1.17608		41	-229	1.22681		266	-284	1.0918		-39	-339	1.24075		461	-394	1.1117
	-224	16	1.50928		51	-39	1.10344		171	-89	1.16146		471	-134	1.04987		26	-179	1.17845		51	-229	1.22542		276	-284	1.094		-29	-339	1.23822		471	-394	1.12061
	-214	16	1.49554		61	-39	1.11466		181	-89	1.16293		481	-134	1.06662		36	-179	1.17814		61	-229	1.22402		286	-284	1.09619		-19	-339	1.23251		481	-394	1.12008
	-204	16	1.45512		71	-39	1.11524		191	-89	1.16552		491	-134	1.07987		46	-179	1.17783		71	-229	1.22263		296	-284	1.09839		-9	-339	1.22863		491	-394	1.11955
	-194	16	1.39854		81	-39	1.11582		201	-89	1.16958		501	-134	1.07712		56	-179	1.17753		81	-229	1.22124		306	-284	1.10059		1	-339	1.22809		501	-394	1.11902
	-184	16	1.36963		91	-39	1.11639		211	-89	1.17271		511	-134	1.07437		66	-179	1.17722		91	-229	1.21985		316	-284	1.10278		11	-339	1.22756		511	-394	1.11849
	-174	16	1.35834		101	-39	1.11697		221	-89	1.17584		521	-134	1.07162		76	-179	1.17691		101	-229	1.21845		326	-284	1.10503		21	-339	1.22703		521	-394	1.11796
	-164	16	1.34705		111	-39	1.11755		231	-89	1.17896		531	-134	1.06887		86	-179	1.1766		111	-229	1.21765		336	-284	1.10775		31	-339	1.22649		531	-394	1.11743
	-154	16	1.33576		121	-39	1.1153		241	-89	1.18209		541	-134	1.06612		96	-179	1.17629		121	-229	1.22225		346	-284	1.11087		41	-339	1.22596		541	-394	1.1169
	-144	16	1.32447		131	-39	1.08827		251	-89	1.18522		551	-134	1.06337		106	-179	1.17629		131	-229	1.22679		356	-284	1.11357		51	-339	1.22542		551	-394	1.11637
	-134	16	1.30838		141	-39	1.06941		261	-89	1.18835		561	-134	1.06062		116	-179	1.17908		141	-229	1.22599		366	-284	1.11627		61	-339	1.22489		561	-394	1.11584
	-124	16	1.24993		151	-39	1.07598		271	-89	1.19102		571	-134	1.06201		126	-179	1.18215		151	-229	1.22519		376	-284	1.11897		71	-339	1.22435		571	-394	1.11532
	-114	16	1.19992		161	-39	1.08255		281	-89	1.18965		581	-134	1.10054		136	-179	1.1825		161	-229	1.22439		386	-284	1.12167		81	-339	1.22382		581	-394	1.11479
	-104	16	1.19269		171	-39	1.08911		291	-89	1.1895		591	-134	1.13405		146	-179	1.18284		171	-229	1.22359		396	-284	1.12437		91	-339	1.22326		591	-394	1.12028
	-94	16	1.18546		181	-39	1.09568		301	-89	1.19346		601	-134	1.13031		156	-179	1.18318		181	-229	1.22279		406	-284	1.12707		101	-339	1.22255		601	-394	1.12968
	-84	16	1.17823		191	-39	1.10224		311	-89	1.19742		-629	-124	1.26984		166	-179	1.18353		191	-229	1.22198		416	-284	1.12977		111	-339	1.22282		611	-394	1.133
	-74	16	1.171		201	-39	1.10881		321	-89	1.20138		-619	-124	1.29639		176	-179	1.18387		201	-229	1.22118		426	-284	1.13247		121	-339	1.22335		621	-394	1.13231
	-64	16	1.16376		211	-39	1.10341		331	-89	1.20534		-609	-124	1.32165		186	-179	1.18421		211	-229	1.22038		436	-284	1.13519		131	-339	1.22387		631	-394	1.13162
	-54	16	1.12832		221	-39	1.08964		341	-89	1.2093		-599	-124	1.32586		196	-179	1.18456		221	-229	1.2058		446	-284	1.13791		141	-339	1.2244		641	-394	1.13093
	-44	16	1.07817		231	-39	1.0876		351	-89	1.21326		-589	-124	1.33007		206	-179	1.18485		231	-229	1.1826		456	-284	1.13901		151	-339	1.22493		651	-394	1.13024
	-34	16	1.05862		241	-39	1.09358		361	-89	1.21809		-579	-124	1.33428		216	-179	1.18483		241	-229	1.17356		466	-284	1.13995		161	-339	1.22545		661	-394	1.12955
	-24	16	1.05777		251	-39	1.09957		371	-89	1.23034		-569	-124	1.33849		226	-179	1.18564		251	-229	1.1737		476	-284	1.14089		171	-339	1.22598		671	-394	1.12886
	-14	16	1.05692		261	-39	1.10555		381	-89	1.23792		-559	-124	1.3427		236	-179	1.18687		261	-229	1.17385		486	-284	1.14182		181	-339	1.2265		681	-394	1.12816
	-4	16	1.05607		271	-39	1.11153		391	-89	1.23766		-549	-124	1.34691		246	-179	1.18809		271	-229	1.17399		496	-284	1.14276		191	-339	1.22703		691	-394	1.12747
	6	16	1.05523		281	-39	1.11752		401	-89	1.2374		-539	-124	1.35112		256	-179	1.18931		281	-229	1.17414		506	-284	1.1437		201	-339	1.22756		701	-394	1.12678
	16	16	1.05169		291	-39	1.12481		411	-89	1.23714		-529	-124	1.35472		266	-179	1.19054		291	-229	1.17429		516	-284	1.14464		211	-339	1.22832		711	-394	1.12609
	26	16	1.02533		301	-39	1.14379		421	-89	1.23688		-519	-124	1.35245		276	-179	1.19176		301	-229	1.17443		526	-284	1.14557		221	-339	1.23122		721	-394	1.12423
	36	16	1.01308		311	-39	1.15986		431	-89	1.23662		-509	-124	1.34974		286	-179	1.19298		311	-229	1.17458		536	-284	1.14651		231	-339	1.23416		731	-394	1.11186
	46	16	1.02493		321	-39	1.16406		441	-89	1.23636		-499	-124	1.35276		296	-179	1.1942		321	-229	1.1709		546	-284	1.14656		241	-339	1.235		741	-394	1.10109
	56	16	1.03678		331	-39	1.16826		451	-89	1.23911		-489	-124	1.35579		306	-179	1.19415		331	-229	1.13296		556	-284	1.13842		251	-339	1.23583		751	-394	1.10089
	66	16	1.04862		341	-39	1.17246		461	-89	1.26889		-479	-124	1.35881		316	-179	1.18271		341	-229	1.10016		566	-284	1.12926		261	-339	1.23667		761	-394	1.10068
	76	16	1.06047		351	-39	1.17666		471	-89	1.29495		-469	-124	1.36183		326	-179	1.17388		351	-229	1.10179		576	-284	1.12809		271	-339	1.2375		771	-394	1.10047
	86	16	1.07232		361	-39	1.18087		481	-89	1.29391		-459	-124	1.36486		336	-179	1.17659		361	-229	1.10342		586	-284	1.12691		281	-339	1.23834		781	-394	1.10026
	96	16	1.06639		371	-39	1.18507		491	-89	1.29286		-449	-124	1.36788		346	-179	1.1793		371	-229	1.10505		596	-284	1.12574		291	-339	1.23917		791	-394	1.10006
	106	16	1.05185		381	-39	1.22822		501	-89	1.29182		-439	-124	1.3709		356	-179	1.18201		381	-229	1.10668		606	-284	1.12456		301	-339	1.24		801	-394	1.09985
	116	16	1.05697		391	-39	1.29771		511	-89	1.29077		-429	-124	1.3707		366	-179	1.18472		391	-229	1.10831		616	-284	1.12339		311	-339	1.24084		811	-394	1.09964
	126	16	1.07403		401	-39	1.32846		-559	-79	1.32101		-419	-124	1.34089		376	-179	1.18743		401	-229	1.10994		626	-284	1.12221		321	-339	1.24167		821	-394	1.09943
	136	16	1.0911		411	-39	1.33316		-549	-79	1.32063		-409	-124	1.31195		386	-179	1.19014		411	-229	1.11157		636	-284	1.12104		331	-339	1.24286		831	-394	1.09923
	146	16	1.10817		421	-39	1.33785		-539	-79	1.32059		-399	-124	1.3123		396	-179	1.19285		421	-229	1.11319		646	-284	1.11986		341	-339	1.24729		841	-394	1.09902
	156	16	1.12523		431	-39	1.34255		-529	-79	1.32384		-389	-124	1.31266		406	-179	1.1947		431	-229	1.10157		656	-284	1.1171		351	-339	1.2515		851	-394	1.09881
	166	16	1.14282		441	-39	1.34724		-519	-79	1.32738		-379	-124	1.31302		416	-179	1.18896		441	-229	1.08162		666	-284	1.09996		361	-339	1.25249		861	-394	1.08528
	176	16	1.16509		-479	-29	1.15551		-509	-79	1.32771		-369	-124	1.31337		426	-179	1.18522		451	-229	1.07528		676	-284	1.08404		371	-339	1.25348		871	-394	1.06308
	186	16	1.1858		-469	-29	1.2168		-499	-79	1.32803		-359	-124	1.31373		436	-179	1.18919		461	-229	1.07782		686	-284	1.08245		381	-339	1.25447		881	-394	1.05433
	196	16	1.20172		-459	-29	1.31318		-489	-79	1.32836		-349	-124	1.31409		446	-179	1.19316		471	-229	1.08036		696	-284	1.08086		391	-339	1.25546		891	-394	1.05446
	206	16	1.21764		-449	-29	1.35142		-479	-79	1.32869		-339	-124	1.31444		456	-179	1.19712		481	-229	1.08291		706	-284	1.07928		401	-339	1.25645		901	-394	1.0546
	216	16	1.23356		-439	-29	1.35211		-469	-79	1.32901		-329	-124	1.31363		466	-179	1.20109		491	-229	1.08545		716	-284	1.07769		411	-339	1.25744		911	-394	1.05473
	226	16	1.24947		-429	-29	1.35281		-459	-79	1.32934		-319	-124	1.30201		476	-179	1.20506		501	-229	1.08799		726	-284	1.0761		421	-339	1.25843		921	-394	1.05486
	236	16	1.26539		-419	-29	1.3535		-449	-79	1.32993		-309	-124	1.28969		486	-179	1.20903		511	-229	1.09053		736	-284	1.07452		431	-339	1.25942		931	-394	1.055
	246	16	1.25587		-409	-29	1.35419		-439	-79	1.33242		-299	-124	1.28795		496	-179	1.213		521	-229	1.09307		746	-284	1.07293		441	-339	1.26041		941	-394	1.05513
	256	16	1.22766		-399	-29	1.35489		-429	-79	1.33069		-289	-124	1.28621		506	-179	1.21831		531	-229	1.09766		756	-284	1.07134		451	-339	1.26153		951	-394	1.05527
	266	16	1.22408		-389	-29	1.36303		-419	-79	1.32661		-279	-124	1.28447		516	-179	1.23569		541	-229	1.12058		766	-284	1.0677		461	-339	1.26385		961	-394	1.0554
	276	16	1.23757		-379	-29	1.43665		-409	-79	1.32254		-269	-124	1.28273		526	-179	1.25102		551	-229	1.14055		776	-284	1.04567		471	-339	1.26593		971	-394	1.05553
	286	16	1.25106		-369	-29	1.49105		-399	-79	1.31846		-259	-124	1.28099		536	-179	1.25421		561	-229	1.14209		786	-284	1.02641		481	-339	1.2668		981	-394	1.05567
	296	16	1.26455		-359	-29	1.47877		-389	-79	1.31439		-249	-124	1.27925		546	-179	1.25739		571	-229	1.14362		796	-284	1.02564		491	-339	1.26767		991	-394	1.05425
	306	16	1.27804		-349	-29	1.46649		-379	-79	1.31031		-239	-124	1.27751		556	-179	1.26058		581	-229	1.14516		806	-284	1.02486		501	-339	1.26854		1001	-394	1.03885
	316	16	1.28859		-339	-29	1.45421		-369	-79	1.30624		-229	-124	1.27689		566	-179	1.26377		591	-229	1.14669		816	-284	1.02408		511	-339	1.26941		1011	-394	1.02483
	326	16	1.27219		-329	-29	1.44194		-359	-79	1.30155		-219	-124	1.28622		576	-179	1.26695		601	-229	1.14823		826	-284	1.0233		521	-339	1.27028		1021	-394	1.02479
	336	16	1.25398		-319	-29	1.42966		-349	-79	1.29133		-209	-124	1.29278		586	-179	1.27014		611	-229	1.14976		836	-284	1.02253		531	-339	1.27115		1031	-394	1.02474
	346	16	1.26209		-309	-29	1.41738		-339	-79	1.28245		-199	-124	1.28921		596	-179	1.27333		621	-229	1.1513		846	-284	1.02175		541	-339	1.27202		1041	-394	1.0247
	356	16	1.27021		-299	-29	1.38725		-329	-79	1.27918		-189	-124	1.28565		606	-179	1.27861		631	-229	1.15283		856	-284	1.02097		551	-339	1.27289		1051	-394	1.02465
	366	16	1.27832		-289	-29	1.34638		-319	-79	1.2759		-179	-124	1.28209		616	-179	1.30267		641	-229	1.15345		866	-284	1.0202		561	-339	1.27376		1061	-394	1.02461
	376	16	1.28644		-279	-29	1.32433		-309	-79	1.27262		-169	-124	1.27852		626	-179	1.32324		651	-229	1.15346		876	-284	1.01737		571	-339	1.2737		1071	-394	1.02456
	-394	26	1.30413		-269	-29	1.31412		-299	-79	1.26935		-159	-124	1.27496		636	-179	1.32489		661	-229	1.15434		886	-284	1		581	-339	1.26524		1081	-394	1.02452
	-384	26	1.3164		-259	-29	1.30391		-289	-79	1.26607		-149	-124	1.2714		646	-179	1.32654		671	-229	1.15584		896	-284	1		591	-339	1.25754		1091	-394	1.02447
	-374	26	1.32868		-249	-29	1.29371		-279	-79	1.26279		-139	-124	1.26783		656	-179	1.32819		681	-229	1.15733		-914	-274	1.12585		601	-339	1.25823		1101	-394	1.02443
	-364	26	1.34096		-239	-29	1.2835		-269	-79	1.2591		-129	-124	1.26417		666	-179	1.32984		691	-229	1.15883		-904	-274	1.12915		611	-339	1.25892		1111	-394	1.02438
	-354	26	1.42057		-229	-29	1.27329		-259	-79	1.25153		-119	-124	1.25984		676	-179	1.33149		701	-229	1.16033		-894	-274	1.13245		621	-339	1.25961		1121	-394	1.02434
	-344	26	1.53438		-219	-29	1.2608		-249	-79	1.24346		-109	-124	1.2586		686	-179	1.33314		711	-229	1.16182		-884	-274	1.13814		631	-339	1.2603		1131	-394	1.0189
	-334	26	1.57249		-209	-29	1.22859		-239	-79	1.23915		-99	-124	1.25835		696	-179	1.33479		721	-229	1.16332		-874	-274	1.16549		641	-339	1.26098		1141	-394	1.01002
	-324	26	1.56584		-199	-29	1.20441		-229	-79	1.23484		-89	-124	1.25809		-714	-169	1.35637		731	-229	1.16481		-864	-274	1.1908		651	-339	1.26167		1151	-394	1.00664
	-314	26	1.55919		-189	-29	1.20059		-219	-79	1.23053		-79	-124	1.25784		-704	-169	1.35514		741	-229	1.16569		-854	-274	1.19448		661	-339	1.26236		1161	-394	1.00686
	-304	26	1.55255		-179	-29	1.19676		-209	-79	1.22622		-69	-124	1.25759		-694	-169	1.35643		751	-229	1.16153		-844	-274	1.19817		671	-339	1.26305		1171	-394	1.00707
	-294	26	1.5459		-169	-29	1.19293		-199	-79	1.22191		-59	-124	1.25734		-684	-169	1.38015		761	-229	1.16306		-834	-274	1.20185		681	-339	1.26374		1181	-394	1.00729
	-284	26	1.5417		-159	-29	1.18911		-189	-79	1.2176		-49	-124	1.25709		-674	-169	1.39982		771	-229	1.17019		-824	-274	1.20554		691	-339	1.26248		1191	-394	1.0075
	-274	26	1.5584		-149	-29	1.18528		-179	-79	1.2118		-39	-124	1.25683		-664	-169	1.39688		781	-229	1.17732		-814	-274	1.20922		701	-339	1.24368		-1179	-384	1.05359
	-264	26	1.56692		-139	-29	1.18145		-169	-79	1.193		-29	-124	1.25413		-654	-169	1.39394		791	-229	1.18445		-804	-274	1.21291		711	-339	1.22665		-1169	-384	1.05107
	-254	26	1.55386		-129	-29	1.15403		-159	-79	1.17865		-19	-124	1.22944		-644	-169	1.391		-809	-219	1.30607		-794	-274	1.21659		721	-339	1.22714		-1159	-384	1.05262
	-244	26	1.5408		-119	-29	1.11488		-149	-79	1.17765		-9	-124	1.20759		-634	-169	1.38807		-799	-219	1.30974		-784	-274	1.22028		731	-339	1.22764		-1149	-384	1.05675
	-234	26	1.52775		-109	-29	1.10195		-139	-79	1.17665		1	-124	1.20777		-624	-169	1.38513		-789	-219	1.31341		-774	-274	1.22634		741	-339	1.22813		-1139	-384	1.05713
	-224	26	1.51469		-99	-29	1.10484		-129	-79	1.17564		11	-124	1.20795		-614	-169	1.38219		-779	-219	1.31709		-764	-274	1.25353		751	-339	1.22862		-1129	-384	1.05752
	-214	26	1.50163		-89	-29	1.10774		-119	-79	1.17464		21	-124	1.20814		-604	-169	1.37925		-769	-219	1.32076		-754	-274	1.27634		761	-339	1.22911		-1119	-384	1.05791
	-204	26	1.45906		-79	-29	1.11064		-109	-79	1.17364		31	-124	1.20832		-594	-169	1.37439		-759	-219	1.32443		-744	-274	1.2778		771	-339	1.2296		-1109	-384	1.0583
	-194	26	1.39824		-69	-29	1.11353		-99	-79	1.17264		41	-124	1.2085		-584	-169	1.35224		-749	-219	1.32811		-734	-274	1.27925		781	-339	1.23009		-1099	-384	1.05868
	-184	26	1.3678		-59	-29	1.11643		-89	-79	1.16944		51	-124	1.20868		-574	-169	1.33261		-739	-219	1.33178		-724	-274	1.28071		791	-339	1.23058		-1089	-384	1.05907
	-174	26	1.35688		-49	-29	1.11636		-79	-79	1.14682		61	-124	1.20886		-564	-169	1.33034		-729	-219	1.34015		-714	-274	1.28216		801	-339	1.23107		-1079	-384	1.05946
	-164	26	1.34595		-39	-29	1.08914		-69	-79	1.12995		71	-124	1.20643		-554	-169	1.32806		-719	-219	1.39065		-704	-274	1.28361		811	-339	1.22937		-1069	-384	1.05985
	-154	26	1.33502		-29	-29	1.06173		-59	-79	1.1329		81	-124	1.18042		-544	-169	1.32578		-709	-219	1.43511		-694	-274	1.28507		821	-339	1.20794		-1059	-384	1.06023
	-144	26	1.32409		-19	-29	1.0611		-49	-79	1.13585		91	-124	1.1563		-534	-169	1.3235		-699	-219	1.43731		-684	-274	1.28652		831	-339	1.18863		-1049	-384	1.06062
	-134	26	1.30832		-9	-29	1.06046		-39	-79	1.1388		101	-124	1.15568		-524	-169	1.32122		-689	-219	1.43951		-674	-274	1.28798		841	-339	1.18905		-1039	-384	1.06101
	-124	26	1.24981		1	-29	1.05983		-29	-79	1.14175		111	-124	1.15507		-514	-169	1.31894		-679	-219	1.4417		-664	-274	1.28976		851	-339	1.18947		-1029	-384	1.06371
	-114	26	1.19985		11	-29	1.0592		-19	-79	1.1447		121	-124	1.15445		-504	-169	1.31666		-669	-219	1.4439		-654	-274	1.29421		861	-339	1.18989		-1019	-384	1.06837
	-104	26	1.19307		21	-29	1.05857		-9	-79	1.14765		131	-124	1.15384		-494	-169	1.31056		-659	-219	1.4461		-644	-274	1.29593		871	-339	1.19031		-1009	-384	1.07096
	-94	26	1.18628		31	-29	1.05793		1	-79	1.14878		141	-124	1.15322		-484	-169	1.27018		-649	-219	1.4483		-634	-274	1.29472		881	-339	1.19073		-999	-384	1.072
	-84	26	1.1795		41	-29	1.0723		11	-79	1.13342		151	-124	1.15261		-474	-169	1.23417		-639	-219	1.45049		-624	-274	1.29351		891	-339	1.19115		-989	-384	1.07303
	-74	26	1.17272		51	-29	1.09754		21	-79	1.11975		161	-124	1.15199		-464	-169	1.2325		-629	-219	1.45269		-614	-274	1.2923		901	-339	1.19157		-979	-384	1.07406
	-64	26	1.16594		61	-29	1.10844		31	-79	1.12255		171	-124	1.14966		-454	-169	1.23083		-619	-219	1.45134		-604	-274	1.29109		911	-339	1.19199		-969	-384	1.0751
	-54	26	1.13168		71	-29	1.10932		41	-79	1.12535		181	-124	1.13192		-444	-169	1.22917		-609	-219	1.44652		-594	-274	1.28989		921	-339	1.19241		-959	-384	1.07613
	-44	26	1.08296		81	-29	1.11021		51	-79	1.12816		191	-124	1.11591		-434	-169	1.2275		-599	-219	1.44463		-584	-274	1.28868		931	-339	1.19132		-949	-384	1.07717
	-34	26	1.06396		91	-29	1.11109		61	-79	1.13096		201	-124	1.11531		-424	-169	1.22583		-589	-219	1.44518		-574	-274	1.28747		941	-339	1.17682		-939	-384	1.0782
	-24	26	1.06316		101	-29	1.11197		71	-79	1.13376		211	-124	1.11472		-414	-169	1.22416		-579	-219	1.44573		-564	-274	1.28626		951	-339	1.16479		-929	-384	1.07924
	-14	26	1.06237		111	-29	1.11285		81	-79	1.13656		221	-124	1.11412		-404	-169	1.2225		-569	-219	1.44628		-554	-274	1.28441		961	-339	1.16629		-919	-384	1.08027
	-4	26	1.06157		121	-29	1.11104		91	-79	1.1399		231	-124	1.11353		-394	-169	1.22041		-559	-219	1.44683		-544	-274	1.27665		971	-339	1.16779		-909	-384	1.0813
	6	26	1.06077		131	-29	1.08558		101	-79	1.14795		241	-124	1.11293		-384	-169	1.21451		-549	-219	1.44738		-534	-274	1.26798		981	-339	1.16929		-899	-384	1.08245
	16	26	1.05708		141	-29	1.06775		111	-79	1.15416		251	-124	1.11234		-374	-169	1.20843		-539	-219	1.44793		-524	-274	1.26505		991	-339	1.17079		-889	-384	1.08452
	26	26	1.02868		151	-29	1.07417		121	-79	1.15553		261	-124	1.11174		-364	-169	1.20612		-529	-219	1.44848		-514	-274	1.26212		1001	-339	1.17229		-879	-384	1.08545
	36	26	1.01433		161	-29	1.08058		131	-79	1.15689		271	-124	1.10978		-354	-169	1.2038		-519	-219	1.44568		-504	-274	1.25919		1011	-339	1.17379		-869	-384	1.08534
	46	26	1.02595		171	-29	1.08699		141	-79	1.15826		281	-124	1.09553		-344	-169	1.20148		-509	-219	1.41244		-494	-274	1.25626		1021	-339	1.17529		-859	-384	1.08523
	56	26	1.03757		181	-29	1.09341		151	-79	1.15963		291	-124	1.08278		-334	-169	1.19916		-499	-219	1.37976		-484	-274	1.25333		1031	-339	1.17679		-849	-384	1.08512
	66	26	1.04919		191	-29	1.09982		161	-79	1.16099		301	-124	1.08232		-324	-169	1.19684		-489	-219	1.37719		-474	-274	1.2504		-1039	-329	1.13887		-839	-384	1.08501
	76	26	1.06081		201	-29	1.10624		171	-79	1.16236		311	-124	1.08187		-314	-169	1.19452		-479	-219	1.37463		-464	-274	1.24747		-1029	-329	1.13917		-829	-384	1.0849
	86	26	1.07243		211	-29	1.10173		181	-79	1.16385		321	-124	1.08141		-304	-169	1.1922		-469	-219	1.37206		-454	-274	1.24454		-1019	-329	1.13948		-819	-384	1.08479
	96	26	1.06793		221	-29	1.08909		191	-79	1.16667		331	-124	1.08095		-294	-169	1.19064		-459	-219	1.3695		-444	-274	1.24226		-1009	-329	1.13978		-809	-384	1.08468
	106	26	1.05575		231	-29	1.08682		201	-79	1.17094		341	-124	1.0805		-284	-169	1.19581		-449	-219	1.36693		-434	-274	1.2459		-999	-329	1.14009		-799	-384	1.08457
	116	26	1.06144		241	-29	1.09187		211	-79	1.17406		351	-124	1.08004		-274	-169	1.19971		-439	-219	1.36436		-424	-274	1.24915		-989	-329	1.14304		-789	-384	1.08446
	126	26	1.07796		251	-29	1.09691		221	-79	1.17719		361	-124	1.07959		-264	-169	1.19682		-429	-219	1.3618		-414	-274	1.24653		-979	-329	1.16982		-779	-384	1.08435
	136	26	1.09448		261	-29	1.10196		231	-79	1.18032		371	-124	1.07819		-254	-169	1.19393		-419	-219	1.35923		-404	-274	1.2439		-969	-329	1.19429		-769	-384	1.08424
	146	26	1.111		271	-29	1.107		241	-79	1.18345		381	-124	1.06834		-244	-169	1.19104		-409	-219	1.35726		-394	-274	1.24127		-959	-329	1.19497		-759	-384	1.08633
	156	26	1.12751		281	-29	1.11205		251	-79	1.18658		391	-124	1.05907		-234	-169	1.18815		-399	-219	1.35446		-384	-274	1.23864		-949	-329	1.19565		-749	-384	1.08923
	166	26	1.14457		291	-29	1.11833		261	-79	1.1897		401	-124	1.05824		-224	-169	1.18526		-389	-219	1.35026		-374	-274	1.23602		-939	-329	1.19634		-739	-384	1.08947
	176	26	1.16645		301	-29	1.13572		271	-79	1.19244		411	-124	1.0574		-214	-169	1.18237		-379	-219	1.34567		-364	-274	1.23339		-929	-329	1.19702		-729	-384	1.08824
	186	26	1.18676		311	-29	1.15153		281	-79	1.19172		421	-124	1.05657		-204	-169	1.17948		-369	-219	1.34108		-354	-274	1.23076		-919	-329	1.1977		-719	-384	1.087
	196	26	1.20214		321	-29	1.15619		291	-79	1.19215		431	-124	1.05573		-194	-169	1.17692		-359	-219	1.3365		-344	-274	1.22813		-909	-329	1.19838		-709	-384	1.08576
	206	26	1.21752		331	-29	1.16085		301	-79	1.19611		441	-124	1.0549		-184	-169	1.17744		-349	-219	1.33191		-334	-274	1.2256		-899	-329	1.19906		-699	-384	1.08453
	216	26	1.2329		341	-29	1.1655		311	-79	1.20007		451	-124	1.05406		-174	-169	1.17902		-339	-219	1.32732		-324	-274	1.22408		-889	-329	1.19974		-689	-384	1.08329
	226	26	1.24828		351	-29	1.17016		321	-79	1.20403		461	-124	1.05323		-164	-169	1.17766		-329	-219	1.32274		-314	-274	1.2246		-879	-329	1.20042		-679	-384	1.08206
	236	26	1.26366		361	-29	1.17482		331	-79	1.20799		471	-124	1.05433		-154	-169	1.17631		-319	-219	1.31815		-304	-274	1.22434		-869	-329	1.20283		-669	-384	1.08082
	246	26	1.25033		371	-29	1.17947		341	-79	1.21195		481	-124	1.07269		-144	-169	1.17496		-309	-219	1.31461		-294	-274	1.22407		-859	-329	1.22079		-659	-384	1.07958
	256	26	1.21622		381	-29	1.22054		351	-79	1.21591		491	-124	1.08738		-134	-169	1.1736		-299	-219	1.3205		-284	-274	1.2238		-849	-329	1.2368		-649	-384	1.07835
	266	26	1.21006		391	-29	1.28631		361	-79	1.22077		501	-124	1.08464		-124	-169	1.17225		-289	-219	1.32573		-274	-274	1.22354		-839	-329	1.23723		-639	-384	1.07711
	276	26	1.22318		401	-29	1.31591		371	-79	1.23335		511	-124	1.08189		-114	-169	1.1709		-279	-219	1.32157		-264	-274	1.22327		-829	-329	1.23767		-629	-384	1.07714
	286	26	1.23629		411	-29	1.32114		381	-79	1.24123		521	-124	1.07914		-104	-169	1.16954		-269	-219	1.31741		-254	-274	1.223		-819	-329	1.2381		-619	-384	1.0886
	296	26	1.24941		421	-29	1.32636		391	-79	1.24097		531	-124	1.07639		-94	-169	1.16871		-259	-219	1.31325		-244	-274	1.22274		-809	-329	1.23853		-609	-384	1.09925
	306	26	1.26252		431	-29	1.33158		401	-79	1.24071		541	-124	1.07364		-84	-169	1.17265		-249	-219	1.30908		-234	-274	1.22247		-799	-329	1.23897		-599	-384	1.09853
	316	26	1.27236		441	-29	1.33681		411	-79	1.24045		551	-124	1.07089		-74	-169	1.17677		-239	-219	1.30492		-224	-274	1.2211		-789	-329	1.2394		-589	-384	1.09781
	326	26	1.25223		-479	-19	1.16304		421	-79	1.24019		561	-124	1.06814		-64	-169	1.1762		-229	-219	1.30076		-214	-274	1.2095		-779	-329	1.23983		-579	-384	1.09708
	336	26	1.23086		-469	-19	1.226		431	-79	1.23993		571	-124	1.06994		-54	-169	1.17563		-219	-219	1.2966		-204	-274	1.19642		-769	-329	1.24027		-569	-384	1.09636
	346	26	1.23888		-459	-19	1.32515		441	-79	1.23966		581	-124	1.1125		-44	-169	1.17506		-209	-219	1.29243		-194	-274	1.19327		-759	-329	1.2407		-559	-384	1.09563
	356	26	1.24691		-449	-19	1.36451		451	-79	1.24282		591	-124	1.14964		-34	-169	1.1745		-199	-219	1.28389		-184	-274	1.19012		-749	-329	1.24225		-549	-384	1.09491
	366	26	1.25493		-439	-19	1.3652		461	-79	1.27667		601	-124	1.1459		-24	-169	1.17393		-189	-219	1.27317		-174	-274	1.18697		-739	-329	1.25376		-539	-384	1.09418
	376	26	1.26295		-429	-19	1.36589		471	-79	1.3064		-629	-114	1.28233		-14	-169	1.17336		-179	-219	1.26733		-164	-274	1.18382		-729	-329	1.2636		-529	-384	1.09346
	-384	36	1.20177		-419	-19	1.36659		481	-79	1.30535		-619	-114	1.30609		-4	-169	1.1728		-169	-219	1.26441		-154	-274	1.18066		-719	-329	1.26342		-519	-384	1.09273
	-374	36	1.21221		-409	-19	1.36728		491	-79	1.30431		-609	-114	1.32884		6	-169	1.17259		-159	-219	1.26149		-144	-274	1.17751		-709	-329	1.26325		-509	-384	1.09201
	-364	36	1.22264		-399	-19	1.36798		501	-79	1.30327		-599	-114	1.33305		16	-169	1.17564		-149	-219	1.25857		-134	-274	1.17436		-699	-329	1.26307		-499	-384	1.09128
	-354	36	1.29814		-389	-19	1.37591		511	-79	1.30222		-589	-114	1.33726		26	-169	1.17856		-139	-219	1.25564		-124	-274	1.17121		-689	-329	1.26289		-489	-384	1.10566
	-344	36	1.41542		-379	-19	1.44748		521	-79	1.30118		-579	-114	1.34147		36	-169	1.17825		-129	-219	1.25272		-114	-274	1.16848		-679	-329	1.26272		-479	-384	1.13033
	-334	36	1.46572		-369	-19	1.50004		-559	-69	1.33651		-569	-114	1.34568		46	-169	1.17795		-119	-219	1.2498		-104	-274	1.16965		-669	-329	1.26254		-469	-384	1.14006
	-324	36	1.47246		-359	-19	1.48776		-549	-69	1.33612		-559	-114	1.34989		56	-169	1.17764		-109	-219	1.24688		-94	-274	1.17197		-659	-329	1.26237		-459	-384	1.13973
	-314	36	1.4792		-349	-19	1.47548		-539	-69	1.33576		-549	-114	1.3541		66	-169	1.17733		-99	-219	1.24385		-84	-274	1.17054		-649	-329	1.26219		-449	-384	1.1394
	-304	36	1.48593		-339	-19	1.4632		-529	-69	1.3358		-539	-114	1.35831		76	-169	1.17702		-89	-219	1.23999		-74	-274	1.16912		-639	-329	1.26201		-439	-384	1.13907
	-294	36	1.49267		-329	-19	1.45092		-519	-69	1.33645		-529	-114	1.3618		86	-169	1.17671		-79	-219	1.2374		-64	-274	1.1677		-629	-329	1.26289		-429	-384	1.13874
	-284	36	1.50178		-319	-19	1.43864		-509	-69	1.33678		-519	-114	1.35853		96	-169	1.17641		-69	-219	1.23577		-54	-274	1.16628		-619	-329	1.27315		-419	-384	1.13841
	-274	36	1.53078		-309	-19	1.42637		-499	-69	1.33711		-509	-114	1.35491		106	-169	1.17636		-59	-219	1.23414		-44	-274	1.16486		-609	-329	1.28164		-409	-384	1.13807
	-264	36	1.54582		-299	-19	1.39313		-489	-69	1.33743		-499	-114	1.35793		116	-169	1.17875		-49	-219	1.23251		-34	-274	1.16344		-599	-329	1.28068		-399	-384	1.13774
	-254	36	1.53968		-289	-19	1.3471		-479	-69	1.33776		-489	-114	1.36095		126	-169	1.18146		-39	-219	1.23088		-24	-274	1.16202		-589	-329	1.27972		-389	-384	1.13741
	-244	36	1.53355		-279	-19	1.323		-469	-69	1.33809		-479	-114	1.36398		136	-169	1.1818		-29	-219	1.22924		-14	-274	1.1606		-579	-329	1.27875		-379	-384	1.13708
	-234	36	1.52742		-269	-19	1.31279		-459	-69	1.33841		-469	-114	1.367		146	-169	1.18214		-19	-219	1.22761		-4	-274	1.16025		-569	-329	1.27779		-369	-384	1.13675
	-224	36	1.52128		-259	-19	1.30258		-449	-69	1.33881		-459	-114	1.37002		156	-169	1.18249		-9	-219	1.22598		6	-274	1.16925		-559	-329	1.27683		-359	-384	1.13784
	-214	36	1.51515		-249	-19	1.29237		-439	-69	1.33941		-449	-114	1.37305		166	-169	1.18283		1	-219	1.22435		16	-274	1.17484		-549	-329	1.27586		-349	-384	1.15162
	-204	36	1.47703		-239	-19	1.28216		-429	-69	1.33596		-439	-114	1.37607		176	-169	1.18317		11	-219	1.22649		26	-274	1.17083		-539	-329	1.2749		-339	-384	1.1627
	-194	36	1.41692		-229	-19	1.27195		-419	-69	1.33189		-429	-114	1.37568		186	-169	1.18352		21	-219	1.23128		36	-274	1.16682		-529	-329	1.27394		-329	-384	1.16095
	-184	36	1.3884		-219	-19	1.25917		-409	-69	1.32781		-419	-114	1.34399		196	-169	1.18386		31	-219	1.23238		46	-274	1.16281		-519	-329	1.27297		-319	-384	1.1592
	-174	36	1.3811		-209	-19	1.22409		-399	-69	1.32374		-409	-114	1.31337		206	-169	1.18405		41	-219	1.23099		56	-274	1.15879		-509	-329	1.27357		-309	-384	1.15745
	-164	36	1.3738		-199	-19	1.19732		-389	-69	1.31966		-399	-114	1.31372		216	-169	1.18295		51	-219	1.2296		66	-274	1.15478		-499	-329	1.28823		-299	-384	1.1557
	-154	36	1.3665		-189	-19	1.19349		-379	-69	1.31559		-389	-114	1.31408		226	-169	1.18279		61	-219	1.2282		76	-274	1.15077		-489	-329	1.30114		-289	-384	1.15395
	-144	36	1.3592		-179	-19	1.18967		-369	-69	1.31151		-379	-114	1.31444		236	-169	1.18401		71	-219	1.22681		86	-274	1.14675		-479	-329	1.29998		-279	-384	1.15221
	-134	36	1.34701		-169	-19	1.18584		-359	-69	1.30662		-369	-114	1.3148		246	-169	1.18524		81	-219	1.22541		96	-274	1.14274		-469	-329	1.29882		-269	-384	1.15046
	-124	36	1.29164		-159	-19	1.18201		-349	-69	1.29436		-359	-114	1.31515		256	-169	1.18646		91	-219	1.22402		106	-274	1.13806		-459	-329	1.29765		-259	-384	1.14871
	-114	36	1.24563		-149	-19	1.17819		-339	-69	1.28365		-349	-114	1.31551		266	-169	1.18768		101	-219	1.22262		116	-274	1.12763		-449	-329	1.29649		-249	-384	1.14696
	-104	36	1.24332		-139	-19	1.17436		-329	-69	1.28038		-339	-114	1.31587		276	-169	1.1889		111	-219	1.22174		126	-274	1.12101		-439	-329	1.29533		-239	-384	1.14521
	-94	36	1.24102		-129	-19	1.14764		-319	-69	1.2771		-329	-114	1.31489		286	-169	1.19013		121	-219	1.22557		136	-274	1.12046		-429	-329	1.29417		-229	-384	1.14346
	-84	36	1.23871		-119	-19	1.10968		-309	-69	1.27382		-319	-114	1.30169		296	-169	1.19135		131	-219	1.22943		146	-274	1.11991		-419	-329	1.293		-219	-384	1.14434
	-74	36	1.23641		-109	-19	1.09723		-299	-69	1.27055		-309	-114	1.28796		306	-169	1.19134		141	-219	1.22864		156	-274	1.11936		-409	-329	1.29184		-209	-384	1.14705
	-64	36	1.2341		-99	-19	1.10012		-289	-69	1.26727		-299	-114	1.28621		316	-169	1.18036		151	-219	1.22785		166	-274	1.11882		-399	-329	1.29068		-199	-384	1.14721
	-54	36	1.20499		-89	-19	1.10302		-279	-69	1.26399		-289	-114	1.28447		326	-169	1.17194		161	-219	1.22706		176	-274	1.11827		-389	-329	1.29113		-189	-384	1.14564
	-44	36	1.15935		-79	-19	1.10592		-269	-69	1.26013		-279	-114	1.28273		336	-169	1.17465		171	-219	1.22627		186	-274	1.11772		-379	-329	1.30618		-179	-384	1.14407
	-34	36	1.14125		-69	-19	1.10881		-259	-69	1.25086		-269	-114	1.28099		346	-169	1.17736		181	-219	1.22548		196	-274	1.11717		-369	-329	1.31983		-169	-384	1.1425
	-24	36	1.14097		-59	-19	1.11171		-249	-69	1.24127		-259	-114	1.27925		356	-169	1.18007		191	-219	1.22469		206	-274	1.11663		-359	-329	1.31893		-159	-384	1.14093
	-14	36	1.14069		-49	-19	1.11184		-239	-69	1.23696		-249	-114	1.27751		366	-169	1.18278		201	-219	1.2239		216	-274	1.11512		-349	-329	1.31803		-149	-384	1.13936
	-4	36	1.14041		-39	-19	1.08661		-229	-69	1.23265		-239	-114	1.27577		376	-169	1.18549		211	-219	1.22311		226	-274	1.10517		-339	-329	1.31712		-139	-384	1.13779
	6	36	1.14013		-29	-19	1.06099		-219	-69	1.22834		-229	-114	1.27503		386	-169	1.1882		221	-219	1.20727		236	-274	1.09807		-329	-329	1.31622		-129	-384	1.13622
	16	36	1.13689		-19	-19	1.06036		-209	-69	1.22403		-219	-114	1.28314		396	-169	1.19091		231	-219	1.18191		246	-274	1.09962		-319	-329	1.31532		-119	-384	1.13465
	26	36	1.10807		-9	-19	1.05972		-199	-69	1.21972		-209	-114	1.2886		406	-169	1.19279		241	-219	1.17193		256	-274	1.10116		-309	-329	1.31441		241	-384	1.10223
	36	36	1.09084		1	-19	1.05909		-189	-69	1.21541		-199	-114	1.28503		416	-169	1.18742		251	-219	1.17199		266	-274	1.1027		-299	-329	1.31351		251	-384	1.10223
	46	36	1.10016		11	-19	1.05846		-179	-69	1.20949		-189	-114	1.28147		426	-169	1.184		261	-219	1.17205		276	-274	1.10425		-289	-329	1.31261		261	-384	1.10223
	56	36	1.10948		21	-19	1.05783		-169	-69	1.18949		-179	-114	1.27791		436	-169	1.18797		271	-219	1.17211		286	-274	1.10579		-279	-329	1.31171		271	-384	1.10223
	66	36	1.1188		31	-19	1.05719		-159	-69	1.17408		-169	-114	1.27434		446	-169	1.19193		281	-219	1.17216		296	-274	1.10734		-269	-329	1.31066		281	-384	1.10223
	76	36	1.12812		41	-19	1.07071		-149	-69	1.17307		-159	-114	1.27078		456	-169	1.1959		291	-219	1.17222		306	-274	1.10888		-259	-329	1.30815		291	-384	1.10223
	86	36	1.13744		51	-19	1.09455		-139	-69	1.17207		-149	-114	1.26722		466	-169	1.19987		301	-219	1.17228		316	-274	1.11043		-249	-329	1.30403		301	-384	1.10223
	96	36	1.13314		61	-19	1.10488		-129	-69	1.17107		-139	-114	1.26365		476	-169	1.20384		311	-219	1.17234		326	-274	1.11209		-239	-329	1.30119		311	-384	1.10223
	106	36	1.12087		71	-19	1.10576		-119	-69	1.17007		-129	-114	1.26004		486	-169	1.20781		321	-219	1.16839		336	-274	1.11487		-229	-329	1.29835		321	-384	1.10573
	116	36	1.12275		81	-19	1.10664		-109	-69	1.16907		-119	-114	1.25615		496	-169	1.21178		331	-219	1.12852		346	-274	1.11801		-219	-329	1.29551		331	-384	1.11136
	126	36	1.13376		91	-19	1.10753		-99	-69	1.16807		-109	-114	1.25531		506	-169	1.21722		341	-219	1.09396		356	-274	1.12009		-209	-329	1.29267		341	-384	1.11336
	136	36	1.14477		101	-19	1.10841		-89	-69	1.16483		-99	-114	1.25506		516	-169	1.23584		351	-219	1.09547		366	-274	1.12217		-199	-329	1.28984		351	-384	1.11303
	146	36	1.15578		111	-19	1.10929		-79	-69	1.14192		-89	-114	1.25481		526	-169	1.25228		361	-219	1.09698		376	-274	1.12426		-189	-329	1.287		361	-384	1.1127
	156	36	1.16679		121	-19	1.10759		-69	-69	1.12477		-79	-114	1.25456		536	-169	1.25547		371	-219	1.09849		386	-274	1.12634		-179	-329	1.28416		371	-384	1.11237
	166	36	1.17843		131	-19	1.08329		-59	-69	1.12772		-69	-114	1.2543		546	-169	1.25866		381	-219	1.10001		396	-274	1.12842		-169	-329	1.28132		381	-384	1.11204
	176	36	1.19574		141	-19	1.06652		-49	-69	1.13067		-59	-114	1.25405		556	-169	1.26185		391	-219	1.10152		406	-274	1.1305		-159	-329	1.27848		391	-384	1.11171
	186	36	1.21152		151	-19	1.07293		-39	-69	1.13362		-49	-114	1.2538		566	-169	1.26503		401	-219	1.10303		416	-274	1.13258		-149	-329	1.27507		401	-384	1.11138
	196	36	1.22152		161	-19	1.07935		-29	-69	1.13657		-39	-114	1.25355		576	-169	1.26822		411	-219	1.10454		426	-274	1.13466		-139	-329	1.2666		411	-384	1.11105
	206	36	1.23153		171	-19	1.08576		-19	-69	1.13952		-29	-114	1.25088		586	-169	1.27141		421	-219	1.10606		436	-274	1.13682		-129	-329	1.25932		421	-384	1.11072
	216	36	1.24154		181	-19	1.09217		-9	-69	1.14248		-19	-114	1.22647		596	-169	1.2746		431	-219	1.09514		446	-274	1.13954		-119	-329	1.25717		431	-384	1.11039
	226	36	1.25154		191	-19	1.09859		1	-69	1.14371		-9	-114	1.20487		606	-169	1.28004		441	-219	1.07656		456	-274	1.14098		-109	-329	1.25502		441	-384	1.11006
	236	36	1.26155		201	-19	1.105		11	-69	1.12943		1	-114	1.20505		616	-169	1.30567		451	-219	1.07085		466	-274	1.14173		-99	-329	1.25286		451	-384	1.11076
	246	36	1.24038		211	-19	1.10148		21	-69	1.11674		11	-114	1.20523		626	-169	1.32765		461	-219	1.07348		476	-274	1.14248		-89	-329	1.25071		461	-384	1.1206
	256	36	1.19786		221	-19	1.0905		31	-69	1.11954		21	-114	1.20542		636	-169	1.3293		471	-219	1.07611		486	-274	1.14324		-79	-329	1.24856		471	-384	1.12914
	266	36	1.18643		231	-19	1.08889		41	-69	1.12234		31	-114	1.2056		646	-169	1.33095		481	-219	1.07874		496	-274	1.14399		-69	-329	1.2464		481	-384	1.1285
	276	36	1.19586		241	-19	1.09393		51	-69	1.12515		41	-114	1.20578		656	-169	1.3326		491	-219	1.08137		506	-274	1.14474		-59	-329	1.24425		491	-384	1.12787
	286	36	1.20528		251	-19	1.09898		61	-69	1.12795		51	-114	1.20596		666	-169	1.33425		501	-219	1.08399		516	-274	1.14549		-49	-329	1.24209		501	-384	1.12723
	296	36	1.21471		261	-19	1.10402		71	-69	1.13075		61	-114	1.20615		676	-169	1.3359		511	-219	1.08662		526	-274	1.14624		-39	-329	1.23994		511	-384	1.12659
	306	36	1.22413		271	-19	1.10907		81	-69	1.13355		71	-114	1.20382		686	-169	1.33755		521	-219	1.08925		536	-274	1.147		-29	-329	1.23744		521	-384	1.12595
	316	36	1.23023		281	-19	1.11411		91	-69	1.13709		81	-114	1.1788		696	-169	1.3392		531	-219	1.094		546	-274	1.14691		-19	-329	1.23198		531	-384	1.12531
	326	36	1.20627		291	-19	1.12034		101	-69	1.14709		91	-114	1.15559		706	-169	1.34533		541	-219	1.11778		556	-274	1.13912		-9	-329	1.22833		541	-384	1.12468
	336	36	1.18362		301	-19	1.13726		111	-69	1.15507		101	-114	1.15497		-724	-159	1.36863		551	-219	1.13863		566	-274	1.13075		1	-329	1.2278		551	-384	1.12404
	346	36	1.19074		311	-19	1.15264		121	-69	1.15643		111	-114	1.15436		-714	-159	1.3674		561	-219	1.14035		576	-274	1.12994		11	-329	1.22726		561	-384	1.1234
	356	36	1.19786		321	-19	1.1573		131	-69	1.1578		121	-114	1.15374		-704	-159	1.36617		571	-219	1.14207		586	-274	1.12912		21	-329	1.22673		571	-384	1.12276
	366	36	1.20498		331	-19	1.16195		141	-69	1.15917		131	-114	1.15313		-694	-159	1.36724		581	-219	1.1438		596	-274	1.12831		31	-329	1.2262		581	-384	1.12212
	376	36	1.21211		341	-19	1.16661		151	-69	1.16053		141	-114	1.15251		-684	-159	1.38873		591	-219	1.14552		606	-274	1.12749		41	-329	1.22566		591	-384	1.12763
	-384	46	1.08389		351	-19	1.17126		161	-69	1.1619		151	-114	1.1519		-674	-159	1.40639		601	-219	1.14724		616	-274	1.12667		51	-329	1.22513		601	-384	1.13715
	-374	46	1.09267		361	-19	1.17592		171	-69	1.16326		161	-114	1.15128		-664	-159	1.40345		611	-219	1.14897		626	-274	1.12586		61	-329	1.22459		611	-384	1.14048
	-364	46	1.10145		371	-19	1.18058		181	-69	1.16478		171	-114	1.14898		-654	-159	1.40052		621	-219	1.15069		636	-274	1.12504		71	-329	1.22406		621	-384	1.13972
	-354	46	1.17726		381	-19	1.21928		191	-69	1.16782		181	-114	1.13147		-644	-159	1.39758		631	-219	1.15241		646	-274	1.12423		81	-329	1.22353		631	-384	1.13896
	-344	46	1.30436		391	-19	1.28109		201	-69	1.17229		191	-114	1.11567		-634	-159	1.39464		641	-219	1.15402		656	-274	1.1218		91	-329	1.22296		641	-384	1.1382
	-334	46	1.36834		401	-19	1.3091		211	-69	1.17542		201	-114	1.11508		-624	-159	1.3917		651	-219	1.1555		666	-274	1.10476		101	-329	1.22221		651	-384	1.13744
	-324	46	1.38713		411	-19	1.31433		221	-69	1.17855		211	-114	1.11448		-614	-159	1.38876		661	-219	1.15703		676	-274	1.08874		111	-329	1.22245		661	-384	1.13668
	-314	46	1.40592		421	-19	1.31955		231	-69	1.18168		221	-114	1.11389		-604	-159	1.38582		671	-219	1.15864		686	-274	1.08726		121	-329	1.22298		671	-384	1.13591
	-304	46	1.42471		431	-19	1.32478		241	-69	1.1848		231	-114	1.11329		-594	-159	1.3808		681	-219	1.16024		696	-274	1.08578		131	-329	1.22351		681	-384	1.13515
	-294	46	1.44351		441	-19	1.33		251	-69	1.18793		241	-114	1.1127		-584	-159	1.357		691	-219	1.16185		706	-274	1.08429		141	-329	1.22403		691	-384	1.13439
	-284	46	1.4646		-479	-9	1.17058		261	-69	1.19106		251	-114	1.1121		-574	-159	1.3359		701	-219	1.16346		716	-274	1.08281		151	-329	1.22456		701	-384	1.13363
	-274	46	1.50457		-469	-9	1.23519		271	-69	1.19386		261	-114	1.11151		-564	-159	1.33362		711	-219	1.16506		726	-274	1.08133		161	-329	1.22508		711	-384	1.13287
	-264	46	1.5254		-459	-9	1.33712		281	-69	1.19379		271	-114	1.10961		-554	-159	1.33134		721	-219	1.16667		736	-274	1.07985		171	-329	1.22561		721	-384	1.13097
	-254	46	1.5255		-449	-9	1.37759		291	-69	1.1948		281	-114	1.09603		-544	-159	1.32906		731	-219	1.16828		746	-274	1.07837		181	-329	1.22614		731	-384	1.11897
	-244	46	1.5256		-439	-9	1.37829		301	-69	1.19876		291	-114	1.08387		-534	-159	1.32678		741	-219	1.16921		756	-274	1.07689		191	-329	1.22666		741	-384	1.10847
	-234	46	1.5257		-429	-9	1.37898		311	-69	1.20272		301	-114	1.08341		-524	-159	1.3245		751	-219	1.16456		766	-274	1.07333		201	-329	1.22719		751	-384	1.10814
	-224	46	1.5258		-419	-9	1.37968		321	-69	1.20668		311	-114	1.08295		-514	-159	1.32223		761	-219	1.16532		776	-274	1.05099		211	-329	1.22791		761	-384	1.10781
	-214	46	1.5259		-409	-9	1.38037		331	-69	1.21064		321	-114	1.0825		-504	-159	1.31995		771	-219	1.17217		786	-274	1.03022		221	-329	1.23046		771	-384	1.10747
	-204	46	1.49238		-399	-9	1.38107		341	-69	1.2146		331	-114	1.08204		-494	-159	1.31378		781	-219	1.17902		796	-274	1.02818		231	-329	1.23309		781	-384	1.10714
	-194	46	1.43392		-389	-9	1.38879		351	-69	1.21856		341	-114	1.08159		-484	-159	1.27277		791	-219	1.18587		806	-274	1.02614		241	-329	1.23393		791	-384	1.1068
	-184	46	1.40752		-379	-9	1.4583		361	-69	1.22345		351	-114	1.08113		-474	-159	1.2362		801	-219	1.19273		816	-274	1.0241		251	-329	1.23476		801	-384	1.10647
	-174	46	1.40348		-369	-9	1.50902		371	-69	1.23636		361	-114	1.08068		-464	-159	1.23453		-819	-209	1.30808		826	-274	1.02206		261	-329	1.2356		811	-384	1.10613
	-164	46	1.39945		-359	-9	1.49674		381	-69	1.24453		371	-114	1.07944		-454	-159	1.23286		-809	-209	1.32392		836	-274	1.02001		271	-329	1.23643		821	-384	1.1058
	-154	46	1.39541		-349	-9	1.48447		391	-69	1.24427		381	-114	1.07119		-444	-159	1.23119		-799	-209	1.32632		846	-274	1.01797		281	-329	1.23727		831	-384	1.10547
	-144	46	1.39138		-339	-9	1.47219		401	-69	1.24401		391	-114	1.06337		-434	-159	1.22953		-789	-209	1.32872		856	-274	1.01593		291	-329	1.2381		841	-384	1.10513
	-134	46	1.38253		-329	-9	1.45991		411	-69	1.24375		401	-114	1.06254		-424	-159	1.22786		-779	-209	1.33113		866	-274	1.01389		301	-329	1.23893		851	-384	1.1048
	-124	46	1.33116		-319	-9	1.44763		421	-69	1.24349		411	-114	1.0617		-414	-159	1.22619		-769	-209	1.33353		876	-274	1.01009		311	-329	1.23977		861	-384	1.0913
	-114	46	1.28975		-309	-9	1.43535		431	-69	1.24323		421	-114	1.06086		-404	-159	1.22453		-759	-209	1.33593		886	-274	1		321	-329	1.2406		871	-384	1.06928
	-104	46	1.29147		-299	-9	1.39901		441	-69	1.24297		431	-114	1.06003		-394	-159	1.22237		-749	-209	1.33834		896	-274	1		331	-329	1.24176		881	-384	1.06059
	-94	46	1.2932		-289	-9	1.34782		451	-69	1.24654		441	-114	1.05919		-384	-159	1.21582		-739	-209	1.34074		906	-274	1		341	-329	1.24587		891	-384	1.06067
	-84	46	1.29492		-279	-9	1.32166		461	-69	1.28446		451	-114	1.05836		-374	-159	1.20915		-729	-209	1.3479		-914	-264	1.13252		351	-329	1.24979		901	-384	1.06076
	-74	46	1.29664		-269	-9	1.31145		471	-69	1.31785		461	-114	1.05752		-364	-159	1.20684		-719	-209	1.39763		-904	-264	1.13519		361	-329	1.25078		911	-384	1.06084
	-64	46	1.29837		-259	-9	1.30125		481	-69	1.3168		471	-114	1.05879		-354	-159	1.20452		-709	-209	1.4411		-894	-264	1.13785		371	-329	1.25177		921	-384	1.06093
	-54	46	1.27335		-249	-9	1.29104		491	-69	1.31576		481	-114	1.07876		-344	-159	1.2022		-699	-209	1.44184		-884	-264	1.14286		381	-329	1.25276		931	-384	1.06102
	-44	46	1.22958		-239	-9	1.28083		501	-69	1.31471		491	-114	1.0949		-334	-159	1.19988		-689	-209	1.44259		-874	-264	1.16894		391	-329	1.25375		941	-384	1.0611
	-34	46	1.21194		-229	-9	1.27062		511	-69	1.31367		501	-114	1.09215		-324	-159	1.19756		-679	-209	1.44334		-864	-264	1.19241		401	-329	1.25474		951	-384	1.06119
	-24	46	1.21212		-219	-9	1.25755		521	-69	1.31263		511	-114	1.0894		-314	-159	1.19524		-669	-209	1.44409		-854	-264	1.19477		411	-329	1.25573		961	-384	1.06128
	-14	46	1.21231		-209	-9	1.21959		-559	-59	1.35572		521	-114	1.08666		-304	-159	1.19292		-659	-209	1.44484		-844	-264	1.19713		421	-329	1.25672		971	-384	1.06136
	-4	46	1.21249		-199	-9	1.19023		-549	-59	1.35542		531	-114	1.08391		-294	-159	1.19127		-649	-209	1.44559		-834	-264	1.1995		431	-329	1.25771		981	-384	1.06145
	6	46	1.21267		-189	-9	1.1864		-539	-59	1.35482		541	-114	1.08116		-284	-159	1.19554		-639	-209	1.44633		-824	-264	1.20186		441	-329	1.2587		991	-384	1.05998
	16	46	1.20991		-179	-9	1.18257		-529	-59	1.35171		551	-114	1.07841		-274	-159	1.19862		-629	-209	1.44708		-814	-264	1.20423		451	-329	1.2598		1001	-384	1.04452
	26	46	1.18143		-169	-9	1.17875		-519	-59	1.34931		561	-114	1.07566		-264	-159	1.19573		-619	-209	1.44354		-804	-264	1.20659		461	-329	1.26193		1011	-384	1.03102
	36	46	1.16224		-159	-9	1.17492		-509	-59	1.34949		571	-114	1.07786		-254	-159	1.19284		-609	-209	1.43521		-794	-264	1.20895		471	-329	1.26383		1021	-384	1.03157
	46	46	1.1695		-149	-9	1.17109		-499	-59	1.34967		581	-114	1.12446		-244	-159	1.18995		-599	-209	1.43002		-784	-264	1.21132		481	-329	1.2647		1031	-384	1.03211
	56	46	1.17675		-139	-9	1.16727		-489	-59	1.34985		591	-114	1.16522		-234	-159	1.18706		-589	-209	1.42775		-774	-264	1.21595		491	-329	1.26557		1041	-384	1.03265
	66	46	1.184		-129	-9	1.14126		-479	-59	1.35003		601	-114	1.16148		-224	-159	1.18417		-579	-209	1.42548		-764	-264	1.24079		501	-329	1.26644		1051	-384	1.03319
	76	46	1.19125		-119	-9	1.10448		-469	-59	1.35021		-639	-104	1.28997		-214	-159	1.18128		-569	-209	1.42321		-754	-264	1.26144		511	-329	1.26731		1061	-384	1.03373
	86	46	1.1985		-109	-9	1.09251		-459	-59	1.35039		-629	-104	1.29482		-204	-159	1.1784		-559	-209	1.42094		-744	-264	1.26167		521	-329	1.26818		1071	-384	1.03427
	96	46	1.19464		-99	-9	1.0954		-449	-59	1.35045		-619	-104	1.31579		-194	-159	1.17583		-549	-209	1.41867		-734	-264	1.2619		531	-329	1.26905		1081	-384	1.03481
	106	46	1.18274		-89	-9	1.0983		-439	-59	1.34901		-609	-104	1.33602		-184	-159	1.17632		-539	-209	1.4164		-724	-264	1.26213		541	-329	1.26992		1091	-384	1.03536
	116	46	1.18134		-79	-9	1.1012		-429	-59	1.34386		-599	-104	1.34023		-174	-159	1.17786		-529	-209	1.41412		-714	-264	1.26236		551	-329	1.27079		1101	-384	1.0359
	126	46	1.1874		-69	-9	1.10409		-419	-59	1.33978		-589	-104	1.34444		-164	-159	1.17651		-519	-209	1.40829		-704	-264	1.26259		561	-329	1.27166		1111	-384	1.03644
	136	46	1.19345		-59	-9	1.10699		-409	-59	1.33571		-579	-104	1.34865		-154	-159	1.17515		-509	-209	1.37039		-694	-264	1.26282		571	-329	1.27161		1121	-384	1.03698
	146	46	1.1995		-49	-9	1.10732		-399	-59	1.33164		-569	-104	1.35286		-144	-159	1.1738		-499	-209	1.33544		-684	-264	1.26306		581	-329	1.26324		1131	-384	1.03181
	156	46	1.20555		-39	-9	1.08408		-389	-59	1.32756		-559	-104	1.35707		-134	-159	1.17245		-489	-209	1.33247		-674	-264	1.26329		591	-329	1.25564		1141	-384	1.02334
	166	46	1.21211		-29	-9	1.06025		-379	-59	1.32349		-549	-104	1.36128		-124	-159	1.17109		-479	-209	1.32951		-664	-264	1.26379		601	-329	1.25633		1151	-384	1.02092
	176	46	1.22308		-19	-9	1.05962		-369	-59	1.31941		-539	-104	1.36549		-114	-159	1.16974		-469	-209	1.32655		-654	-264	1.26653		611	-329	1.25702		1161	-384	1.02232
	186	46	1.23278		-9	-9	1.05898		-359	-59	1.31431		-529	-104	1.36889		-104	-159	1.16839		-459	-209	1.32358		-644	-264	1.26744		621	-329	1.2577		1171	-384	1.02371
	196	46	1.23796		1	-9	1.05835		-349	-59	1.30003		-519	-104	1.3646		-94	-159	1.16756		-449	-209	1.32062		-634	-264	1.26592		631	-329	1.25839		1181	-384	1.02511
	206	46	1.24313		11	-9	1.05772		-339	-59	1.28746		-509	-104	1.36007		-84	-159	1.17151		-439	-209	1.31765		-624	-264	1.26441		641	-329	1.25908		1191	-384	1.0265
	216	46	1.2483		21	-9	1.05709		-329	-59	1.28414		-499	-104	1.3631		-74	-159	1.17564		-429	-209	1.31469		-614	-264	1.26289		651	-329	1.25977		1201	-384	1.0279
	226	46	1.25347		31	-9	1.05645		-319	-59	1.28082		-489	-104	1.36612		-64	-159	1.17507		-419	-209	1.31173		-604	-264	1.26138		661	-329	1.26046		1211	-384	1.0293
	236	46	1.25864		41	-9	1.06912		-309	-59	1.2775		-479	-104	1.36914		-54	-159	1.17451		-409	-209	1.30908		-594	-264	1.25986		671	-329	1.26114		-1179	-374	1.05429
	246	46	1.22939		51	-9	1.09155		-299	-59	1.27418		-469	-104	1.37217		-44	-159	1.17394		-399	-209	1.30653		-584	-264	1.25835		681	-329	1.26183		-1169	-374	1.05184
	256	46	1.17761		61	-9	1.10132		-289	-59	1.27086		-459	-104	1.37519		-34	-159	1.17337		-389	-209	1.30358		-574	-264	1.25683		691	-329	1.26061		-1159	-374	1.05406
	266	46	1.16077		71	-9	1.1022		-279	-59	1.26754		-449	-104	1.37821		-24	-159	1.17281		-379	-209	1.30042		-564	-264	1.25532		701	-329	1.24222		-1149	-374	1.05878
	276	46	1.16688		81	-9	1.10308		-269	-59	1.26346		-439	-104	1.38124		-14	-159	1.17224		-369	-209	1.29727		-554	-264	1.25316		711	-329	1.22555		-1139	-374	1.05917
	286	46	1.17299		91	-9	1.10396		-259	-59	1.25248		-429	-104	1.38066		-4	-159	1.17167		-359	-209	1.29411		-544	-264	1.24518		721	-329	1.22605		-1129	-374	1.05956
	296	46	1.17909		101	-9	1.10484		-249	-59	1.24146		-419	-104	1.3471		6	-159	1.17153		-349	-209	1.29095		-534	-264	1.23729		731	-329	1.22654		-1119	-374	1.05994
	306	46	1.1852		111	-9	1.10573		-239	-59	1.23724		-409	-104	1.31479		16	-159	1.17519		-339	-209	1.28779		-524	-264	1.23516		741	-329	1.22703		-1109	-374	1.06033
	316	46	1.18795		121	-9	1.10414		-229	-59	1.23302		-399	-104	1.31515		26	-159	1.17867		-329	-209	1.28464		-514	-264	1.23303		751	-329	1.22752		-1099	-374	1.06072
	326	46	1.16066		131	-9	1.08101		-219	-59	1.2288		-389	-104	1.3155		36	-159	1.17837		-319	-209	1.28148		-504	-264	1.2309		761	-329	1.22801		-1089	-374	1.06111
	336	46	1.13696		141	-9	1.06529		-209	-59	1.22458		-379	-104	1.31586		46	-159	1.17806		-309	-209	1.27936		-494	-264	1.22877		771	-329	1.2285		-1079	-374	1.0615
	346	46	1.14328		151	-9	1.0717		-199	-59	1.22037		-369	-104	1.31622		56	-159	1.17775		-299	-209	1.28659		-484	-264	1.22664		781	-329	1.22899		-1069	-374	1.06188
	356	46	1.14959		161	-9	1.07811		-189	-59	1.21615		-359	-104	1.31658		66	-159	1.17744		-289	-209	1.29335		-474	-264	1.22451		791	-329	1.22948		-1059	-374	1.06227
	366	46	1.1559		171	-9	1.08453		-179	-59	1.2102		-349	-104	1.31693		76	-159	1.17713		-279	-209	1.29082		-464	-264	1.22238		801	-329	1.22997		-1049	-374	1.06266
	376	46	1.16222		181	-9	1.09094		-169	-59	1.18906		-339	-104	1.31729		86	-159	1.17683		-269	-209	1.28829		-454	-264	1.22025		811	-329	1.22833		-1039	-374	1.06305
	-384	56	1.07462		191	-9	1.09735		-159	-59	1.1726		-329	-104	1.31616		96	-159	1.17652		-259	-209	1.28577		-444	-264	1.2187		821	-329	1.20751		-1029	-374	1.06584
	-374	56	1.08339		201	-9	1.10377		-149	-59	1.17168		-319	-104	1.30138		106	-159	1.17643		-249	-209	1.28324		-434	-264	1.22244		831	-329	1.18874		-1019	-374	1.07065
	-364	56	1.09217		211	-9	1.10124		-139	-59	1.17075		-309	-104	1.28622		116	-159	1.17842		-239	-209	1.28071		-424	-264	1.2262		841	-329	1.18916		-1009	-374	1.07331
	-354	56	1.17362		221	-9	1.0919		-129	-59	1.16982		-299	-104	1.28448		126	-159	1.18076		-229	-209	1.27818		-414	-264	1.22475		851	-329	1.18958		-999	-374	1.07434
	-344	56	1.31015		231	-9	1.09095		-119	-59	1.16889		-289	-104	1.28274		136	-159	1.1811		-219	-209	1.27565		-404	-264	1.2233		861	-329	1.19		-989	-374	1.07537
	-334	56	1.37793		241	-9	1.09599		-109	-59	1.16797		-279	-104	1.281		146	-159	1.18145		-209	-209	1.27312		-394	-264	1.22185		871	-329	1.19042		-979	-374	1.07641
	-324	56	1.39672		251	-9	1.10104		-99	-59	1.16704		-269	-104	1.27926		156	-159	1.18179		-199	-209	1.26636		-384	-264	1.2204		881	-329	1.19084		-969	-374	1.07744
	-314	56	1.41551		261	-9	1.10608		-89	-59	1.16384		-259	-104	1.27752		166	-159	1.18213		-189	-209	1.25757		-374	-264	1.21895		891	-329	1.19126		-959	-374	1.07848
	-304	56	1.4343		271	-9	1.11113		-79	-59	1.1406		-249	-104	1.27578		176	-159	1.18248		-179	-209	1.25351		-364	-264	1.2175		901	-329	1.19168		-949	-374	1.07951
	-294	56	1.4531		281	-9	1.11617		-69	-59	1.12303		-239	-104	1.27403		186	-159	1.18282		-169	-209	1.25226		-354	-264	1.21605		911	-329	1.1921		-939	-374	1.08054
	-284	56	1.47386		291	-9	1.12235		-59	-59	1.1259		-229	-104	1.27318		196	-159	1.18316		-159	-209	1.25101		-344	-264	1.2146		921	-329	1.19252		-929	-374	1.08158
	-274	56	1.5105		301	-9	1.13879		-49	-59	1.12876		-219	-104	1.28006		206	-159	1.18324		-149	-209	1.24977		-334	-264	1.21321		931	-329	1.19148		-919	-374	1.08261
	-264	56	1.52833		311	-9	1.15374		-39	-59	1.13162		-209	-104	1.28442		216	-159	1.18107		-139	-209	1.24852		-324	-264	1.21237		941	-329	1.17733		-909	-374	1.08365
	-254	56	1.52843		321	-9	1.1584		-29	-59	1.13448		-199	-104	1.28085		226	-159	1.17994		-129	-209	1.24727		-314	-264	1.21175		951	-329	1.16562		-899	-374	1.0848
	-244	56	1.52853		331	-9	1.16306		-19	-59	1.13735		-189	-104	1.27729		236	-159	1.18116		-119	-209	1.24603		-304	-264	1.21061		961	-329	1.16712		-889	-374	1.08699
	-234	56	1.52863		341	-9	1.16771		-9	-59	1.14021		-179	-104	1.27373		246	-159	1.18238		-109	-209	1.24478		-294	-264	1.20947		971	-329	1.16862		-879	-374	1.08802
	-224	56	1.52873		351	-9	1.17237		1	-59	1.14146		-169	-104	1.27017		256	-159	1.18361		-99	-209	1.24356		-284	-264	1.20832		981	-329	1.17012		-869	-374	1.08791
	-214	56	1.52883		361	-9	1.17703		11	-59	1.12813		-159	-104	1.2666		266	-159	1.18483		-89	-209	1.24261		-274	-264	1.20718		991	-329	1.17162		-859	-374	1.08779
	-204	56	1.49344		371	-9	1.18168		21	-59	1.11626		-149	-104	1.26304		276	-159	1.18605		-79	-209	1.24194		-264	-264	1.20604		1001	-329	1.17312		-849	-374	1.08768
	-194	56	1.43187		381	-9	1.21801		31	-59	1.11894		-139	-104	1.25948		286	-159	1.18727		-69	-209	1.24104		-254	-264	1.20489		1011	-329	1.17462		-839	-374	1.08757
	-184	56	1.40422		391	-9	1.27587		41	-59	1.12162		-129	-104	1.2559		296	-159	1.1885		-59	-209	1.24013		-244	-264	1.20375		1021	-329	1.17612		-829	-374	1.08746
	-174	56	1.40018		401	-9	1.3023		51	-59	1.12429		-119	-104	1.25247		306	-159	1.18853		-49	-209	1.23922		-234	-264	1.20261		1031	-329	1.17763		-819	-374	1.08735
	-164	56	1.39615		411	-9	1.30752		61	-59	1.12697		-109	-104	1.25203		316	-159	1.178		-39	-209	1.23832		-224	-264	1.20043		1041	-329	1.17913		-809	-374	1.08724
	-154	56	1.39211		421	-9	1.31275		71	-59	1.12965		-99	-104	1.25177		326	-159	1.17		-29	-209	1.23741		-214	-264	1.18881		-1039	-319	1.14386		-799	-374	1.08713
	-144	56	1.38808		431	-9	1.31797		81	-59	1.13233		-89	-104	1.25152		336	-159	1.17271		-19	-209	1.2365		-204	-264	1.17745		-1029	-319	1.14417		-789	-374	1.08702
	-134	56	1.37932		441	-9	1.3232		91	-59	1.13594		-79	-104	1.25127		346	-159	1.17542		-9	-209	1.2356		-194	-264	1.17543		-1019	-319	1.14447		-779	-374	1.08691
	-124	56	1.32885		-479	1	1.17812		101	-59	1.1478		-69	-104	1.25102		356	-159	1.17813		1	-209	1.23469		-184	-264	1.1734		-1009	-319	1.14478		-769	-374	1.0868
	-114	56	1.28824		-469	1	1.24439		111	-59	1.15748		-59	-104	1.25077		366	-159	1.18084		11	-209	1.23776		-174	-264	1.17138		-999	-319	1.14508		-759	-374	1.08869
	-104	56	1.28996		-459	1	1.3491		121	-59	1.15877		-49	-104	1.25051		376	-159	1.18355		21	-209	1.24317		-164	-264	1.16935		-989	-319	1.14792		-749	-374	1.09124
	-94	56	1.29169		-449	1	1.39068		131	-59	1.16007		-39	-104	1.25026		386	-159	1.18626		31	-209	1.24439		-154	-264	1.16733		-979	-319	1.17348		-739	-374	1.09134
	-84	56	1.29341		-439	1	1.39138		141	-59	1.16136		-29	-104	1.24762		396	-159	1.18897		41	-209	1.24297		-144	-264	1.16531		-969	-319	1.19687		-729	-374	1.0901
	-74	56	1.29513		-429	1	1.39207		151	-59	1.16266		-19	-104	1.22349		406	-159	1.19089		51	-209	1.24155		-134	-264	1.16328		-959	-319	1.19755		-719	-374	1.08887
	-64	56	1.29686		-419	1	1.39277		161	-59	1.16396		-9	-104	1.20215		416	-159	1.18587		61	-209	1.24013		-124	-264	1.16126		-949	-319	1.19823		-709	-374	1.08763
	-54	56	1.27195		-409	1	1.39346		171	-59	1.16525		1	-104	1.20233		426	-159	1.18277		71	-209	1.23871		-114	-264	1.15965		-939	-319	1.19891		-699	-374	1.0864
	-44	56	1.22836		-399	1	1.39415		181	-59	1.16672		11	-104	1.20252		436	-159	1.18674		81	-209	1.2373		-104	-264	1.16177		-929	-319	1.19959		-689	-374	1.08516
	-34	56	1.21079		-389	1	1.40167		191	-59	1.1699		21	-104	1.2027		446	-159	1.19071		91	-209	1.23588		-94	-264	1.16405		-919	-319	1.20027		-679	-374	1.08392
	-24	56	1.21098		-379	1	1.46913		201	-59	1.17449		31	-104	1.20288		456	-159	1.19468		101	-209	1.23446		-84	-264	1.16264		-909	-319	1.20095		-669	-374	1.08269
	-14	56	1.21116		-369	1	1.51801		211	-59	1.17755		41	-104	1.20306		466	-159	1.19865		111	-209	1.23347		-74	-264	1.16124		-899	-319	1.20163		-659	-374	1.08145
	-4	56	1.21134		-359	1	1.50573		221	-59	1.1806		51	-104	1.20325		476	-159	1.20262		121	-209	1.23647		-64	-264	1.15983		-889	-319	1.20231		-649	-374	1.08021
	6	56	1.21153		-349	1	1.49345		231	-59	1.18366		61	-104	1.20343		486	-159	1.20659		131	-209	1.2397		-54	-264	1.15843		-879	-319	1.20299		-639	-374	1.07898
	16	56	1.20865		-339	1	1.48117		241	-59	1.18671		71	-104	1.2012		496	-159	1.21056		141	-209	1.23901		-44	-264	1.15702		-869	-319	1.20538		-629	-374	1.07895
	26	56	1.179		-329	1	1.4689		251	-59	1.18977		81	-104	1.17719		506	-159	1.21612		151	-209	1.23833		-34	-264	1.15562		-859	-319	1.22305		-619	-374	1.08982
	36	56	1.15876		-319	1	1.45662		261	-59	1.19282		91	-104	1.15488		516	-159	1.23599		161	-209	1.23765		-24	-264	1.15421		-849	-319	1.2388		-609	-374	1.09995
	46	56	1.16601		-309	1	1.44434		271	-59	1.19561		101	-104	1.15426		526	-159	1.25355		171	-209	1.23697		-14	-264	1.15281		-839	-319	1.23923		-599	-374	1.09922
	56	56	1.17326		-299	1	1.4049		281	-59	1.19611		111	-104	1.15365		536	-159	1.25674		181	-209	1.23629		-4	-264	1.15243		-829	-319	1.23967		-589	-374	1.0985
	66	56	1.18051		-289	1	1.34854		291	-59	1.19754		121	-104	1.15303		546	-159	1.25992		191	-209	1.2356		6	-264	1.16118		-819	-319	1.2401		-579	-374	1.09777
	76	56	1.18776		-279	1	1.32033		301	-59	1.20134		131	-104	1.15242		556	-159	1.26311		201	-209	1.23492		16	-264	1.16822		-809	-319	1.24054		-569	-374	1.09705
	86	56	1.19502		-269	1	1.31012		311	-59	1.20513		141	-104	1.1518		566	-159	1.2663		211	-209	1.23424		26	-264	1.16606		-799	-319	1.24097		-559	-374	1.09632
	96	56	1.19287		-259	1	1.29991		321	-59	1.20893		151	-104	1.15119		576	-159	1.26949		221	-209	1.21718		36	-264	1.1639		-789	-319	1.2414		-549	-374	1.0956
	106	56	1.18383		-249	1	1.2897		331	-59	1.21273		161	-104	1.15057		586	-159	1.27267		231	-209	1.18913		46	-264	1.16174		-779	-319	1.24184		-539	-374	1.09487
	116	56	1.18358		-239	1	1.27949		341	-59	1.21652		171	-104	1.14829		596	-159	1.27586		241	-209	1.1774		56	-264	1.15957		-769	-319	1.24227		-529	-374	1.09415
	126	56	1.18963		-229	1	1.26929		351	-59	1.22032		181	-104	1.13102		606	-159	1.28146		251	-209	1.17658		66	-264	1.15741		-759	-319	1.2427		-519	-374	1.09343
	136	56	1.19568		-219	1	1.25592		361	-59	1.22508		191	-104	1.11544		616	-159	1.30866		261	-209	1.17577		76	-264	1.15525		-749	-319	1.24422		-509	-374	1.0927
	146	56	1.20173		-209	1	1.21508		371	-59	1.23817		201	-104	1.11484		626	-159	1.33205		271	-209	1.17495		86	-264	1.15309		-739	-319	1.25537		-499	-374	1.09198
	156	56	1.20779		-199	1	1.18313		381	-59	1.24667		211	-104	1.11425		636	-159	1.3337		281	-209	1.17413		96	-264	1.15093		-729	-319	1.26489		-489	-374	1.10584
	166	56	1.2141		-189	1	1.17931		391	-59	1.24646		221	-104	1.11365		646	-159	1.33535		291	-209	1.17332		106	-264	1.14812		-719	-319	1.26471		-479	-374	1.12967
	176	56	1.2227		-179	1	1.17548		401	-59	1.24625		231	-104	1.11306		656	-159	1.337		301	-209	1.1725		116	-264	1.13962		-709	-319	1.26454		-469	-374	1.13906
	186	56	1.23026		-169	1	1.17165		411	-59	1.24603		241	-104	1.11246		666	-159	1.33865		311	-209	1.17168		126	-264	1.13319		-699	-319	1.26436		-459	-374	1.13872
	196	56	1.23543		-159	1	1.16783		421	-59	1.24582		251	-104	1.11187		676	-159	1.3403		321	-209	1.16668		136	-264	1.13262		-689	-319	1.26419		-449	-374	1.13839
	206	56	1.2406		-149	1	1.164		431	-59	1.24561		261	-104	1.11127		686	-159	1.34195		331	-209	1.12413		146	-264	1.13205		-679	-319	1.26401		-439	-374	1.13806
	216	56	1.24577		-139	1	1.16017		441	-59	1.24539		271	-104	1.10944		696	-159	1.3436		341	-209	1.08681		156	-264	1.13148		-669	-319	1.26383		-429	-374	1.13773
	226	56	1.25094		-129	1	1.13487		451	-59	1.24941		281	-104	1.09652		706	-159	1.35041		351	-209	1.08716		166	-264	1.13092		-659	-319	1.26366		-419	-374	1.1374
	236	56	1.25612		-119	1	1.09928		461	-59	1.29143		291	-104	1.08495		-724	-149	1.37967		361	-209	1.08752		176	-264	1.13035		-649	-319	1.26348		-409	-374	1.13707
	246	56	1.22273		-109	1	1.08779		471	-59	1.32868		301	-104	1.0845		-714	-149	1.37844		371	-209	1.08787		186	-264	1.12978		-639	-319	1.2633		-399	-374	1.13674
	256	56	1.16404		-99	1	1.09068		481	-59	1.32786		311	-104	1.08404		-704	-149	1.37721		381	-209	1.08822		196	-264	1.12921		-629	-319	1.26413		-389	-374	1.13641
	266	56	1.14444		-89	1	1.09358		491	-59	1.32704		321	-104	1.08359		-694	-149	1.37805		391	-209	1.08857		206	-264	1.12864		-619	-319	1.27384		-379	-374	1.13607
	276	56	1.15054		-79	1	1.09648		501	-59	1.32622		331	-104	1.08313		-684	-149	1.39732		401	-209	1.08892		216	-264	1.12713		-609	-319	1.28185		-369	-374	1.13574
	286	56	1.15665		-69	1	1.09937		511	-59	1.3254		341	-104	1.08268		-674	-149	1.41297		411	-209	1.08927		226	-264	1.11737		-599	-319	1.28088		-359	-374	1.1368
	296	56	1.16276		-59	1	1.10227		521	-59	1.32458		351	-104	1.08222		-664	-149	1.41003		421	-209	1.08962		236	-264	1.10991		-589	-319	1.27992		-349	-374	1.15025
	306	56	1.16887		-49	1	1.1028		-569	-49	1.40715		361	-104	1.08176		-654	-149	1.40709		431	-209	1.07843		246	-264	1.11087		-579	-319	1.27895		-339	-374	1.16102
	316	56	1.1713		-39	1	1.08155		-559	-49	1.40772		371	-104	1.08069		-644	-149	1.40415		441	-209	1.0614		256	-264	1.11182		-569	-319	1.27799		-329	-374	1.15928
	326	56	1.1408		-29	1	1.05951		-549	-49	1.4083		381	-104	1.07404		-634	-149	1.40121		451	-209	1.05714		266	-264	1.11278		-559	-319	1.27703		-319	-374	1.15753
	336	56	1.1142		-19	1	1.05888		-539	-49	1.40828		391	-104	1.06767		-624	-149	1.39828		461	-209	1.06063		276	-264	1.11374		-549	-319	1.27606		-309	-374	1.15578
	346	56	1.12052		-9	1	1.05824		-529	-49	1.40276		401	-104	1.06683		-614	-149	1.39534		471	-209	1.06411		286	-264	1.1147		-539	-319	1.2751		-299	-374	1.15403
	356	56	1.12683		1	1	1.05761		-519	-49	1.39613		411	-104	1.066		-604	-149	1.3924		481	-209	1.06759		296	-264	1.11565		-529	-319	1.27414		-289	-374	1.15228
	366	56	1.13314		11	1	1.05698		-509	-49	1.39482		421	-104	1.06516		-594	-149	1.38721		491	-209	1.07107		306	-264	1.11661		-519	-319	1.27317		-279	-374	1.15053
	376	56	1.13946		21	1	1.05635		-499	-49	1.3935		431	-104	1.06433		-584	-149	1.36177		501	-209	1.07455		316	-264	1.11757		-509	-319	1.27371		-269	-374	1.14879
	-374	66	1.07412		31	1	1.05571		-489	-49	1.39219		441	-104	1.06349		-574	-149	1.33918		511	-209	1.07804		326	-264	1.11865		-499	-319	1.28774		-259	-374	1.14704
	-364	66	1.0829		41	1	1.06753		-479	-49	1.39088		451	-104	1.06266		-564	-149	1.3369		521	-209	1.08152		336	-264	1.12096		-489	-319	1.30008		-249	-374	1.14529
	-354	66	1.16997		51	1	1.08855		-469	-49	1.38956		461	-104	1.06182		-554	-149	1.33462		531	-209	1.08719		346	-264	1.12364		-479	-319	1.29892		-239	-374	1.14354
	-344	66	1.31594		61	1	1.09775		-459	-49	1.38825		471	-104	1.06325		-544	-149	1.33234		541	-209	1.11261		356	-264	1.12516		-469	-319	1.29775		-229	-374	1.14179
	-334	66	1.38751		71	1	1.09864		-449	-49	1.38664		481	-104	1.08483		-534	-149	1.33006		551	-209	1.13595		366	-264	1.12669		-459	-319	1.29659		-219	-374	1.14265
	-324	66	1.40631		81	1	1.09952		-439	-49	1.38205		491	-104	1.10242		-524	-149	1.32779		561	-209	1.13955		376	-264	1.12821		-449	-319	1.29543		-209	-374	1.14534
	-314	66	1.4251		91	1	1.1004		-429	-49	1.37528		501	-104	1.09967		-514	-149	1.32551		571	-209	1.14316		386	-264	1.12973		-439	-319	1.29426		-199	-374	1.14549
	-304	66	1.44389		101	1	1.10128		-419	-49	1.37121		511	-104	1.09692		-504	-149	1.32323		581	-209	1.14676		396	-264	1.13126		-429	-319	1.2931		-189	-374	1.14392
	-294	66	1.46268		111	1	1.10216		-409	-49	1.36714		521	-104	1.09417		-494	-149	1.317		591	-209	1.15037		406	-264	1.13278		-419	-319	1.29194		-179	-374	1.14236
	-284	66	1.48311		121	1	1.10069		-399	-49	1.36307		531	-104	1.09142		-484	-149	1.27537		601	-209	1.15397		416	-264	1.1343		-409	-319	1.29078		-169	-374	1.14079
	-274	66	1.51642		131	1	1.07873		-389	-49	1.359		541	-104	1.08867		-474	-149	1.23823		611	-209	1.15757		426	-264	1.13583		-399	-319	1.28961		-159	-374	1.13922
	-264	66	1.53126		141	1	1.06405		-379	-49	1.35493		551	-104	1.08593		-464	-149	1.23656		621	-209	1.16118		436	-264	1.13749		-389	-319	1.29002		-149	-374	1.13765
	-254	66	1.53136		151	1	1.07046		-369	-49	1.35086		561	-104	1.08318		-454	-149	1.23489		631	-209	1.16478		446	-264	1.14031		-379	-319	1.3045		-139	-374	1.13608
	-244	66	1.53146		161	1	1.07688		-359	-49	1.34558		571	-104	1.08578		-444	-149	1.23322		641	-209	1.16897		456	-264	1.14215		-369	-319	1.31766		-129	-374	1.13451
	-234	66	1.53156		171	1	1.08329		-349	-49	1.32943		581	-104	1.13641		-434	-149	1.23156		651	-209	1.17304		466	-264	1.14273		-359	-319	1.31676		-119	-374	1.13294
	-224	66	1.53166		181	1	1.0897		-339	-49	1.31478		591	-104	1.18081		-424	-149	1.22989		661	-209	1.17615		476	-264	1.14332		-349	-319	1.31586		-109	-374	1.13137
	-214	66	1.53175		191	1	1.09612		-329	-49	1.31103		601	-104	1.17707		-414	-149	1.22822		671	-209	1.17887		486	-264	1.1439		-339	-319	1.31495		-99	-374	1.1298
	-204	66	1.4945		201	1	1.10253		-319	-49	1.30727		611	-104	1.17333		-404	-149	1.22656		681	-209	1.18158		496	-264	1.14449		-329	-319	1.31405		-89	-374	1.12793
	-194	66	1.42981		211	1	1.10099		-309	-49	1.30352		-639	-94	1.30274		-394	-149	1.22434		691	-209	1.1843		506	-264	1.14507		-319	-319	1.31315		-79	-374	1.12336
	-184	66	1.40092		221	1	1.0933		-299	-49	1.29977		-629	-94	1.30731		-384	-149	1.21712		701	-209	1.18701		516	-264	1.14566		-309	-319	1.31224		-69	-374	1.11972
	-174	66	1.39688		231	1	1.09301		-289	-49	1.29602		-619	-94	1.32549		-374	-149	1.20987		711	-209	1.18972		526	-264	1.14624		-299	-319	1.31134		-59	-374	1.11883
	-164	66	1.39285		241	1	1.09806		-279	-49	1.29226		-609	-94	1.34321		-364	-149	1.20755		721	-209	1.19244		536	-264	1.14683		-289	-319	1.31044		-49	-374	1.11795
	-154	66	1.38881		251	1	1.1031		-269	-49	1.28759		-599	-94	1.34742		-354	-149	1.20524		731	-209	1.19515		546	-264	1.14662		-279	-319	1.30954		-39	-374	1.11706
	-144	66	1.38478		261	1	1.10815		-259	-49	1.27467		-589	-94	1.35163		-344	-149	1.20292		741	-209	1.19716		556	-264	1.13916		-269	-319	1.30852		-29	-374	1.11618
	-134	66	1.37611		271	1	1.11319		-249	-49	1.26308		-579	-94	1.35584		-334	-149	1.2006		751	-209	1.19298		566	-264	1.13153		-259	-319	1.30635		-19	-374	1.11529
	-124	66	1.32653		281	1	1.11824		-239	-49	1.25977		-569	-94	1.36005		-324	-149	1.19828		761	-209	1.19072		576	-264	1.13104		-249	-319	1.30253		-9	-374	1.11441
[truncated: 21,544 more rows]

## Sheet: Fig2D_DeformAnisotropy
St50.6-51.1	x	y	anisotropy	St51.1-51.6	x	y	anisotropy	St51.6-52.0	x	y	anisotropy	St52.0-52.4	x	y	anisotropy	St52.4-52.8	x	y	anisotropy	St52.8-53.2	x	y	anisotropy	St53.2-53.6	x	y	anisotropy	St53.6-54.0	x	y	anisotropy	St54.0-54.4	x	y	anisotropy
	26	-244	0.252749		101	-269	0.0910592		191	-299	0.0904635		271	-324	0.0165163		266	-339	0.141159		411	-369	0.123387		-624	-434	0.149074		-709	-519	0.158175		-799	-604	0.178693
	36	-244	0.211999		111	-269	0.0907645		201	-299	0.0997509		281	-324	0.0214548		276	-339	0.138923		421	-369	0.120105		-614	-434	0.149146		-699	-519	0.159722		-789	-604	0.181953
	46	-244	0.210113		121	-269	0.0885526		211	-299	0.100445		291	-324	0.0524647		286	-339	0.13669		431	-369	0.101495		-604	-434	0.149247		-689	-519	0.161277		-779	-604	0.185194
	56	-244	0.208352		131	-269	0.0842179		221	-299	0.101398		301	-324	0.0520074		296	-339	0.13446		441	-369	0.072491		-594	-434	0.149379		-679	-519	0.162837		-769	-604	0.188416
	66	-244	0.20672		141	-269	0.10668		231	-299	0.1026		311	-324	0.0516864		306	-339	0.130876		451	-369	0.0600994		-584	-434	0.149542		-669	-519	0.164404		-759	-604	0.204335
	76	-244	0.205221		151	-269	0.109005		241	-299	0.104037		321	-324	0.0515054		316	-339	0.114948		461	-369	0.0589178		-574	-434	0.149735		-659	-519	0.165976		-749	-604	0.228549
	86	-244	0.203858		161	-269	0.111319		251	-299	0.105695		331	-324	0.0514673		326	-339	0.101074		471	-369	0.0580117		-564	-434	0.149959		-649	-519	0.167554		-739	-604	0.239947
	96	-244	0.176782		171	-269	0.113624		261	-299	0.107558		341	-324	0.0515733		336	-339	0.09999		481	-369	0.0573946		-554	-434	0.152294		-639	-519	0.169136		-729	-604	0.242808
	106	-244	0.128594		181	-269	0.115919		271	-299	0.110094		191	-314	0.0323661		346	-339	0.098908		491	-369	0.0570764		-544	-434	0.173198		-629	-519	0.171708		-719	-604	0.24572
	116	-244	0.105712		191	-269	0.118204		281	-299	0.119023		201	-314	0.0307869		356	-339	0.0978284		-539	-359	0.115041		-534	-434	0.191167		-619	-519	0.184445		-709	-604	0.24868
	126	-244	0.101238		201	-269	0.12048		291	-299	0.125882		211	-314	0.0292075		366	-339	0.0967512		-529	-359	0.11731		-524	-434	0.19102		-609	-519	0.196937		-699	-604	0.251688
	136	-244	0.0967627		211	-269	0.123205		301	-299	0.124241		221	-314	0.0276281		376	-339	0.0956768		-519	-359	0.120941		-514	-434	0.19105		-599	-519	0.197703		-689	-604	0.254741
	146	-244	0.0922854		221	-269	0.124785		311	-299	0.122709		231	-314	0.0260486		386	-339	0.094605		-509	-359	0.136254		-674	-424	0.100892		-589	-519	0.198545		-849	-594	0.162324
	156	-244	0.0878064		231	-269	0.124549		131	-289	0.0850503		241	-314	0.0244691		396	-339	0.093536		-499	-359	0.148336		-664	-424	0.105755		-579	-519	0.199462		-839	-594	0.165663
	166	-244	0.0754711		241	-269	0.124068		141	-289	0.083257		251	-314	0.0228895		406	-339	0.0910055		-489	-359	0.148698		-654	-424	0.126839		-759	-509	0.128281		-829	-594	0.168984
	176	-244	0.0225751		251	-269	0.123865		151	-289	0.0818813		261	-314	0.0213099		416	-339	0.0770541		-479	-359	0.149085		-644	-424	0.146969		-749	-509	0.132587		-819	-594	0.172286
	186	-244	0.101713		261	-269	0.123949		161	-289	0.0809386		271	-314	0.0165816		426	-339	0.0710695		-469	-359	0.149497		-634	-424	0.146976		-739	-509	0.143264		-809	-594	0.175569
	-34	-234	0.306496		51	-259	0.110787		171	-289	0.0804377		281	-314	0.0203567		436	-339	0.0737099		311	-359	0.182555		-624	-424	0.147014		-729	-509	0.153771		-799	-594	0.178833
	-24	-234	0.303808		61	-259	0.0978759		181	-289	0.0803378		291	-314	0.0498237		446	-339	0.0763726		321	-359	0.179324		-614	-424	0.147082		-719	-509	0.155318		-789	-594	0.182078
	-14	-234	0.301247		71	-259	0.0968866		191	-289	0.0851632		301	-314	0.0493338		456	-339	0.0790551		331	-359	0.162741		-604	-424	0.14718		-709	-509	0.156871		-779	-594	0.185305
	-4	-234	0.298819		81	-259	0.0960674		201	-289	0.0944824		311	-314	0.0489875		466	-339	0.081755		341	-359	0.145716		-594	-424	0.14731		-699	-509	0.158431		-769	-594	0.188513
	6	-234	0.29653		91	-259	0.0954214		211	-289	0.0952407		321	-314	0.0487891		476	-339	0.0844706		351	-359	0.142279		-584	-424	0.14747		-689	-509	0.159997		-759	-594	0.203216
	16	-234	0.290479		101	-259	0.0949505		221	-289	0.0962729		331	-314	0.0487418		206	-329	0.15402		361	-359	0.138853		-574	-424	0.147661		-679	-509	0.161569		-749	-594	0.225438
	26	-234	0.248064		111	-259	0.0946559		231	-289	0.0975656		341	-314	0.0488471		216	-329	0.152242		371	-359	0.135437		-564	-424	0.147884		-669	-509	0.163147		-739	-594	0.236075
	36	-234	0.207724		121	-259	0.0923551		241	-289	0.0991034		351	-314	0.049105		226	-329	0.15043		381	-359	0.132034		-554	-424	0.15005		-659	-509	0.164731		-729	-594	0.238976
	46	-234	0.205781		131	-259	0.0862405		251	-289	0.10087		361	-314	0.0495142		236	-329	0.148208		391	-359	0.128644		-544	-424	0.169274		-649	-509	0.166319		-719	-594	0.241928
	56	-234	0.203967		141	-259	0.106786		261	-289	0.102848		371	-314	0.0529301		246	-329	0.145988		401	-359	0.12527		-534	-424	0.18574		-639	-509	0.167913		-709	-594	0.244929
	66	-234	0.202286		151	-259	0.109103		271	-289	0.105621		381	-314	0.0842859		256	-329	0.143771		411	-359	0.121913		-524	-424	0.185549		-629	-509	0.170386		-699	-594	0.247976
	76	-234	0.200742		161	-259	0.11141		281	-289	0.115288		391	-314	0.113317		266	-329	0.141556		421	-359	0.118575		-514	-424	0.185543		-619	-509	0.181924		-689	-594	0.251068
	86	-234	0.199338		171	-259	0.113708		291	-289	0.12204		401	-314	0.112893		276	-329	0.139343		431	-359	0.0993612		-504	-424	0.185726		-609	-509	0.193226		-679	-594	0.254202
	96	-234	0.173593		181	-259	0.115997		301	-289	0.120334		151	-304	0.0907806		286	-329	0.137133		441	-359	0.0692611		-494	-424	0.186099		-599	-509	0.193995		-669	-594	0.257377
	106	-234	0.127728		191	-259	0.118276		311	-289	0.11874		161	-304	0.0878497		296	-329	0.134925		451	-359	0.0563322		-484	-424	0.186667		-589	-509	0.194841		-659	-594	0.260589
	116	-234	0.105651		201	-259	0.120545		321	-289	0.117264		171	-304	0.0826041		306	-329	0.131411		461	-359	0.0550595		-474	-424	0.18743		-579	-509	0.195764		-649	-594	0.263839
	126	-234	0.101183		211	-259	0.121418		331	-289	0.115913		181	-304	0.0554441		316	-329	0.116007		471	-359	0.0540814		-714	-414	0.0881223		-569	-509	0.196764		-879	-584	0.15256
	136	-234	0.0967134		221	-259	0.120082		341	-289	0.114693		191	-304	0.0323604		326	-329	0.102609		481	-359	0.0534149		-704	-414	0.0915288		-559	-509	0.19784		-869	-584	0.155933
	146	-234	0.0922422		231	-259	0.11866		351	-289	0.11361		201	-304	0.0307817		336	-329	0.101509		491	-359	0.0530721		-694	-414	0.0949259		-549	-509	0.198992		-859	-584	0.159289
	156	-234	0.0877695		241	-259	0.118119		91	-279	0.117148		211	-304	0.0292029		346	-329	0.100411		501	-359	0.0530591		-684	-414	0.0983119		-789	-499	0.117293		-849	-584	0.162627
	166	-234	0.0754556		251	-259	0.117871		101	-279	0.0994978		221	-304	0.0276241		356	-329	0.0993154		511	-359	0.0533755		-674	-414	0.101686		-779	-499	0.121109		-839	-584	0.165947
	176	-234	0.0205552		261	-259	0.117926		111	-279	0.0844267		231	-304	0.0260452		366	-329	0.0982215		521	-359	0.0540142		-664	-414	0.106467		-769	-499	0.1249		-829	-584	0.169248
	186	-234	0.100136		271	-259	0.118287		121	-279	0.0817133		241	-304	0.0244662		376	-329	0.0971295		531	-359	0.0548922		-654	-414	0.126407		-759	-499	0.128664		-819	-584	0.172532
	196	-234	0.0991944		281	-259	0.118956		131	-279	0.0793903		251	-304	0.0228873		386	-329	0.0960398		541	-359	0.0557644		-644	-414	0.144914		-749	-499	0.132904		-809	-584	0.175797
	206	-234	0.0982749		291	-259	0.124099		141	-279	0.0774887		261	-304	0.0213084		396	-329	0.0949523		551	-359	0.0590119		-634	-414	0.144916		-739	-499	0.142876		-799	-584	0.179044
	-74	-224	0.356805		11	-249	0.177448		151	-279	0.0760351		271	-304	0.0167663		406	-329	0.0924993		561	-359	0.0610993		-624	-414	0.14495		-729	-499	0.15246		-789	-584	0.182273
	-64	-224	0.353117		21	-249	0.175754		161	-279	0.0750494		281	-304	0.0192668		416	-329	0.0791841		571	-359	0.0631868		-614	-414	0.145014		-719	-499	0.154019		-779	-584	0.185484
	-54	-224	0.337287		31	-249	0.17406		171	-279	0.0745431		291	-304	0.0471871		426	-329	0.0728442		581	-359	0.0652743		-604	-414	0.145109		-709	-499	0.155584		-769	-584	0.188677
	-44	-224	0.313137		41	-249	0.150068		181	-279	0.0745382		301	-304	0.0466613		436	-329	0.0752445		-609	-349	0.0903998		-594	-414	0.145236		-699	-499	0.157156		-759	-584	0.20215
[truncated: 23,497 more rows]

## Sheet: Fig2D_DeformAnisotropy_direct
St50.6-51.1	x	y	x+dx	y+dy	x-dx	y-dy	St51.1-51.6	x	y	x+dx	y+dy	x-dx	y-dy	St51.6-52.0	x	y	x+dx	y+dy	x-dx	y-dy	St52.0-52.4	x	y	x+dx	y+dy	x-dx	y-dy	St52.4-52.8	x	y	x+dx	y+dy	x-dx	y-dy	St52.8-53.2	x	y	x+dx	y+dy	x-dx	y-dy	St53.2-53.6	x	y	x+dx	y+dy	x-dx	y-dy	St53.6-54.0
[truncated: 745 more rows]
[truncated: 13 more columns]
