# Supplementary material for: An archetype and scaling of developmental tissue dynamics across species
Source: Nat Commun. 2023 Dec 11;14:8199. doi: 10.1038/s41467-023-43902-y (PMC10713982; doi:10.1038/s41467-023-43902-y)
Supplement: Supplementary file 6 — Source Data [file 41467_2023_43902_MOESM6_ESM.zip › Source Data for Figure 3.xlsx]

## Sheet: Fig3C
position	x_st50.6	y_st50.6	x_st51.1	y_st51.1	x_st51.6	y_st51.6	x_st52.0	y_st52.0	x_st52.4	y_st52.4	x_st52.8	y_st52.8	x_st53.2	y_st53.2	x_st53.6	y_st53.6
1	0.649746	0.900376	0.746055	0.866618	0.78816	0.923857	0.796159	0.960318	0.776288	1.03706	0.762385	1.08168	0.774141	1.12443	0.775961	1.15768
2	0.399085	1.09621	0.447883	1.03806	0.47231	1.02689	0.468556	1.04274	0.446527	1.08994	0.426147	1.08838	0.416624	1.08177	0.382374	1.0633
3	0.610579	0.850244	0.699654	0.819991	0.736807	0.875596	0.74405	0.914164	0.723089	0.992913	0.705744	1.03317	0.712313	1.06905	0.70491	1.09232
4	0.359918	1.04608	0.402371	0.991661	0.422201	0.981385	0.41771	1.00069	0.39397	1.04831	0.370954	1.04403	0.35787	1.03402	0.320041	1.01396
5	0.109257	1.24192	0.108785	1.16945	0.0863928	1.11381	0.0612539	1.1059	0.0272218	1.1081	0.00535056	1.08693	-0.00977455	1.06944	-0.0520709	1.04259
6	0.671676	0.721777	0.766281	0.704183	0.802932	0.775172	0.811125	0.822086	0.789119	0.908807	0.77014	0.963264	0.77808	1.01155	0.776301	1.04612
7	0.421015	0.917615	0.473607	0.877324	0.495554	0.893236	0.494835	0.922995	0.471609	0.987865	0.447562	0.996654	0.438003	0.999283	0.404617	0.987093
8	0.170354	1.11345	0.179916	1.05319	0.169436	1.01738	0.15152	1.02346	0.121546	1.04223	0.0970709	1.02622	0.0786752	1.00897	0.0360882	0.987267
9	-0.0803073	1.30929	-0.110675	1.23273	-0.15465	1.17053	-0.188712	1.15452	-0.22995	1.1388	-0.24794	1.11984	-0.256045	1.10771	-0.296524	1.07939
10	-0.330968	1.50513	-0.380858	1.41836	-0.437806	1.35178	-0.473146	1.32649	-0.514711	1.29032	-0.526863	1.2676	-0.530786	1.2444	-0.571203	1.21676
11	0.833037	0.514974	0.922141	0.51825	0.958091	0.607373	0.967763	0.666433	0.944565	0.750977	0.932881	0.833171	0.942626	0.906854	0.953507	0.959591
12	0.582376	0.710812	0.661597	0.691877	0.691926	0.756652	0.698624	0.80276	0.675598	0.890841	0.652444	0.931149	0.653118	0.965322	0.63642	0.981834
13	0.331715	0.90665	0.367012	0.866601	0.380885	0.870397	0.377177	0.900246	0.351254	0.957211	0.32403	0.955535	0.307616	0.946838	0.267237	0.928995
14	0.0810539	1.10249	0.0762566	1.04457	0.0521052	1.00205	0.0297804	1.00667	-0.00488938	1.01876	-0.0288078	1.0048	-0.0447537	0.993104	-0.086017	0.970585
15	-0.169607	1.29833	-0.209505	1.22501	-0.259778	1.16595	-0.29426	1.15092	-0.336089	1.13395	-0.352486	1.11902	-0.358578	1.10952	-0.398825	1.08288
16	-0.420268	1.49416	-0.475856	1.40889	-0.528686	1.34679	-0.559952	1.32379	-0.599341	1.28576	-0.60999	1.26659	-0.61379	1.24678	-0.651357	1.22171
17	0.793869	0.464842	0.873848	0.470312	0.904188	0.55632	0.91269	0.616183	0.889154	0.7055	0.872544	0.783374	0.880736	0.854019	0.883015	0.899883
18	0.543208	0.66068	0.61284	0.644987	0.638083	0.708258	0.644037	0.757021	0.61977	0.847133	0.593011	0.882692	0.589043	0.911589	0.564855	0.920148
19	0.292547	0.856518	0.319605	0.821238	0.32882	0.825934	0.32426	0.859374	0.296699	0.916495	0.267253	0.912755	0.247879	0.901318	0.205697	0.884351
20	0.0418864	1.05236	0.0307151	1.00005	0.0014899	0.959649	-0.0207245	0.968724	-0.0569553	0.981783	-0.0806382	0.971865	-0.0957558	0.964354	-0.135896	0.943419
21	-0.208775	1.24819	-0.252879	1.18058	-0.304617	1.12602	-0.336799	1.1158	-0.378432	1.10135	-0.394093	1.09079	-0.400436	1.08453	-0.439648	1.06017
22	-0.459436	1.44403	-0.517173	1.36219	-0.568009	1.3039	-0.595585	1.28438	-0.633592	1.24875	-0.643602	1.23471	-0.647952	1.21969	-0.683553	1.19682
23	0.854966	0.336375	0.928484	0.352198	0.954323	0.441139	0.960802	0.505066	0.937437	0.594107	0.92344	0.683372	0.928887	0.759642	0.930692	0.805774
24	0.604305	0.532213	0.67116	0.52764	0.694359	0.601916	0.700786	0.657539	0.675818	0.759944	0.647151	0.808546	0.644283	0.849471	0.622362	0.866741
25	0.353644	0.72805	0.388951	0.704764	0.399796	0.733239	0.398728	0.776277	0.371527	0.851882	0.340103	0.859541	0.322867	0.859107	0.28209	0.846222
26	0.102983	0.923888	0.0987909	0.883206	0.0800413	0.862551	0.0638328	0.884664	0.0305514	0.91431	0.00385257	0.908134	-0.0153545	0.899494	-0.0562466	0.883023
27	-0.147678	1.11973	-0.185253	1.064	-0.232099	1.01629	-0.261144	1.01673	-0.302011	1.01281	-0.319752	1.0073	-0.328116	1.00669	-0.365743	0.985487
28	-0.398339	1.31556	-0.453595	1.24375	-0.508077	1.19049	-0.535613	1.17889	-0.574537	1.1541	-0.585984	1.1459	-0.591895	1.1376	-0.6276	1.11736
29	0.966195	0.16874	1.01182	0.194997	1.00695	0.273195	1.00907	0.33778	0.986587	0.412309	0.976382	0.508037	0.979465	0.589859	0.97562	0.630229
30	0.715534	0.364578	0.777262	0.374437	0.796954	0.45685	0.803458	0.519451	0.778616	0.619449	0.752967	0.690088	0.754266	0.751526	0.738747	0.781483
31	0.464873	0.560416	0.515326	0.551207	0.5301	0.612628	0.533822	0.666779	0.506853	0.761097	0.473406	0.787929	0.460453	0.806308	0.423868	0.802922
32	0.214212	0.756253	0.22479	0.730512	0.223244	0.738677	0.216398	0.778624	0.185761	0.835891	0.154776	0.836317	0.133026	0.827812	0.0908627	0.814786
33	-0.0364488	0.952091	-0.060368	0.911	-0.0993813	0.874813	-0.121398	0.892575	-0.159545	0.908084	-0.181651	0.907153	-0.194617	0.908836	-0.232465	0.891983
34	-0.28711	1.14793	-0.339627	1.09172	-0.393449	1.04619	-0.42073	1.045	-0.46122	1.03593	-0.475185	1.03411	-0.482219	1.03463	-0.518572	1.01538
35	-0.537771	1.34377	-0.599807	1.26879	-0.646312	1.21751	-0.666504	1.20442	-0.701519	1.17346	-0.710003	1.16967	-0.715552	1.16455	-0.747227	1.14585
36	0.927028	0.118608	0.963664	0.145668	0.959562	0.224014	0.960711	0.287762	0.939019	0.368363	0.925954	0.463439	0.929981	0.545324	0.920838	0.583056
37	0.676367	0.314446	0.728968	0.3265	0.743439	0.408845	0.74787	0.472612	0.72225	0.577982	0.692543	0.645868	0.68936	0.702185	0.665177	0.723669
38	0.425706	0.510283	0.466569	0.504317	0.474688	0.566081	0.476328	0.623272	0.448046	0.719329	0.413029	0.744563	0.395936	0.757884	0.356417	0.752431
39	0.175045	0.706121	0.177382	0.685149	0.167984	0.697792	0.158626	0.740755	0.127128	0.797735	0.0962254	0.801243	0.0737919	0.794948	0.0321054	0.784014
40	-0.0756163	0.901959	-0.10591	0.866475	-0.149935	0.835197	-0.172662	0.856725	-0.211092	0.873513	-0.232182	0.877048	-0.243942	0.882785	-0.280537	0.867887
41	-0.326277	1.0978	-0.383001	1.04728	-0.437027	1.00754	-0.462661	1.0101	-0.502105	1.00394	-0.515259	1.00643	-0.522648	1.01006	-0.557201	0.993579
42	1.13852	-0.127362	1.1106	-0.0922582	1.07153	-0.034092	1.06872	0.0190636	1.05651	0.0609032	1.05465	0.157167	1.05029	0.243487	1.03726	0.273108
43	0.88786	0.0684755	0.915501	0.0962757	0.911567	0.174907	0.911566	0.238232	0.890297	0.325504	0.874079	0.420163	0.878635	0.501719	0.864969	0.537862
44	0.637199	0.264313	0.680503	0.278687	0.689619	0.361338	0.691977	0.426839	0.665357	0.537802	0.631502	0.603166	0.62312	0.653995	0.592947	0.670444
45	0.386538	0.460151	0.417671	0.457799	0.419098	0.520386	0.418253	0.580879	0.388776	0.678554	0.352618	0.702956	0.332096	0.712597	0.290968	0.707264
46	0.135877	0.655989	0.130037	0.64024	0.113141	0.657453	0.101476	0.703548	0.0692844	0.760427	0.038724	0.767302	0.0170708	0.764957	-0.0238826	0.756129
47	-0.114784	0.851827	-0.151193	0.822413	-0.199241	0.797756	-0.222468	0.822764	-0.260993	0.840708	-0.280991	0.848631	-0.291921	0.857973	-0.32722	0.844958
48	-0.365445	1.04766	-0.425935	1.00328	-0.479317	0.970595	-0.503247	0.976527	-0.541337	0.973003	-0.553709	0.97967	-0.56149	0.986445	-0.594262	0.972568
49	1.14949	-0.216662	1.10075	-0.184713	1.0591	-0.131886	1.05627	-0.0843378	1.04885	-0.0494773	1.0496	0.0451777	1.04751	0.133143	1.03115	0.159776
50	0.898825	-0.0208243	0.907009	0.00808862	0.895546	0.0829424	0.893583	0.144675	0.873937	0.230323	0.857362	0.326019	0.863758	0.409391	0.846033	0.4431
51	0.648164	0.175014	0.682501	0.195528	0.687178	0.279591	0.68748	0.346903	0.660843	0.459803	0.626837	0.530179	0.618368	0.585593	0.586862	0.603604
52	0.397503	0.370851	0.422413	0.37787	0.420035	0.4494	0.41826	0.514983	0.388088	0.619056	0.350251	0.64842	0.329316	0.662125	0.287666	0.658934
53	0.146842	0.566689	0.140107	0.562464	0.122012	0.59215	0.111014	0.645474	0.0786825	0.71114	0.046675	0.721841	0.0248536	0.722138	-0.016142	0.71513
54	-0.103819	0.762527	-0.139509	0.7461	-0.186687	0.734064	-0.208913	0.766369	-0.246294	0.792762	-0.267345	0.804417	-0.278799	0.816207	-0.313803	0.805628
55	-0.35448	0.958365	-0.412742	0.928142	-0.46457	0.903491	-0.488377	0.915312	-0.525744	0.918463	-0.538519	0.929344	-0.546629	0.940283	-0.578796	0.928282
56	-0.605141	1.1542	-0.66697	1.09938	-0.706498	1.06449	-0.721286	1.06164	-0.751601	1.04318	-0.759149	1.05279	-0.766327	1.06056	-0.793574	1.04785
57	0.959922	-0.149292	0.940448	-0.119883	0.916595	-0.0537892	0.912749	0.00304109	0.897723	0.0753894	0.886743	0.172581	0.897451	0.259797	0.877068	0.290727
58	0.709261	0.0465462	0.7369	0.0736918	0.738646	0.15841	0.736797	0.225377	0.712146	0.335162	0.682454	0.417578	0.680723	0.48819	0.651119	0.512533
59	0.4586	0.242384	0.476174	0.259716	0.471776	0.343322	0.46994	0.415439	0.439443	0.530684	0.399943	0.571965	0.38087	0.597851	0.339583	0.599935
60	0.207939	0.438222	0.204987	0.44632	0.187063	0.495987	0.178888	0.560659	0.146536	0.643582	0.110896	0.658527	0.0878939	0.660548	0.0458103	0.655229
61	-0.0427224	0.63406	-0.0756237	0.633357	-0.116788	0.642527	-0.137201	0.686242	-0.172717	0.728125	-0.197107	0.743008	-0.211367	0.754592	-0.247043	0.74721
62	-0.293383	0.829898	-0.344782	0.815434	-0.396343	0.801075	-0.421951	0.822734	-0.458611	0.83697	-0.473394	0.852468	-0.481643	0.868436	-0.513773	0.858506
63	-0.544044	1.02574	-0.603571	0.990229	-0.647622	0.965422	-0.665487	0.971185	-0.696899	0.963557	-0.706008	0.976939	-0.714183	0.989085	-0.741754	0.979457
64	1.02102	-0.277759	0.976798	-0.249934	0.943873	-0.19376	0.939143	-0.144702	0.931007	-0.0903959	0.929046	0.00678529	0.937689	0.0955482	0.914904	0.122907
65	0.770357	-0.0819211	0.770778	-0.0536066	0.763626	0.0266591	0.758978	0.0913504	0.736756	0.199261	0.709673	0.290676	0.712434	0.370666	0.682612	0.397024
66	0.519696	0.113917	0.530445	0.138616	0.522587	0.224495	0.518818	0.298888	0.487855	0.425889	0.447553	0.481361	0.430594	0.521276	0.389241	0.529163
67	0.269035	0.309755	0.267151	0.328297	0.248431	0.395309	0.240913	0.467032	0.208074	0.567363	0.169428	0.590291	0.146356	0.598133	0.103101	0.594736
68	0.0183744	0.505592	-0.0102983	0.517784	-0.0471349	0.547823	-0.0645273	0.603115	-0.0986106	0.660878	-0.126624	0.678996	-0.144169	0.689837	-0.181231	0.685687
69	-0.232287	0.70143	-0.280082	0.702699	-0.334103	0.69933	-0.357708	0.733109	-0.394012	0.758398	-0.411186	0.778299	-0.42059	0.797408	-0.452394	0.789972
70	-0.482948	0.897268	-0.542859	0.882858	-0.592373	0.869022	-0.611176	0.883172	-0.644023	0.886381	-0.654349	0.904579	-0.663418	0.920687	-0.691195	0.91357
71	1.08212	-0.406226	0.998574	-0.387689	0.960555	-0.342271	0.954739	-0.306949	0.954572	-0.274433	0.958732	-0.181371	0.964826	-0.0931232	0.94337	-0.067886
72	0.831454	-0.210388	0.806401	-0.183137	0.787025	-0.111953	0.78032	-0.0520564	0.762252	0.0457461	0.742505	0.143579	0.75044	0.228072	0.719545	0.255842
73	0.580793	-0.0145506	0.585227	0.01457	0.57455	0.100531	0.568567	0.174442	0.539063	0.301809	0.497722	0.372335	0.482757	0.427246	0.44101	0.440495
74	0.330132	0.181287	0.323225	0.20796	0.303278	0.28935	0.295734	0.367391	0.262355	0.481454	0.221031	0.514672	0.198975	0.532611	0.155076	0.532653
75	0.0794712	0.377125	0.0525453	0.400231	0.0178468	0.450462	0.00311378	0.517082	-0.0303652	0.591037	-0.0622826	0.612987	-0.0822953	0.624191	-0.121019	0.623058
76	-0.17119	0.572963	-0.21864	0.589935	-0.274172	0.601238	-0.296215	0.647057	-0.332389	0.683512	-0.352045	0.707546	-0.362647	0.728972	-0.394617	0.724381
77	-0.421851	0.768801	-0.479651	0.772082	-0.529791	0.768701	-0.550308	0.792669	-0.584653	0.807323	-0.596343	0.83018	-0.605543	0.851175	-0.63372	0.845841
78	-0.672512	0.964639	-0.727333	0.940882	-0.759549	0.924172	-0.77013	0.930658	-0.79625	0.923759	-0.80298	0.94557	-0.811591	0.964903	-0.83482	0.957654
79	0.942683	-0.378023	0.887595	-0.355051	0.856573	-0.299589	0.847771	-0.255774	0.840313	-0.194425	0.835825	-0.0967819	0.850158	-0.00792607	0.823522	0.0199184
80	0.692022	-0.182186	0.674296	-0.153528	0.662598	-0.0712404	0.65375	-0.0040323	0.629532	0.114368	0.598687	0.203571	0.595733	0.279367	0.555427	0.299886
81	0.441361	0.0136523	0.430407	0.0452359	0.41052	0.135333	0.402745	0.218828	0.369417	0.348924	0.32475	0.399507	0.304797	0.435184	0.259597	0.440827
82	0.1907	0.20949	0.166805	0.241962	0.134418	0.314828	0.123114	0.395678	0.0888927	0.49511	0.0500246	0.521127	0.0276339	0.533535	-0.0140985	0.534433
83	-0.0599607	0.405328	-0.103855	0.436146	-0.152323	0.475525	-0.172616	0.537653	-0.207241	0.596795	-0.232828	0.623709	-0.247011	0.643989	-0.280601	0.643775
84	-0.310622	0.601166	-0.366007	0.622889	-0.421863	0.63328	-0.444861	0.672749	-0.47921	0.702814	-0.494299	0.730727	-0.503309	0.756646	-0.532383	0.75385
85	-0.561283	0.797004	-0.620808	0.802575	-0.664257	0.800357	-0.679348	0.819294	-0.708516	0.827011	-0.717554	0.852957	-0.727291	0.876328	-0.751788	0.87356
86	1.00378	-0.506491	0.912295	-0.494739	0.877071	-0.450909	0.866878	-0.421292	0.867875	-0.38296	0.871157	-0.290591	0.88143	-0.204398	0.856609	-0.17852
87	0.753119	-0.310653	0.71283	-0.285137	0.691999	-0.212099	0.680655	-0.154273	0.661299	-0.0459591	0.637987	0.0526668	0.642404	0.136543	0.605227	0.161583
88	0.502458	-0.114815	0.485698	-0.0817567	0.465176	0.00843484	0.454934	0.0885143	0.421393	0.229478	0.379478	0.296363	0.361254	0.346564	0.315582	0.357675
89	0.251797	0.0810228	0.222422	0.118999	0.189271	0.205051	0.177697	0.291928	0.142233	0.40858	0.100705	0.442861	0.0779207	0.460957	0.0351981	0.464484
90	0.00113609	0.276861	-0.0437274	0.316715	-0.0915417	0.37593	-0.10962	0.449298	-0.143754	0.524225	-0.172789	0.554868	-0.189765	0.575331	-0.224574	0.578576
91	-0.249525	0.472698	-0.307825	0.510098	-0.370506	0.532659	-0.392296	0.584391	-0.426609	0.625583	-0.443749	0.657994	-0.453707	0.686604	-0.482465	0.68674
92	-0.500186	0.668536	-0.560687	0.692315	-0.608169	0.701564	-0.625001	0.730631	-0.656164	0.749713	-0.666395	0.780351	-0.676564	0.80789	-0.701411	0.807508
93	1.11501	-0.674126	0.964073	-0.683888	0.924147	-0.660197	0.915578	-0.653705	0.93475	-0.655788	0.946129	-0.581867	0.937865	-0.502637	0.919188	-0.47542
94	0.864348	-0.478288	0.798391	-0.460168	0.768078	-0.404703	0.754982	-0.365001	0.747459	-0.295679	0.740083	-0.196474	0.758452	-0.107795	0.727406	-0.0802842
95	0.613687	-0.28245	0.577815	-0.25345	0.558996	-0.168811	0.545426	-0.10123	0.519516	0.0230731	0.485282	0.112142	0.476103	0.18449	0.432754	0.204682
96	0.363026	-0.0866121	0.330369	-0.0481444	0.302024	0.0516245	0.289613	0.139996	0.254658	0.272565	0.211693	0.324404	0.190081	0.358637	0.146071	0.367416
97	0.112365	0.109226	0.0664594	0.155628	0.0242281	0.237918	0.00885904	0.324899	-0.0260973	0.424524	-0.0611954	0.459571	-0.0815828	0.480149	-0.119359	0.486976
98	-0.138296	0.305064	-0.197413	0.354509	-0.255244	0.403946	-0.276671	0.472466	-0.310968	0.533349	-0.332936	0.569237	-0.344151	0.598505	-0.37429	0.60261
99	-0.388957	0.500901	-0.451933	0.54308	-0.507905	0.566885	-0.529046	0.611935	-0.561157	0.646574	-0.573664	0.682081	-0.583451	0.714356	-0.60953	0.71656
100	-0.639618	0.696739	-0.698757	0.722292	-0.735081	0.731046	-0.746187	0.754245	-0.771482	0.766438	-0.779148	0.799937	-0.789591	0.830785	-0.810903	0.831771
101	0.975577	-0.645923	0.861618	-0.648564	0.826911	-0.612741	0.813468	-0.595571	0.820356	-0.565965	0.824329	-0.484189	0.834423	-0.401605	0.809792	-0.375048
102	0.724916	-0.450085	0.668116	-0.430746	0.64203	-0.361939	0.626097	-0.311243	0.609206	-0.207448	0.588122	-0.10484	0.595461	-0.0186757	0.556733	0.00782763
103	0.474255	-0.254247	0.444615	-0.22111	0.419145	-0.126914	0.404048	-0.0486946	0.371268	0.0924018	0.331447	0.168269	0.313348	0.225761	0.268612	0.242475
104	0.223594	-0.0584092	0.180958	-0.0135193	0.144741	0.0868689	0.129249	0.177698	0.0937587	0.301596	0.053846	0.34572	0.0312696	0.370546	-0.0095313	0.379981
105	-0.0270669	0.137429	-0.0813729	0.190426	-0.130605	0.268339	-0.15044	0.349329	-0.183858	0.433702	-0.212033	0.473324	-0.228313	0.500645	-0.260929	0.509258
106	-0.277728	0.333267	-0.342176	0.390648	-0.405469	0.431412	-0.427096	0.49149	-0.459557	0.541941	-0.475813	0.582421	-0.485967	0.617469	-0.512458	0.622861
107	-0.528389	0.529104	-0.588098	0.573267	-0.635092	0.597814	-0.650255	0.636378	-0.67978	0.664854	-0.689244	0.703173	-0.700166	0.738115	-0.722776	0.742655
108	1.03667	-0.77439	0.890837	-0.794816	0.854229	-0.773909	0.841234	-0.774192	0.859112	-0.777939	0.868635	-0.710007	0.858681	-0.638889	0.839535	-0.608036
109	0.786013	-0.578552	0.718254	-0.570327	0.687267	-0.515346	0.669812	-0.479737	0.662325	-0.404355	0.652083	-0.309686	0.672863	-0.220758	0.637758	-0.193505
110	0.535352	-0.382714	0.494489	-0.357448	0.469129	-0.269406	0.450981	-0.20111	0.423627	-0.0715494	0.387254	0.0198688	0.375426	0.0924294	0.331343	0.1148
111	0.284691	-0.186876	0.24652	-0.146114	0.211653	-0.0346512	0.19464	0.0559595	0.160076	0.189391	0.11965	0.246544	0.0991984	0.284242	0.0576011	0.298028
112	0.03403	0.00896135	-0.0157971	0.0632489	-0.0610435	0.158648	-0.0804154	0.247727	-0.113221	0.348037	-0.14511	0.392416	-0.163404	0.420972	-0.197788	0.433195
113	-0.216631	0.204799	-0.274559	0.265098	-0.330869	0.327361	-0.353492	0.398041	-0.385252	0.46228	-0.40458	0.50674	-0.414596	0.543257	-0.44173	0.552108
114	-0.467292	0.400637	-0.524081	0.455388	-0.574912	0.492381	-0.594233	0.540502	-0.623308	0.580344	-0.633764	0.623401	-0.644018	0.662464	-0.667122	0.669769
115	-0.717953	0.596475	-0.766273	0.635293	-0.795355	0.655016	-0.803145	0.682154	-0.824692	0.699645	-0.831055	0.740446	-0.8423	0.778966	-0.860679	0.783858
116	0.84711	-0.70702	0.753709	-0.715109	0.720709	-0.674701	0.701851	-0.656625	0.703311	-0.613181	0.701818	-0.531996	0.715725	-0.451503	0.687187	-0.423559
117	0.596449	-0.511182	0.544409	-0.496389	0.516855	-0.419283	0.495825	-0.363511	0.474677	-0.247247	0.447502	-0.148978	0.446784	-0.0650222	0.403297	-0.0390555
118	0.345788	-0.315344	0.311399	-0.280946	0.277467	-0.173869	0.258104	-0.0867035	0.224794	0.0528472	0.184755	0.124566	0.167362	0.17732	0.124933	0.196393
119	0.0951268	-0.119506	0.0494514	-0.0677616	0.00683279	0.0408285	-0.0130999	0.136684	-0.0460118	0.252574	-0.0812966	0.302636	-0.0999844	0.33456	-0.136046	0.349725
120	-0.155534	0.0763319	-0.208515	0.138174	-0.259967	0.221842	-0.283577	0.302691	-0.314204	0.382481	-0.337256	0.431039	-0.348536	0.46831	-0.376415	0.481214
121	-0.406195	0.27217	-0.461715	0.337039	-0.516769	0.387758	-0.538442	0.445591	-0.56676	0.496723	-0.579396	0.544662	-0.587925	0.58738	-0.611063	0.597663
122	-0.656856	0.468008	-0.703511	0.520833	-0.739912	0.553941	-0.751411	0.589771	-0.774579	0.618592	-0.781838	0.66408	-0.792618	0.706239	-0.811286	0.71559
123	0.858074	-0.796319	0.75055	-0.816034	0.717601	-0.787119	0.697513	-0.780442	0.702638	-0.756934	0.703835	-0.684891	0.711083	-0.613893	0.685776	-0.584461
124	0.607413	-0.600481	0.55001	-0.594035	0.519038	-0.523538	0.495963	-0.47536	0.478055	-0.365577	0.45508	-0.268955	0.459469	-0.18084	0.417473	-0.153186
125	0.356752	-0.404644	0.323376	-0.374819	0.28829	-0.269446	0.266372	-0.18667	0.233646	-0.0447587	0.195445	0.0363243	0.180402	0.0981461	0.13806	0.121156
126	0.106091	-0.208806	0.0622825	-0.158838	0.0192417	-0.0414659	-0.0024657	0.055519	-0.0350576	0.179155	-0.071103	0.234939	-0.0887527	0.271502	-0.124863	0.289635
127	-0.14457	-0.0129679	-0.19516	0.0511126	-0.244989	0.148719	-0.269014	0.234299	-0.298466	0.322508	-0.322734	0.375498	-0.334292	0.415141	-0.361873	0.431289
128	-0.395231	0.18287	-0.448946	0.255097	-0.504676	0.316743	-0.526894	0.379969	-0.554004	0.438053	-0.56726	0.490389	-0.575002	0.536124	-0.597416	0.54922
129	-0.645892	0.378708	-0.688679	0.439478	-0.725227	0.48181	-0.738458	0.522761	-0.761408	0.558718	-0.768781	0.608539	-0.77843	0.654413	-0.796566	0.666416
130	0.869039	-0.885619	0.748877	-0.916733	0.715137	-0.903911	0.693462	-0.908228	0.70297	-0.904235	0.705911	-0.846775	0.70287	-0.78513	0.680887	-0.753756
131	0.618378	-0.689781	0.556045	-0.692961	0.523441	-0.632509	0.499984	-0.595735	0.483729	-0.503606	0.465096	-0.410577	0.474979	-0.324956	0.435767	-0.295909
132	0.367717	-0.493943	0.329031	-0.470478	0.292423	-0.367751	0.267791	-0.28969	0.235514	-0.146295	0.199498	-0.0588125	0.186615	0.0113305	0.144249	0.0381728
133	0.117056	-0.298106	0.0747718	-0.251033	0.0305523	-0.125734	0.00691721	-0.0281208	-0.02555	0.102846	-0.0620014	0.165033	-0.0783388	0.206677	-0.114544	0.227842
134	-0.133605	-0.102268	-0.182744	-0.0364557	-0.231804	0.0750392	-0.256537	0.165165	-0.284906	0.261549	-0.310339	0.319132	-0.322079	0.36139	-0.349656	0.380573
135	-0.384266	0.0935702	-0.434472	0.169196	-0.488212	0.244093	-0.511243	0.313176	-0.537296	0.378569	-0.551348	0.435267	-0.558331	0.483759	-0.580151	0.499617
136	-0.634927	0.289408	-0.674672	0.357888	-0.711505	0.40996	-0.726521	0.456136	-0.749211	0.499122	-0.756652	0.55329	-0.764981	0.60293	-0.782588	0.61763
137	0.880004	-0.974919	0.74869	-1.01721	0.713494	-1.01828	0.689458	-1.03273	0.703654	-1.04644	0.707887	-1.00305	0.692301	-0.950108	0.673145	-0.914452
138	0.629343	-0.779081	0.562512	-0.793168	0.530451	-0.750292	0.506464	-0.726729	0.493802	-0.660102	0.480457	-0.575154	0.494955	-0.496673	0.459738	-0.466918
139	0.378682	-0.583243	0.334415	-0.567484	0.297693	-0.472182	0.271333	-0.401879	0.240263	-0.262786	0.207004	-0.171637	0.196145	-0.0930169	0.154602	-0.0630075
140	0.128021	-0.387405	0.0869194	-0.344347	0.0407433	-0.212004	0.0150231	-0.114287	-0.0175264	0.0235698	-0.0535431	0.0937412	-0.067991	0.142754	-0.10434	0.166906
141	-0.12264	-0.191567	-0.171265	-0.124531	-0.220223	-0.000201095	-0.245966	0.0943465	-0.273331	0.198773	-0.299894	0.261177	-0.31172	0.306326	-0.339267	0.328592
142	-0.373301	0.0042704	-0.420648	0.0823883	-0.471511	0.171359	-0.495597	0.24646	-0.520656	0.319245	-0.535535	0.380331	-0.54176	0.431451	-0.563031	0.45006
143	-0.623962	0.200108	-0.66149	0.276062	-0.698744	0.338388	-0.715596	0.38989	-0.737308	0.439755	-0.744788	0.498265	-0.751853	0.551567	-0.768945	0.56901
144	0.840836	-1.02505	0.713153	-1.0728	0.678037	-1.08082	0.651418	-1.0991	0.664849	-1.11611	0.667763	-1.07991	0.650019	-1.03186	0.631079	-0.995583
145	0.590175	-0.829213	0.523577	-0.848878	0.49209	-0.813519	0.466981	-0.794039	0.45255	-0.732912	0.438705	-0.654516	0.451583	-0.580262	0.416872	-0.549737
146	0.339514	-0.633375	0.294397	-0.619993	0.258687	-0.530343	0.232115	-0.463206	0.199327	-0.329187	0.167653	-0.237523	0.158054	-0.157387	0.118356	-0.125025
147	0.0888531	-0.437537	0.0470192	-0.393905	-0.000582922	-0.257995	-0.0284195	-0.158005	-0.0598339	-0.0195844	-0.0945356	0.05316	-0.107347	0.105668	-0.14179	0.13256
148	-0.161808	-0.2417	-0.210132	-0.171476	-0.259614	-0.0395327	-0.286676	0.0565601	-0.312604	0.162259	-0.337782	0.229108	-0.347905	0.278352	-0.373686	0.303184
149	-0.412469	-0.0458618	-0.45717	0.036711	-0.50626	0.132414	-0.530527	0.208524	-0.553721	0.283846	-0.567535	0.348989	-0.572828	0.403844	-0.592674	0.425097
150	-0.66313	0.149976	-0.695842	0.231231	-0.729605	0.299672	-0.745787	0.351932	-0.76561	0.404273	-0.772373	0.466665	-0.778589	0.523628	-0.794161	0.543573
151	0.751536	-1.03602	0.640974	-1.08298	0.607612	-1.0932	0.579072	-1.10987	0.585739	-1.11735	0.585027	-1.08264	0.576633	-1.03773	0.55631	-1.00679
152	0.500875	-0.840178	0.43965	-0.857599	0.409257	-0.819452	0.383296	-0.794747	0.362115	-0.722297	0.344012	-0.643028	0.350509	-0.568996	0.313982	-0.537853
153	0.250214	-0.64434	0.209197	-0.626177	0.172247	-0.530095	0.145147	-0.456296	0.112083	-0.32222	0.0805505	-0.231647	0.072098	-0.153955	0.0351539	-0.119944
154	-0.000446634	-0.448502	-0.0436732	-0.398536	-0.0896412	-0.264367	-0.118799	-0.16053	-0.147591	-0.0266283	-0.179388	0.0475617	-0.190623	0.103117	-0.221473	0.132479
155	-0.251108	-0.252664	-0.297316	-0.177317	-0.346085	-0.0457825	-0.374331	0.0495149	-0.398169	0.150573	-0.419563	0.221226	-0.426376	0.275473	-0.448887	0.302156
156	-0.501769	-0.0568264	-0.542142	0.0320189	-0.589327	0.12733	-0.612538	0.199361	-0.632989	0.272331	-0.643912	0.341023	-0.648142	0.400786	-0.665678	0.424489
157	-0.75243	0.139011	-0.776192	0.222723	-0.802365	0.292504	-0.815326	0.340884	-0.831273	0.391433	-0.836655	0.45724	-0.842335	0.517994	-0.855427	0.540112
158	0.662237	-1.04698	0.576339	-1.08578	0.543843	-1.0933	0.514284	-1.10747	0.513461	-1.10493	0.509361	-1.07027	0.507708	-1.02715	0.485438	-0.999055
159	0.411576	-0.851142	0.364421	-0.861353	0.335234	-0.820089	0.308858	-0.790231	0.283359	-0.710207	0.262362	-0.63053	0.263975	-0.556466	0.22712	-0.524713
160	0.160915	-0.655305	0.130496	-0.633416	0.0927918	-0.530697	0.065277	-0.450701	0.0328939	-0.31706	0.00185504	-0.226934	-0.00533579	-0.15069	-0.0396791	-0.1149
161	-0.0897464	-0.459467	-0.127587	-0.407385	-0.17164	-0.273917	-0.201019	-0.16936	-0.2271	-0.0395749	-0.255962	0.0371299	-0.265848	0.0959877	-0.2934	0.127851
162	-0.340407	-0.263629	-0.378252	-0.189994	-0.423121	-0.0636304	-0.45218	0.0316029	-0.47375	0.130018	-0.491708	0.203632	-0.495551	0.26281	-0.515448	0.29131
163	-0.591068	-0.0677911	-0.621825	0.0189538	-0.661617	0.116577	-0.683744	0.18536	-0.701603	0.256789	-0.709997	0.328444	-0.713468	0.392531	-0.728727	0.418675
164	-0.841729	0.128047	-0.853479	0.204979	-0.872055	0.2768	-0.881987	0.321857	-0.893806	0.371538	-0.897876	0.441213	-0.9025	0.506204	-0.913156	0.530309
165	0.472672	-0.97961	0.429847	-1.0012	0.39998	-0.987113	0.372226	-0.979798	0.353929	-0.936736	0.339438	-0.883234	0.348629	-0.8285	0.318091	-0.803527
166	0.222011	-0.783772	0.193436	-0.776674	0.161421	-0.704498	0.134418	-0.648147	0.0982389	-0.531697	0.0714814	-0.436869	0.0647101	-0.358196	0.0300292	-0.318792
167	-0.0286496	-0.587934	-0.0565929	-0.551697	-0.0969244	-0.426842	-0.125592	-0.332565	-0.153947	-0.197497	-0.184333	-0.114061	-0.191586	-0.0472141	-0.220673	-0.0116097
168	-0.279311	-0.392096	-0.3131	-0.328336	-0.355653	-0.192371	-0.384522	-0.0941147	-0.405597	0.0194135	-0.427394	0.0972515	-0.43318	0.159428	-0.453834	0.192482
169	-0.529972	-0.196258	-0.555906	-0.118841	-0.595022	-0.00832328	-0.619713	0.0722877	-0.637207	0.15798	-0.64828	0.233889	-0.650601	0.30064	-0.665865	0.330367
170	-0.780633	-0.000420559	-0.791779	0.0757376	-0.814684	0.16304	-0.829472	0.219175	-0.842897	0.280998	-0.847646	0.354828	-0.850871	0.423864	-0.861782	0.451873
171	0.533769	-1.10808	0.483996	-1.13705	0.452761	-1.14862	0.423582	-1.15845	0.412384	-1.15147	0.404231	-1.12258	0.40619	-1.08805	0.383134	-1.06628
172	0.283108	-0.912239	0.258267	-0.917213	0.230677	-0.878667	0.203759	-0.847054	0.172718	-0.765383	0.149612	-0.692507	0.147433	-0.622178	0.1125	-0.591788
173	0.0324473	-0.716401	0.0146354	-0.695386	-0.021487	-0.588933	-0.0493847	-0.509223	-0.08037	-0.379315	-0.10856	-0.286243	-0.113219	-0.209489	-0.143	-0.169203
174	-0.218214	-0.520564	-0.244033	-0.470914	-0.283019	-0.338559	-0.311804	-0.239491	-0.3329	-0.1162	-0.358047	-0.0330172	-0.36573	0.0323931	-0.388141	0.0697836
175	-0.468875	-0.324726	-0.490552	-0.257168	-0.525883	-0.13597	-0.552294	-0.0472279	-0.569135	0.0508152	-0.583054	0.131194	-0.584387	0.199918	-0.599974	0.233865
176	-0.719536	-0.128888	-0.730103	-0.0530325	-0.754977	0.0440766	-0.774278	0.110148	-0.787394	0.184849	-0.792847	0.262713	-0.794434	0.335623	-0.805617	0.367599
177	0.544734	-1.19738	0.495004	-1.22768	0.462894	-1.25499	0.433402	-1.26974	0.42416	-1.27891	0.41934	-1.26595	0.412308	-1.24026	0.393529	-1.22114
178	0.294073	-1.00154	0.277007	-1.01147	0.250374	-0.991746	0.223393	-0.974233	0.19312	-0.915641	0.173649	-0.859611	0.174077	-0.808727	0.141856	-0.784399
179	0.0434119	-0.805701	0.0343056	-0.793712	0.00192717	-0.70548	-0.0256128	-0.636318	-0.0582546	-0.516491	-0.0840423	-0.421658	-0.0867359	-0.340552	-0.1158	-0.296781
180	-0.207249	-0.609863	-0.224655	-0.57002	-0.260427	-0.443163	-0.289367	-0.345304	-0.31075	-0.22002	-0.336152	-0.131847	-0.342142	-0.0617078	-0.364643	-0.0208494
181	-0.45791	-0.414026	-0.474164	-0.353627	-0.506288	-0.227793	-0.533399	-0.135725	-0.548721	-0.0321313	-0.564075	0.0521938	-0.56485	0.122889	-0.579863	0.160851
182	-0.708571	-0.218188	-0.714764	-0.14448	-0.73757	-0.0419214	-0.757386	0.0272939	-0.768989	0.107805	-0.775283	0.189709	-0.77551	0.266412	-0.785851	0.302089
183	-0.959232	-0.0223498	-0.946329	0.0397788	-0.950046	0.12041	-0.957799	0.167606	-0.96309	0.227967	-0.965315	0.307935	-0.966279	0.3865	-0.972353	0.418929
184	0.305038	-1.09084	0.296938	-1.10434	0.269973	-1.10141	0.244289	-1.09386	0.213154	-1.0585	0.196359	-1.01971	0.199075	-0.986036	0.169586	-0.969386
185	0.0543765	-0.895001	0.0515899	-0.890156	0.0223934	-0.820904	-0.00500162	-0.765276	-0.04041	-0.657874	-0.0639245	-0.571957	-0.0662262	-0.491084	-0.0950273	-0.451033
186	-0.196284	-0.699163	-0.20516	-0.668814	-0.238048	-0.548988	-0.266929	-0.456175	-0.28924	-0.330367	-0.314473	-0.236833	-0.318167	-0.161534	-0.340544	-0.117336
187	-0.446945	-0.503325	-0.45818	-0.450118	-0.488023	-0.320358	-0.515063	-0.227579	-0.529039	-0.118978	-0.545818	-0.0305688	-0.547293	0.0427184	-0.561711	0.0846511
188	-0.697606	-0.307487	-0.697954	-0.240383	-0.718544	-0.13204	-0.738452	-0.0595975	-0.748474	0.0268105	-0.755721	0.11287	-0.754778	0.192775	-0.764241	0.232131
189	-0.948267	-0.11165	-0.930971	-0.0520218	-0.932848	0.0340235	-0.941712	0.0845457	-0.946775	0.150862	-0.949026	0.234786	-0.948463	0.31692	-0.953661	0.353807
190	0.26587	-1.14097	0.268396	-1.15369	0.244029	-1.15851	0.219725	-1.15311	0.185615	-1.12642	0.16907	-1.09884	0.170949	-1.07504	0.142546	-1.06659
191	0.015209	-0.945133	0.0200685	-0.942951	-0.0074933	-0.87883	-0.0340172	-0.827308	-0.0706443	-0.726851	-0.0926727	-0.645555	-0.0948169	-0.571379	-0.122019	-0.532882
192	-0.235452	-0.749295	-0.237458	-0.722869	-0.267675	-0.605644	-0.296495	-0.514907	-0.317393	-0.390959	-0.341259	-0.294981	-0.34354	-0.216238	-0.364201	-0.169325
193	-0.486113	-0.553457	-0.490353	-0.504678	-0.51619	-0.375291	-0.54261	-0.283792	-0.554416	-0.17495	-0.57032	-0.0828858	-0.571009	-0.0063481	-0.583774	0.0387947
194	-0.736774	-0.35762	-0.729116	-0.294864	-0.743735	-0.185457	-0.762444	-0.114173	-0.770212	-0.0263385	-0.776783	0.0632958	-0.774805	0.146911	-0.7826	0.189613
195	-0.987435	-0.161782	-0.961927	-0.106971	-0.958118	-0.0198907	-0.965557	0.0295212	-0.968492	0.097857	-0.970129	0.185349	-0.968032	0.271132	-0.971602	0.311254
196	0.126438	-1.11277	0.139331	-1.12012	0.119289	-1.1103	0.0972776	-1.09312	0.0549289	-1.04846	0.0348709	-1.00904	0.0312556	-0.97952	0.000899627	-0.968495
197	-0.124223	-0.91693	-0.113852	-0.909737	-0.141023	-0.820597	-0.167656	-0.754853	-0.197567	-0.640681	-0.219229	-0.552101	-0.217879	-0.469019	-0.2407	-0.425176
198	-0.374884	-0.721092	-0.373691	-0.688384	-0.400872	-0.561279	-0.428448	-0.469932	-0.442015	-0.349602	-0.46313	-0.253287	-0.466856	-0.175101	-0.482469	-0.126113
199	-0.625545	-0.525255	-0.617627	-0.475281	-0.633832	-0.353169	-0.656678	-0.269555	-0.664201	-0.16807	-0.674888	-0.0732064	-0.673148	0.00901867	-0.682086	0.056268
200	-0.876206	-0.329417	-0.853998	-0.271415	-0.855498	-0.170088	-0.86923	-0.108631	-0.873484	-0.0272106	-0.876376	0.0651204	-0.873054	0.153369	-0.877469	0.198801
201	0.187535	-1.24124	0.210569	-1.25232	0.193524	-1.27337	0.17194	-1.2724	0.131976	-1.26319	0.115912	-1.25996	0.115068	-1.2576	0.0893824	-1.26464
202	-0.0631262	-1.0454	-0.0423448	-1.0494	-0.0615741	-1.00214	-0.0827686	-0.962186	-0.125983	-0.884691	-0.144838	-0.814593	-0.147438	-0.758181	-0.171691	-0.724264
203	-0.313787	-0.84956	-0.301465	-0.833775	-0.324911	-0.726372	-0.352572	-0.64185	-0.370779	-0.52153	-0.391365	-0.427461	-0.390367	-0.341016	-0.407505	-0.292389
204	-0.564448	-0.653722	-0.554688	-0.618448	-0.572245	-0.489589	-0.597378	-0.400637	-0.604732	-0.291046	-0.61878	-0.193267	-0.617923	-0.110016	-0.627312	-0.0587631
205	-0.815109	-0.457884	-0.792482	-0.409673	-0.794795	-0.297901	-0.811049	-0.228892	-0.814144	-0.137945	-0.819357	-0.0408496	-0.815239	0.0504307	-0.819591	0.100111
206	-0.0521616	-1.1347	-0.0220958	-1.1432	-0.0355938	-1.12037	-0.0538161	-1.09501	-0.107166	-1.0436	-0.125908	-0.999844	-0.132649	-0.969531	-0.159057	-0.956265
207	-0.302823	-0.938859	-0.280511	-0.935294	-0.298481	-0.846849	-0.322054	-0.777831	-0.346564	-0.669276	-0.365337	-0.578612	-0.361174	-0.495442	-0.377821	-0.448521
208	-0.553484	-0.743022	-0.539135	-0.722129	-0.555974	-0.599145	-0.580706	-0.5125	-0.586944	-0.398959	-0.601855	-0.301564	-0.601288	-0.214925	-0.610067	-0.161077
209	-0.804145	-0.547184	-0.777671	-0.515271	-0.776664	-0.398223	-0.793612	-0.325854	-0.794714	-0.229262	-0.800828	-0.129735	-0.796151	-0.0362397	-0.799573	0.0170769
210	-0.141461	-1.14566	-0.10329	-1.15784	-0.112837	-1.12969	-0.128669	-1.10186	-0.179164	-1.04867	-0.196774	-1.00337	-0.200477	-0.96871	-0.224467	-0.953621
211	-0.392122	-0.949824	-0.364102	-0.951203	-0.377569	-0.864872	-0.399554	-0.794783	-0.420552	-0.691236	-0.437303	-0.599985	-0.433121	-0.517395	-0.446343	-0.467771
212	-0.642783	-0.753986	-0.618996	-0.743067	-0.628228	-0.631075	-0.650082	-0.549415	-0.653662	-0.440893	-0.6655	-0.342567	-0.663164	-0.252737	-0.668708	-0.195733
213	-0.893444	-0.558148	-0.858276	-0.538127	-0.84992	-0.432098	-0.863513	-0.365311	-0.861228	-0.2704	-0.865279	-0.169516	-0.858709	-0.0693525	-0.859225	-0.012614
214	-0.0302323	-1.3133	0.0192335	-1.32483	0.0156442	-1.34825	0.00133395	-1.3456	-0.0537904	-1.34271	-0.0730648	-1.35976	-0.0811778	-1.38558	-0.110249	-1.42058
215	-0.280893	-1.11746	-0.237547	-1.13307	-0.24337	-1.08519	-0.25832	-1.04698	-0.298698	-0.977222	-0.314257	-0.915032	-0.311555	-0.860449	-0.328855	-0.830069
216	-0.531554	-0.921621	-0.500669	-0.927815	-0.510639	-0.835031	-0.530415	-0.764201	-0.542727	-0.661928	-0.557349	-0.567719	-0.554817	-0.483558	-0.562982	-0.42804
217	-0.782215	-0.725783	-0.747159	-0.724167	-0.745704	-0.623748	-0.762505	-0.55142	-0.762012	-0.450441	-0.769108	-0.349968	-0.764545	-0.256383	-0.765732	-0.195582
218	-0.219796	-1.24593	-0.164234	-1.26628	-0.16404	-1.25732	-0.174578	-1.24139	-0.232712	-1.21297	-0.249945	-1.1983	-0.257939	-1.20074	-0.282383	-1.20993
219	-0.470457	-1.05009	-0.426739	-1.06863	-0.43027	-1.00333	-0.446546	-0.947668	-0.470855	-0.86209	-0.484023	-0.778918	-0.476777	-0.70222	-0.486217	-0.65553
220	-0.721118	-0.854251	-0.683305	-0.867685	-0.684274	-0.775715	-0.700902	-0.705943	-0.704731	-0.608536	-0.71415	-0.509892	-0.710483	-0.421005	-0.711853	-0.358024
221	-0.971779	-0.658413	-0.92407	-0.666581	-0.908838	-0.579354	-0.917649	-0.523052	-0.912903	-0.431422	-0.915704	-0.327907	-0.908402	-0.225371	-0.904268	-0.160237
222	-0.258964	-1.29606	-0.194707	-1.3205	-0.189619	-1.32116	-0.197537	-1.31111	-0.259367	-1.29517	-0.27643	-1.29593	-0.286574	-1.31727	-0.313131	-1.34529
223	-0.509625	-1.10022	-0.458057	-1.12734	-0.456636	-1.07254	-0.470045	-1.02409	-0.496116	-0.94771	-0.507975	-0.874468	-0.499341	-0.802283	-0.506948	-0.759536
224	-0.760286	-0.904383	-0.715459	-0.929995	-0.712301	-0.848029	-0.726305	-0.784253	-0.730324	-0.692643	-0.738482	-0.593942	-0.73398	-0.505557	-0.733292	-0.440346
225	-1.01095	-0.708545	-0.956967	-0.730808	-0.938299	-0.652984	-0.944695	-0.602012	-0.939267	-0.513348	-0.94137	-0.408572	-0.934106	-0.306582	-0.927574	-0.237155
226	-0.398396	-1.26786	-0.329919	-1.30132	-0.319559	-1.28475	-0.325681	-1.26729	-0.375436	-1.23347	-0.389629	-1.21436	-0.392723	-1.21116	-0.410354	-1.21462
227	-0.649057	-1.07202	-0.59568	-1.10922	-0.59193	-1.04735	-0.603542	-0.996481	-0.619121	-0.918283	-0.628374	-0.838547	-0.620933	-0.760985	-0.623313	-0.708433
228	-0.899718	-0.87618	-0.844513	-0.913397	-0.831513	-0.842075	-0.840923	-0.786029	-0.839862	-0.698703	-0.84397	-0.598681	-0.838553	-0.507182	-0.832979	-0.436749
229	-0.688225	-1.12215	-0.627277	-1.16956	-0.618977	-1.11796	-0.627861	-1.0738	-0.644667	-1.00388	-0.652212	-0.932056	-0.64442	-0.864392	-0.644813	-0.814756
230	-0.938886	-0.926312	-0.87691	-0.976624	-0.860066	-0.915007	-0.867005	-0.864407	-0.865838	-0.781926	-0.869146	-0.686239	-0.863237	-0.59526	-0.85525	-0.522706
231	-0.777524	-1.13311	-0.711704	-1.19234	-0.700358	-1.14273	-0.706246	-1.10387	-0.719429	-1.03818	-0.724336	-0.965665	-0.716335	-0.899069	-0.713022	-0.844937
232	-0.76656	-1.22241	-0.68916	-1.28788	-0.671543	-1.25798	-0.67437	-1.23108	-0.698064	-1.18382	-0.702231	-1.12968	-0.694328	-1.08474	-0.69135	-1.04516
233	0.377099	-1.30861	0.374754	-1.32784	0.351172	-1.3688	0.324155	-1.37951	0.302292	-1.39376	0.29503	-1.40037	0.288889	-1.39045	0.271368	-1.38551
234	1.16672	0.0120696	1.16882	0.0475096	1.1298	0.110924	1.12767	0.170421	1.10966	0.2135	1.10762	0.311361	1.09622	0.395566	1.09014	0.42884
235	1.11659	0.0512372	1.12957	0.0843815	1.09866	0.151593	1.09809	0.213728	1.07857	0.265178	1.07631	0.364591	1.0685	0.4486	1.06355	0.484445
236	0.872205	0.565107	0.970434	0.566187	1.01216	0.658995	1.0224	0.71783	0.999331	0.798027	0.99238	0.884537	1.00062	0.958084	1.01953	1.01715
237	0.900407	0.704538	1.01464	0.69532	1.06657	0.790222	1.07886	0.845895	1.05606	0.919538	1.05501	1.00697	1.06572	1.08092	1.10011	1.1551
238	0.839311	0.833006	0.95654	0.809739	1.01019	0.893227	1.02243	0.940608	1.00105	1.01213	0.998141	1.08752	1.01604	1.15914	1.05254	1.23629

## Sheet: Fig3D
position	x_st21	y_st21	x_st23	y_st23	x_st24	y_st24	x_st26	y_st26	x_st27.5	y_st27.5
1	0.649746	0.900376	0.575688	1.0466	0.52454	1.11859	0.580136	1.11419	0.640911	1.05674
2	0.399085	1.09621	0.315123	1.17543	0.235673	1.20712	0.25512	1.17629	0.302658	1.08441
3	0.610579	0.850244	0.538063	0.990034	0.492166	1.07251	0.538966	1.06944	0.591309	1.01161
4	0.359918	1.04608	0.278023	1.12493	0.208728	1.16666	0.223178	1.13826	0.268151	1.05569
5	0.109257	1.24192	-0.0081828	1.25874	-0.0938098	1.26282	-0.114914	1.21831	-0.085024	1.20811
6	0.671676	0.721777	0.599652	0.876668	0.575889	0.982016	0.621004	0.989305	0.66882	0.961473
7	0.421015	0.917615	0.350293	1.01909	0.288426	1.08906	0.311925	1.07338	0.35522	0.993218
8	0.170354	1.11345	0.0727518	1.1561	0.0112128	1.18594	0.00243204	1.1484	0.0445903	1.11619
9	-0.0803073	1.30929	-0.217164	1.28439	-0.316866	1.27312	-0.3496	1.2459	-0.340587	1.29572
10	-0.330968	1.50513	-0.528972	1.40859	-0.666297	1.34813	-0.726588	1.33513	-0.713933	1.39665
11	0.833037	0.514974	0.762834	0.689328	0.752162	0.831458	0.790907	0.858678	0.808245	0.849205
12	0.582376	0.710812	0.511708	0.851005	0.48465	0.963027	0.518929	0.966636	0.559589	0.927149
13	0.331715	0.90665	0.25994	0.996678	0.207425	1.07074	0.220422	1.05231	0.26432	0.987011
14	0.0810539	1.10249	-0.018984	1.13224	-0.0740658	1.16319	-0.0896773	1.12686	-0.0492078	1.12549
15	-0.169607	1.29833	-0.309656	1.25881	-0.408443	1.24693	-0.440269	1.22966	-0.432555	1.29723
16	-0.420268	1.49416	-0.621969	1.3835	-0.748288	1.31046	-0.804748	1.30373	-0.792627	1.36
17	0.793869	0.464842	0.723306	0.628843	0.717507	0.779666	0.746815	0.807139	0.751984	0.795204
18	0.543208	0.66068	0.473371	0.796943	0.450219	0.921481	0.476621	0.926206	0.511735	0.889275
19	0.292547	0.856518	0.220997	0.945649	0.176436	1.03244	0.185223	1.01633	0.229943	0.966558
20	0.0418864	1.05236	-0.0525001	1.08204	-0.0949894	1.12233	-0.109783	1.09146	-0.0673327	1.10334
21	-0.208775	1.24819	-0.341789	1.20865	-0.42929	1.20447	-0.457086	1.19276	-0.447669	1.26514
22	-0.459436	1.44403	-0.649639	1.33329	-0.765499	1.25854	-0.812296	1.25801	-0.800109	1.31468
23	0.854966	0.336375	0.785414	0.489231	0.785479	0.654535	0.80833	0.694709	0.785429	0.683595
24	0.604305	0.532213	0.534186	0.680786	0.521866	0.825612	0.542036	0.83896	0.564489	0.822957
25	0.353644	0.72805	0.284024	0.83571	0.249353	0.952483	0.262008	0.947433	0.302718	0.901992
26	0.102983	0.923888	0.027213	0.980016	-0.0108163	1.05082	-0.017473	1.02793	0.0315721	1.02761
27	-0.147678	1.11973	-0.257773	1.10866	-0.312676	1.13044	-0.333636	1.11653	-0.314713	1.17824
28	-0.398339	1.31556	-0.550232	1.23304	-0.651162	1.19107	-0.682587	1.19424	-0.669022	1.26721
29	0.966195	0.16874	0.905793	0.307819	0.907165	0.45889	0.917181	0.515225	0.88304	0.521414
30	0.715534	0.364578	0.642845	0.512215	0.643743	0.684378	0.657836	0.713257	0.646503	0.704127
31	0.464873	0.560416	0.396034	0.692347	0.373582	0.839968	0.385737	0.847545	0.41428	0.820853
32	0.214212	0.756253	0.143839	0.845033	0.111875	0.957255	0.113377	0.945989	0.160851	0.92849
33	-0.0364488	0.952091	-0.118385	0.982167	-0.152575	1.04425	-0.166328	1.0239	-0.121661	1.06522
34	-0.28711	1.14793	-0.405751	1.10909	-0.471173	1.11935	-0.490694	1.11874	-0.478874	1.20221
35	-0.537771	1.34377	-0.701907	1.23273	-0.802712	1.15908	-0.831438	1.17089	-0.819569	1.22908
36	0.927028	0.118608	0.862011	0.245259	0.864102	0.400899	0.86828	0.456078	0.822728	0.460344
37	0.676367	0.314446	0.601912	0.45607	0.602607	0.638391	0.609375	0.66823	0.595384	0.666502
38	0.425706	0.510283	0.35517	0.639312	0.332266	0.798253	0.338615	0.807998	0.366034	0.789384
39	0.175045	0.706121	0.105625	0.795448	0.0780857	0.919946	0.0766307	0.911436	0.126027	0.910626
40	-0.0756163	0.901959	-0.152517	0.932289	-0.185288	1.0048	-0.197957	0.99046	-0.152975	1.04643
41	-0.326277	1.0978	-0.437432	1.05951	-0.492733	1.07286	-0.507524	1.07815	-0.49452	1.16745
42	1.13852	-0.127362	1.09137	-0.0444476	1.0739	0.0536046	1.0584	0.136821	1.04517	0.194067
43	0.88786	0.0684755	0.817905	0.183842	0.81932	0.346159	0.818214	0.400673	0.763549	0.407796
44	0.637199	0.264313	0.56051	0.401372	0.557971	0.590446	0.557005	0.621392	0.541441	0.628647
45	0.386538	0.460151	0.314077	0.587038	0.291001	0.755368	0.291852	0.767546	0.319241	0.761784
46	0.135877	0.655989	0.0676529	0.746343	0.0412828	0.880729	0.0370495	0.875371	0.0884039	0.891975
47	-0.114784	0.851827	-0.190191	0.882157	-0.221922	0.964562	-0.233089	0.957076	-0.188616	1.02762
48	-0.365445	1.04766	-0.469173	1.01008	-0.519183	1.02727	-0.52939	1.03868	-0.514877	1.1335
49	1.14949	-0.216662	1.10085	-0.155932	1.07849	-0.0706836	1.06042	0.0177449	1.05002	0.0945074
50	0.898825	-0.0208243	0.827599	0.079912	0.825012	0.23696	0.81609	0.29531	0.764156	0.317867
51	0.648164	0.175014	0.569366	0.306009	0.565435	0.502234	0.556983	0.539107	0.52628	0.553483
52	0.397503	0.370851	0.320999	0.500243	0.300963	0.685167	0.296091	0.702652	0.317783	0.711176
53	0.146842	0.566689	0.0806668	0.667785	0.0511362	0.817646	0.0454436	0.818675	0.0934242	0.84256
54	-0.103819	0.762527	-0.175601	0.805576	-0.205614	0.908819	-0.216247	0.904279	-0.165115	0.979824
55	-0.35448	0.958365	-0.443435	0.935772	-0.485913	0.977711	-0.494001	0.991193	-0.476992	1.09184
56	-0.605141	1.1542	-0.729504	1.05964	-0.810044	0.999128	-0.815881	1.02839	-0.802086	1.10037
57	0.959922	-0.149292	0.892309	-0.0708158	0.880766	0.0653802	0.866086	0.131799	0.826229	0.174789
58	0.709261	0.0465462	0.628131	0.162232	0.62293	0.361138	0.610363	0.408966	0.557647	0.432211
59	0.4586	0.242384	0.376251	0.375316	0.36283	0.577163	0.349383	0.602898	0.356249	0.628702
60	0.207939	0.438222	0.135652	0.553941	0.10289	0.725675	0.0948686	0.736571	0.133869	0.762908
61	-0.0427224	0.63406	-0.109693	0.701679	-0.139893	0.834824	-0.149969	0.834442	-0.093089	0.905005
62	-0.293383	0.829898	-0.370054	0.835448	-0.404823	0.909964	-0.412655	0.923741	-0.385066	1.02297
63	-0.544044	1.02574	-0.647759	0.961362	-0.711526	0.938579	-0.713448	0.968304	-0.694308	1.06411
64	1.02102	-0.277759	0.95542	-0.227015	0.932123	-0.118048	0.913918	-0.0400721	0.888311	0.0285547
65	0.770357	-0.0819211	0.687728	0.0138632	0.680053	0.20154	0.662731	0.257002	0.597487	0.293202
66	0.519696	0.113917	0.432738	0.242184	0.422233	0.454258	0.403096	0.492021	0.392106	0.531983
67	0.269035	0.309755	0.19029	0.435999	0.159112	0.62984	0.145736	0.649697	0.173957	0.685455
68	0.0183744	0.505592	-0.0487237	0.596583	-0.0851443	0.753988	-0.0955674	0.761141	-0.0421589	0.827988
69	-0.232287	0.70143	-0.301698	0.733149	-0.331553	0.840093	-0.33969	0.852391	-0.301363	0.950853
70	-0.482948	0.897268	-0.566929	0.862897	-0.616316	0.886081	-0.617104	0.915245	-0.595565	1.02219
71	1.08212	-0.406226	1.01754	-0.387883	0.982688	-0.307854	0.966495	-0.218579	0.956598	-0.120643
72	0.831454	-0.210388	0.74809	-0.139537	0.734837	0.0304805	0.716953	0.0946531	0.662586	0.148627
73	0.580793	-0.0145506	0.490826	0.102142	0.481778	0.320374	0.458449	0.369656	0.42717	0.421158
74	0.330132	0.181287	0.245278	0.313551	0.220253	0.523407	0.200539	0.553039	0.218334	0.602649
75	0.0794712	0.377125	0.00551295	0.488266	-0.0361058	0.6685	-0.0489492	0.683292	-0.00139319	0.751686
76	-0.17119	0.572963	-0.234968	0.630004	-0.270666	0.767521	-0.280254	0.779455	-0.229043	0.87947
77	-0.421851	0.768801	-0.497732	0.764109	-0.535041	0.830914	-0.536579	0.859689	-0.511038	0.973586
78	-0.672512	0.964639	-0.762996	0.88986	-0.830959	0.850729	-0.822805	0.893213	-0.80176	0.981673
79	0.942683	-0.378023	0.86474	-0.343214	0.834734	-0.227951	0.818339	-0.150325	0.790697	-0.0667297
80	0.692022	-0.182186	0.601452	-0.0914341	0.590906	0.115715	0.568053	0.176464	0.508796	0.236416
81	0.441361	0.0136523	0.348241	0.139779	0.334554	0.369039	0.307334	0.414544	0.306711	0.478419
82	0.1907	0.20949	0.107341	0.340124	0.0681347	0.545339	0.0496424	0.572601	0.0808185	0.637734
83	-0.0599607	0.405328	-0.130156	0.499329	-0.175664	0.672849	-0.187739	0.68892	-0.131438	0.786518
84	-0.310622	0.601166	-0.376199	0.636198	-0.409678	0.755541	-0.414143	0.781652	-0.379223	0.894046
85	-0.561283	0.797004	-0.641194	0.767188	-0.69059	0.79046	-0.684285	0.831485	-0.657852	0.944726
86	1.00378	-0.506491	0.927046	-0.502939	0.883903	-0.422602	0.871865	-0.334109	0.863326	-0.228649
87	0.753119	-0.310653	0.662224	-0.24525	0.643228	-0.0598497	0.622163	0.00819994	0.56703	0.0815551
88	0.502458	-0.114815	0.403635	0.00126917	0.395858	0.234804	0.364644	0.2914	0.346407	0.368955
89	0.251797	0.0810228	0.162761	0.214791	0.129708	0.436438	0.105054	0.474396	0.128731	0.54796
90	0.00113609	0.276861	-0.0757033	0.391919	-0.125074	0.586959	-0.139734	0.611137	-0.0883494	0.707568
91	-0.249525	0.472698	-0.314668	0.535609	-0.355457	0.683717	-0.361983	0.709989	-0.316565	0.826231
92	-0.500186	0.668536	-0.571886	0.668889	-0.610716	0.735427	-0.606149	0.776543	-0.576209	0.899875
93	1.11501	-0.674126	1.04185	-0.72332	0.970984	-0.718156	0.959859	-0.626078	0.981844	-0.502308
94	0.864348	-0.478288	0.774802	-0.454855	0.737938	-0.327229	0.725129	-0.246743	0.701293	-0.148482
95	0.613687	-0.28245	0.515932	-0.194761	0.506795	0.0294471	0.481002	0.0971503	0.430847	0.175341
96	0.363026	-0.0866121	0.265778	0.0415822	0.248534	0.281902	0.215239	0.335969	0.224639	0.423791
97	0.112365	0.109226	0.0254707	0.244425	-0.019339	0.46109	-0.0401454	0.497596	-0.00228279	0.58726
98	-0.138296	0.305064	-0.210727	0.405692	-0.264087	0.5936	-0.275774	0.620079	-0.216675	0.738689
99	-0.388957	0.500901	-0.454041	0.543189	-0.491979	0.670255	-0.492271	0.709589	-0.456574	0.834031
100	-0.639618	0.696739	-0.712924	0.674204	-0.762164	0.696884	-0.750224	0.74701	-0.718527	0.866137
101	0.975577	-0.645923	0.891586	-0.6693	0.833754	-0.613607	0.828463	-0.524504	0.836634	-0.408177
102	0.724916	-0.450085	0.628384	-0.400247	0.598446	-0.219326	0.581771	-0.143445	0.537034	-0.0479662
103	0.474255	-0.254247	0.370281	-0.146027	0.367797	0.101339	0.337947	0.168814	0.317801	0.25931
104	0.223594	-0.0584092	0.128792	0.0795014	0.0940251	0.317828	0.063906	0.367682	0.0884651	0.463923
105	-0.0270669	0.137429	-0.108231	0.265041	-0.159572	0.476742	-0.176476	0.513492	-0.124578	0.623266
106	-0.277728	0.333267	-0.346565	0.417255	-0.394034	0.586705	-0.400183	0.623859	-0.351923	0.751317
107	-0.528389	0.529104	-0.594248	0.549957	-0.63599	0.636039	-0.629934	0.685397	-0.59356	0.818498
108	1.03667	-0.77439	0.953252	-0.835413	0.875788	-0.836597	0.868997	-0.753519	0.89831	-0.636332
109	0.786013	-0.578552	0.689107	-0.560076	0.647769	-0.417722	0.638834	-0.332958	0.619137	-0.219698
110	0.535352	-0.382714	0.430874	-0.294903	0.422164	-0.0585043	0.395069	0.0172879	0.356061	0.111241
111	0.284691	-0.186876	0.184613	-0.0536695	0.163879	0.197378	0.132827	0.259808	0.150834	0.363779
112	0.03403	0.00896135	-0.0533525	0.148302	-0.102035	0.376417	-0.124127	0.422952	-0.0800192	0.533422
113	-0.216631	0.204799	-0.290437	0.315672	-0.342637	0.508675	-0.352833	0.547748	-0.294397	0.679272
114	-0.467292	0.400637	-0.533394	0.453401	-0.575692	0.579077	-0.572904	0.62992	-0.532246	0.765722
115	-0.717953	0.596475	-0.784055	0.583729	-0.836498	0.603575	-0.820279	0.659487	-0.781217	0.784218
116	0.84711	-0.70702	0.750826	-0.724728	0.696982	-0.631032	0.696794	-0.544269	0.702044	-0.423766
117	0.596449	-0.511182	0.491877	-0.447122	0.46909	-0.232284	0.452691	-0.150891	0.411393	-0.0482292
118	0.345788	-0.315344	0.243449	-0.197015	0.236613	0.0648625	0.206465	0.139517	0.209817	0.244505
119	0.0951268	-0.119506	0.000325764	0.0283823	-0.0415656	0.27182	-0.0671262	0.328703	-0.032374	0.44129
120	-0.155534	0.0763319	-0.233525	0.205045	-0.2881	0.419662	-0.302371	0.465092	-0.242064	0.597318
121	-0.406195	0.27217	-0.474205	0.355224	-0.519656	0.518201	-0.520471	0.571015	-0.475588	0.710356
122	-0.656856	0.468008	-0.721626	0.487909	-0.767672	0.549386	-0.754816	0.609239	-0.712207	0.74419
123	0.858074	-0.796319	0.760877	-0.833082	0.698919	-0.767026	0.702625	-0.682105	0.724158	-0.560165
124	0.607413	-0.600481	0.500999	-0.552229	0.472224	-0.348388	0.462283	-0.262636	0.424372	-0.147344
125	0.356752	-0.404644	0.253063	-0.293884	0.248909	-0.0292542	0.220368	0.0526846	0.218543	0.161734
126	0.106091	-0.208806	0.00933925	-0.0598539	-0.0262987	0.193565	-0.0507425	0.258621	-0.0181623	0.372103
127	-0.14457	-0.0129679	-0.224665	0.125628	-0.279698	0.352035	-0.295265	0.405121	-0.236685	0.539695
128	-0.395231	0.18287	-0.464528	0.282955	-0.511135	0.459781	-0.513316	0.516192	-0.464391	0.66083
129	-0.645892	0.378708	-0.710194	0.418483	-0.755076	0.498842	-0.742866	0.562165	-0.696774	0.703456
130	0.869039	-0.885619	0.770675	-0.941892	0.700404	-0.918351	0.705372	-0.843015	0.743396	-0.723847
131	0.618378	-0.689781	0.510164	-0.658195	0.478192	-0.469576	0.476109	-0.382983	0.448436	-0.25856
132	0.367717	-0.493943	0.262525	-0.391069	0.258892	-0.125971	0.237388	-0.0406983	0.22925	0.0684474
133	0.117056	-0.298106	0.0202113	-0.152211	-0.00917363	0.111978	-0.03248	0.18484	-0.00135069	0.300948
134	-0.133605	-0.102268	-0.215955	0.0458153	-0.269163	0.282809	-0.284326	0.344795	-0.227533	0.477769
135	-0.384266	0.0935702	-0.454308	0.20758	-0.501974	0.398259	-0.505516	0.459138	-0.452256	0.608908
136	-0.634927	0.289408	-0.69876	0.348874	-0.742934	0.447739	-0.731641	0.514339	-0.682229	0.661822
137	0.880004	-0.974919	0.775396	-1.05735	0.696685	-1.07836	0.698669	-1.01648	0.747989	-0.903972
138	0.629343	-0.779081	0.519392	-0.764418	0.483868	-0.590948	0.489778	-0.504718	0.477508	-0.376518
139	0.378682	-0.583243	0.271083	-0.492026	0.266642	-0.227161	0.252562	-0.138357	0.238927	-0.0304869
140	0.128021	-0.387405	0.0310765	-0.245118	0.00833008	0.0291306	-0.0137062	0.109934	0.0162136	0.229804
141	-0.12264	-0.191567	-0.206288	-0.0368605	-0.251916	0.20825	-0.266359	0.279387	-0.211512	0.409218
142	-0.373301	0.0042704	-0.444179	0.131932	-0.492935	0.336115	-0.496992	0.403292	-0.440459	0.55325
143	-0.623962	0.200108	-0.687323	0.279082	-0.730799	0.394886	-0.720617	0.465635	-0.668953	0.616468
144	0.840836	-1.02505	0.729412	-1.11471	0.652352	-1.13841	0.656691	-1.08251	0.70936	-0.974658
145	0.590175	-0.829213	0.476649	-0.814222	0.446229	-0.635923	0.456645	-0.549671	0.446924	-0.418907
146	0.339514	-0.633375	0.23227	-0.542135	0.229202	-0.27305	0.219521	-0.181268	0.211473	-0.0718533
147	0.0888531	-0.437537	-0.00513235	-0.294003	-0.0241716	-0.017256	-0.0420761	0.0670353	-0.0105102	0.188829
148	-0.161808	-0.2417	-0.242139	-0.0849942	-0.283397	0.162189	-0.295543	0.240434	-0.238897	0.372323
149	-0.412469	-0.0458618	-0.482124	0.0871679	-0.530201	0.293824	-0.531971	0.368743	-0.476103	0.519419
150	-0.66313	0.149976	-0.725538	0.235403	-0.768149	0.34816	-0.756062	0.423764	-0.703453	0.572637
151	0.751536	-1.03602	0.632584	-1.1092	0.566705	-1.09189	0.582374	-1.0309	0.633236	-0.921658
152	0.500875	-0.840178	0.381843	-0.807226	0.365484	-0.601946	0.377386	-0.514406	0.35975	-0.384769
153	0.250214	-0.64434	0.146587	-0.539243	0.146512	-0.257939	0.138461	-0.164337	0.145145	-0.0532529
154	-0.000446634	-0.448502	-0.0879674	-0.298842	-0.107287	-0.0250992	-0.120385	0.0618818	-0.0837107	0.184482
155	-0.251108	-0.252664	-0.32606	-0.0933897	-0.365977	0.14854	-0.374532	0.232007	-0.312503	0.370489
156	-0.501769	-0.0568264	-0.568004	0.0737002	-0.613257	0.260033	-0.610375	0.344063	-0.556155	0.495608
157	-0.75243	0.139011	-0.813183	0.220661	-0.856905	0.306497	-0.840216	0.383976	-0.78621	0.526062
158	0.662237	-1.04698	0.535568	-1.10378	0.48088	-1.04886	0.504543	-0.985934	0.550549	-0.874392
159	0.411576	-0.851142	0.295146	-0.801746	0.290658	-0.573534	0.303886	-0.484557	0.287977	-0.362442
160	0.160915	-0.655305	0.0609757	-0.53609	0.0628664	-0.246072	0.0578022	-0.152775	0.0749314	-0.0397002
161	-0.0897464	-0.459467	-0.170698	-0.30331	-0.190408	-0.0326643	-0.198927	0.0575573	-0.156225	0.181401
162	-0.340407	-0.263629	-0.411316	-0.104793	-0.449486	0.131949	-0.454286	0.221769	-0.389594	0.365576
163	-0.591068	-0.0677911	-0.65379	0.0605069	-0.696115	0.226204	-0.688651	0.31539	-0.633917	0.465192
164	-0.841729	0.128047	-0.900857	0.206052	-0.946275	0.263645	-0.925451	0.338558	-0.86952	0.474081
165	0.472672	-0.97961	0.341206	-0.975185	0.319791	-0.822749	0.347045	-0.74796	0.357158	-0.620257
166	0.222011	-0.783772	0.116691	-0.689308	0.12254	-0.423657	0.129457	-0.331717	0.133797	-0.223735
167	-0.0286496	-0.587934	-0.113675	-0.440355	-0.11842	-0.156267	-0.1213	-0.0662309	-0.0898991	0.0500289
168	-0.279311	-0.392096	-0.349693	-0.226828	-0.378025	0.0265645	-0.382844	0.121904	-0.323146	0.256757
169	-0.529972	-0.196258	-0.594242	-0.0460012	-0.634885	0.152564	-0.630659	0.251027	-0.574545	0.401652
170	-0.780633	-0.000420559	-0.840551	0.105664	-0.881295	0.204233	-0.864022	0.290682	-0.807874	0.431492
171	0.533769	-1.10808	0.390661	-1.1548	0.347681	-1.09842	0.380478	-1.0474	0.425161	-0.944467
172	0.283108	-0.912239	0.169485	-0.848945	0.175069	-0.614721	0.196634	-0.528166	0.191028	-0.414568
173	0.0324473	-0.716401	-0.0589839	-0.584686	-0.0510095	-0.291849	-0.0466426	-0.199197	-0.0203637	-0.0874332
174	-0.218214	-0.520564	-0.288446	-0.35293	-0.303269	-0.0839994	-0.304171	0.0117079	-0.257484	0.133656
175	-0.468875	-0.324726	-0.53305	-0.161847	-0.566869	0.0662478	-0.565887	0.167084	-0.505881	0.312456
176	-0.719536	-0.128888	-0.780021	0.00420981	-0.818247	0.144276	-0.805292	0.238325	-0.749431	0.383001
177	0.544734	-1.19738	0.392748	-1.27262	0.33454	-1.2884	0.367723	-1.25807	0.418119	-1.18331
178	0.294073	-1.00154	0.170225	-0.965074	0.165432	-0.783659	0.198649	-0.710396	0.205227	-0.593157
179	0.0434119	-0.805701	-0.0501149	-0.682393	-0.0395238	-0.404554	-0.0272768	-0.315877	-0.00662018	-0.211599
180	-0.207249	-0.609863	-0.278145	-0.444482	-0.282239	-0.16658	-0.278185	-0.0699102	-0.23942	0.0458891
181	-0.45791	-0.414026	-0.52062	-0.243661	-0.548505	-0.00325062	-0.547764	0.0993142	-0.489676	0.236918
182	-0.708571	-0.218188	-0.768388	-0.071409	-0.805846	0.0876867	-0.796035	0.18393	-0.742339	0.323634
183	-0.959232	-0.0223498	-1.01632	0.0781609	-1.05744	0.120088	-1.03805	0.189535	-0.983934	0.307422
184	0.305038	-1.09084	0.170893	-1.08142	0.150694	-0.967471	0.192549	-0.913774	0.217504	-0.803821
185	0.0543765	-0.895001	-0.0422616	-0.782221	-0.0287156	-0.52025	-0.00746991	-0.435808	0.00946701	-0.33755
186	-0.196284	-0.699163	-0.268028	-0.536671	-0.261312	-0.249721	-0.252275	-0.152689	-0.220059	-0.042414
187	-0.446945	-0.503325	-0.508159	-0.325901	-0.528345	-0.0746838	-0.526627	0.0300302	-0.471987	0.16003
188	-0.697606	-0.307487	-0.756327	-0.149232	-0.792771	0.0287384	-0.785817	0.12779	-0.735651	0.260709
189	-0.948267	-0.11165	-1.0055	0.00743012	-1.04297	0.0665095	-1.02789	0.138129	-0.977161	0.253248
190	0.26587	-1.14097	0.128719	-1.13637	0.10252	-1.05396	0.146923	-1.01657	0.181738	-0.921073
191	0.015209	-0.945133	-0.0825643	-0.836607	-0.0684053	-0.58366	-0.0405685	-0.503457	-0.0224641	-0.410617
192	-0.235452	-0.749295	-0.303768	-0.582263	-0.291958	-0.293522	-0.280081	-0.199038	-0.250337	-0.0945803
193	-0.486113	-0.553457	-0.545598	-0.371112	-0.563164	-0.119692	-0.560041	-0.012088	-0.509041	0.113641
194	-0.736774	-0.35762	-0.79471	-0.194163	-0.830966	-0.0187275	-0.8251	0.0785844	-0.778736	0.202301
195	-0.987435	-0.161782	-1.04478	-0.0357446	-1.08063	0.0211634	-1.06795	0.0880971	-1.02023	0.193834
196	0.126438	-1.11277	0.000788016	-1.06874	-0.0106658	-0.940095	0.0327864	-0.899271	0.0638937	-0.808857
197	-0.124223	-0.91693	-0.205774	-0.776444	-0.194447	-0.51435	-0.168644	-0.436512	-0.147226	-0.348369
198	-0.374884	-0.721092	-0.439012	-0.541006	-0.432649	-0.264547	-0.423429	-0.164147	-0.387394	-0.0574007
199	-0.625545	-0.525255	-0.680851	-0.339396	-0.71013	-0.111404	-0.707297	-0.00131124	-0.664151	0.120454
200	-0.876206	-0.329417	-0.933868	-0.173496	-0.971566	-0.0510368	-0.965748	0.0315917	-0.92254	0.139087
201	0.187535	-1.24124	0.0448095	-1.24498	0.00119825	-1.23505	0.0460383	-1.23861	0.0924279	-1.18215
202	-0.0631262	-1.0454	-0.162723	-0.94181	-0.156909	-0.724394	-0.120708	-0.668229	-0.0970527	-0.596148
203	-0.313787	-0.84956	-0.379862	-0.674025	-0.3692	-0.397978	-0.352319	-0.311023	-0.33045	-0.223118
204	-0.564448	-0.653722	-0.622079	-0.460647	-0.638954	-0.207378	-0.635964	-0.0986582	-0.595303	0.0144982
205	-0.815109	-0.457884	-0.872149	-0.282916	-0.909091	-0.116081	-0.906679	-0.0240607	-0.868175	0.0793352
206	-0.0521616	-1.1347	-0.161349	-1.05168	-0.175058	-0.902296	-0.131772	-0.872269	-0.0904332	-0.815234
207	-0.302823	-0.938859	-0.374207	-0.771155	-0.368071	-0.509062	-0.344977	-0.431017	-0.329831	-0.358118
208	-0.553484	-0.743022	-0.61238	-0.545189	-0.621398	-0.280022	-0.619662	-0.178319	-0.586663	-0.0774251
209	-0.804145	-0.547184	-0.861237	-0.361332	-0.898007	-0.174441	-0.900284	-0.0815417	-0.867433	0.0112617
210	-0.141461	-1.14566	-0.242288	-1.04226	-0.256863	-0.881974	-0.215608	-0.857299	-0.179181	-0.813564
211	-0.392122	-0.949824	-0.462731	-0.769847	-0.459342	-0.508493	-0.440961	-0.430765	-0.429099	-0.362426
212	-0.642783	-0.753986	-0.701587	-0.551366	-0.722689	-0.291988	-0.726683	-0.192443	-0.702066	-0.102628
213	-0.893444	-0.558148	-0.951616	-0.372184	-0.991315	-0.213786	-1.00043	-0.134139	-0.973031	-0.0612022
214	-0.0302323	-1.3133	-0.164294	-1.27999	-0.222503	-1.28054	-0.193004	-1.33424	-0.124164	-1.33247
215	-0.280893	-1.11746	-0.368962	-0.97641	-0.378646	-0.764203	-0.345851	-0.726498	-0.32869	-0.688845
216	-0.531554	-0.921621	-0.596371	-0.719245	-0.603824	-0.450911	-0.60091	-0.366612	-0.58917	-0.296431
217	-0.782215	-0.725783	-0.843344	-0.525535	-0.879658	-0.29877	-0.892451	-0.208694	-0.874121	-0.139963
218	-0.219796	-1.24593	-0.321364	-1.13803	-0.35964	-1.02641	-0.325359	-1.04152	-0.275364	-1.03051
219	-0.470457	-1.05009	-0.549792	-0.8644	-0.561599	-0.612555	-0.551065	-0.553335	-0.548749	-0.508601
220	-0.721118	-0.854251	-0.783582	-0.643972	-0.815213	-0.377698	-0.829732	-0.287614	-0.821414	-0.225173
221	-0.971779	-0.658413	-1.03407	-0.465685	-1.07932	-0.315371	-1.1018	-0.24812	-1.08509	-0.206399
222	-0.258964	-1.29606	-0.368224	-1.18764	-0.420086	-1.09599	-0.391718	-1.13109	-0.338787	-1.13812
223	-0.509625	-1.10022	-0.593688	-0.909538	-0.61687	-0.658849	-0.612461	-0.608583	-0.617208	-0.578307
224	-0.760286	-0.904383	-0.82677	-0.690979	-0.865567	-0.432652	-0.887279	-0.349933	-0.887177	-0.309208
225	-1.01095	-0.708545	-1.07484	-0.515021	-1.12202	-0.36995	-1.15135	-0.308065	-1.14017	-0.284794
226	-0.398396	-1.26786	-0.5024	-1.11544	-0.549798	-0.960159	-0.530783	-0.972736	-0.505804	-0.98255
227	-0.649057	-1.07202	-0.730855	-0.859907	-0.774045	-0.595218	-0.791616	-0.53439	-0.808417	-0.518637
228	-0.899718	-0.87618	-0.967831	-0.663521	-1.01635	-0.447788	-1.04989	-0.378858	-1.05038	-0.372503
229	-0.688225	-1.12215	-0.776917	-0.907171	-0.832456	-0.642183	-0.859499	-0.588477	-0.887507	-0.596146
230	-0.938886	-0.926312	-1.01328	-0.709247	-1.07063	-0.500745	-1.11382	-0.437815	-1.11965	-0.452737
231	-0.777524	-1.13311	-0.870459	-0.911076	-0.937876	-0.654939	-0.981749	-0.601184	-1.01688	-0.637549
232	-0.76656	-1.22241	-0.869233	-0.998215	-0.946311	-0.748197	-0.995222	-0.70939	-1.04257	-0.77592
233	0.377099	-1.30861	0.211041	-1.38562	0.13923	-1.47265	0.177537	-1.49049	0.219795	-1.47146
234	1.16672	0.0120696	1.12327	0.129756	1.11066	0.240742	1.10417	0.322219	1.0977	0.362447
235	1.11659	0.0512372	1.06841	0.175987	1.06022	0.299155	1.05857	0.373125	1.04481	0.401484
236	0.872205	0.565107	0.802542	0.751375	0.786219	0.88642	0.835314	0.913098	0.865617	0.906809
237	0.900407	0.704538	0.826854	0.899607	0.793784	1.01657	0.862231	1.03631	0.921937	1.03087
238	0.839311	0.833006	0.762072	1.01819	0.715303	1.11076	0.790639	1.11878	0.865588	1.09934

## Sheet: Fig3E
St50.6_PD	St53.6_PD
-0.106927	-0.394555
0.0544335	-0.177592
-0.196227	-0.481843
0.11553	-0.0846007
-0.13513	-0.407727
0.427287	0.425806
0.176627	0.0188847
-0.0740334	-0.322285
-0.324694	-0.591338
0.38812	0.363331
0.137459	-0.0278106
-0.113201	-0.358752
-0.363861	-0.620113
0.449216	0.459783
0.198556	0.0716304
-0.0521042	-0.27224
-0.302765	-0.553949
0.660709	0.780953
0.410049	0.395547
0.159389	0.0188248
-0.0912717	-0.314465
-0.341932	-0.585852
0.721806	0.83854
0.471146	0.478893
0.220485	0.108686
-0.030175	-0.233374
-0.280835	-0.522963
0.883167	1.00763
0.632506	0.704611
0.381846	0.339337
0.131186	-0.0181916
-0.119475	-0.340424
-0.370135	-0.605592
0.843999	0.941504
0.593339	0.632829
0.342679	0.275497
0.0920183	-0.070384
-0.158642	-0.38317
-0.409302	-0.639432
0.905096	0.971161
0.654436	0.682668
0.403775	0.350996
0.153115	0.0100945
-0.0975453	-0.306554
-0.348206	-0.582029
1.01632	1.00601
0.765664	0.803819
0.515004	0.492572
0.264344	0.155761
0.0136834	-0.170358
-0.236977	-0.465061
-0.487637	-0.705141
0.977157	0.9554
0.726497	0.731215
0.475836	0.422367
0.225176	0.0966658
-0.0254841	-0.219615
-0.276144	-0.505263
-0.526805	-0.736854
0.93799	0.901502
0.687329	0.659477
0.436669	0.353615
0.186009	0.0397242
-0.0646515	-0.267889
-0.315312	-0.543951
-0.565972	-0.767152
0.948954	0.887011
0.698294	0.65441
0.447634	0.346456
0.196973	0.0437894
-0.0536869	-0.256071
-0.304347	-0.527498
-0.555007	-0.754002
1.01005	0.917261
0.759391	0.704276
0.50873	0.397252
0.25807	0.103751
0.00740973	-0.188758
-0.243251	-0.462399
-0.493911	-0.701316
1.07115	0.954241
0.820487	0.728892
0.569827	0.447632
0.319167	0.161317
0.0685064	-0.124272
-0.182154	-0.403233
-0.432814	-0.646556
1.13224	0.973972
0.881584	0.772321
0.630924	0.508204
0.380263	0.210937
0.129603	-0.065993
-0.121057	-0.341182
-0.371718	-0.58726
-0.622378	-0.79811
0.992813	0.866016
0.742152	0.608087
0.491492	0.31704
0.240832	0.0386826
-0.00982852	-0.227036
-0.260489	-0.486416
-0.511149	-0.711716
1.05391	0.891011
0.803249	0.66343
0.552589	0.376424
0.301928	0.0903844
0.0512681	-0.173021
-0.199392	-0.433089
-0.450052	-0.658487
-0.700713	-0.852966
0.914478	0.773342
0.663817	0.491982
0.413157	0.202087
0.162497	-0.0683883
-0.0881634	-0.323511
-0.338824	-0.566386
-0.589484	-0.77456
1.02571	0.84494
0.775046	0.619346
0.524386	0.321183
0.273726	0.0444887
0.0230653	-0.211421
-0.227595	-0.461567
-0.478255	-0.681922
-0.728916	-0.871076
0.836143	0.688197
0.585483	0.392269
0.334822	0.111824
0.0841619	-0.148378
-0.166498	-0.392639
-0.417159	-0.626315
-0.667819	-0.825438
0.897239	0.728032
0.646579	0.463192
0.395919	0.181172
0.145259	-0.0872544
-0.105402	-0.328676
-0.356062	-0.569861
-0.606722	-0.772467
0.908204	0.722632
0.657544	0.480114
0.406883	0.186759
0.156223	-0.075727
-0.0944371	-0.315734
-0.345097	-0.550958
-0.595758	-0.75806
0.919169	0.715364
0.668508	0.502738
0.417848	0.194627
0.167188	-0.0646694
-0.0834725	-0.304442
-0.334133	-0.533148
-0.584793	-0.743629
-0.835453	-0.92819
0.679473	0.517171
0.428813	0.210757
0.178152	-0.0532758
-0.0725079	-0.29392
-0.323168	-0.517212
-0.573828	-0.730248
-0.824489	-0.916747
0.640306	0.474963
0.389645	0.172916
0.138985	-0.0912066
-0.111675	-0.329307
-0.362336	-0.547834
-0.612996	-0.755996
-0.863656	-0.939441
0.551006	0.37614
0.300346	0.0830831
0.0496854	-0.173145
-0.200975	-0.406524
-0.451635	-0.621544
-0.702295	-0.818924
0.712367	0.522829
0.461706	0.285704
0.211046	0.00913932
-0.0396141	-0.24524
-0.290274	-0.473142
-0.540935	-0.688862
-0.791595	-0.877038
0.522803	0.373954
0.272143	0.0820342
0.0214826	-0.171148
-0.229178	-0.410566
-0.479838	-0.622537
-0.730498	-0.824506
0.5839	0.423355
0.33324	0.171218
0.0825792	-0.0904538
-0.168081	-0.340854
-0.418741	-0.558379
-0.669402	-0.767786
-0.920062	-0.953991
0.344204	0.198558
0.0935438	-0.0688849
-0.157116	-0.316712
-0.407777	-0.539581
-0.658437	-0.745883
-0.909097	-0.935722
0.355169	0.228383
0.104508	-0.0511675
-0.146152	-0.292088
-0.396812	-0.522174
-0.647472	-0.723208
-0.898133	-0.916882
0.316001	0.202189
0.065341	-0.0794084
-0.185319	-0.315459
-0.43598	-0.544882
-0.68664	-0.742244
-0.9373	-0.9348
0.17657	0.0600908
-0.0740906	-0.191588
-0.324751	-0.435328
-0.575411	-0.643875
-0.826071	-0.84004
0.237666	0.148468
-0.0129939	-0.131367
-0.263654	-0.358089
-0.514314	-0.589448
-0.764975	-0.780334
-1.01564	-0.970891
-0.00202933	-0.109068
-0.25269	-0.330681
-0.50335	-0.569498
-0.75401	-0.760869
-1.00467	-0.951933
-0.0913288	-0.187765
-0.341989	-0.397817
-0.592649	-0.630595
-0.84331	-0.820384
-1.09397	-1.00882
-0.23076	-0.288854
-0.481421	-0.514849
-0.732081	-0.728599
-0.982741	-0.919172
-0.169664	-0.24663
-0.420324	-0.439977
-0.670984	-0.672825
-0.921645	-0.865195
-0.208831	-0.275701
-0.459491	-0.463247
-0.710152	-0.693691
-0.960812	-0.888083
-0.348263	-0.376997
-0.598923	-0.576509
-0.849583	-0.794454
-1.10024	-0.990153
-0.638091	-0.598871
-0.888751	-0.81603
-1.13941	-1.01389
-0.72739	-0.667457
-0.97805	-0.877132
-1.22871	-1.07482
-0.967086	-0.859907
-1.21775	-1.06152
-1.25691	-1.08697
0.466397	0.339306
0.248631	0.17278
0.120164	0.062524
0.0308645	-0.0229648
-0.0192676	-0.0799813
-0.108567	-0.166122
-0.158699	-0.224005
-0.247999	-0.304501
-0.298131	-0.343188
-0.38743	-0.408147
-0.47673	-0.471319
-0.566029	-0.536563
-0.666293	-0.608232
0.800141	0.985462
0.739044	0.918421
0.588648	0.682332
0.416323	0.396534

## Sheet: Fig3F
St50.6_AP	St53.6_AP
1.89522	1.44544
1.68841	1.29895
1.88425	1.45023
1.55995	1.21813
1.75578	1.35091
1.23564	1.14967
1.43148	1.15172
1.62732	1.26301
1.82315	1.42459
1.18551	1.09781
1.38135	1.11872
1.57719	1.23453
1.77302	1.39396
1.05704	1.07869
1.25288	1.06364
1.44872	1.15357
1.64456	1.29718
0.811074	1.10613
1.00691	1.02691
1.20275	1.02968
1.39859	1.12808
1.59442	1.27118
0.682607	1.04285
0.878445	0.996524
1.07428	0.979458
1.27012	1.05441
1.46596	1.18755
0.475805	0.941482
0.671643	0.987365
0.86748	0.937052
1.06332	0.955654
1.25915	1.0566
1.45499	1.19317
0.425673	0.883684
0.621511	0.927167
0.817348	0.88876
1.01319	0.926957
1.20902	1.03401
1.40486	1.169
0.297206	0.767454
0.493044	0.858437
0.688881	0.847836
0.884718	0.869744
1.08056	0.959581
1.27639	1.09042
0.129572	0.583145
0.325409	0.769086
0.521246	0.809746
0.717084	0.803836
0.912921	0.873274
1.10876	0.989369
1.3046	1.11929
0.0794399	0.53632
0.275277	0.710646
0.471114	0.754251
0.666952	0.770937
0.862789	0.849714
1.05863	0.967622
1.25446	1.09421
0.0293078	0.489508
0.225145	0.655061
0.420982	0.702073
0.61682	0.741031
0.812657	0.826828
1.00849	0.947063
1.20433	1.0702
-0.0599917	0.392006
0.135846	0.585404
0.331683	0.652371
0.52752	0.699021
0.723357	0.787113
0.919195	0.902411
1.11503	1.02394
-0.188459	0.233517
0.00737863	0.484472
0.203216	0.588624
0.399053	0.639434
0.59489	0.727337
0.790728	0.833447
0.986565	0.9567
-0.316926	0.0564803
-0.121088	0.353023
0.0747489	0.509564
0.270586	0.583371
0.466423	0.665521
0.662261	0.764942
0.858098	0.890007
-0.445393	-0.140628
-0.249555	0.196376
-0.053718	0.413028
0.142119	0.51676
0.337957	0.603281
0.533794	0.705923
0.729631	0.820926
0.925468	0.936087
-0.41719	-0.0500052
-0.221352	0.257875
-0.0255152	0.421552
0.170322	0.512816
0.366159	0.621805
0.561997	0.729149
0.757834	0.850987
-0.545657	-0.256393
-0.349819	0.102123
-0.153982	0.325138
0.0418551	0.446392
0.237692	0.556316
0.43353	0.664775
0.629367	0.783428
0.825204	0.892586
-0.517454	-0.156442
-0.321617	0.161008
-0.125779	0.341175
0.070058	0.461408
0.265895	0.580443
0.461733	0.69297
0.65757	0.811551
-0.685088	-0.457339
-0.489251	-0.061267
-0.293414	0.202831
-0.0975764	0.35765
0.0982608	0.48529
0.294098	0.599372
0.489935	0.718741
0.685773	0.82754
-0.617718	-0.273764
-0.421881	0.0652269
-0.226043	0.266276
-0.0302061	0.406537
0.165631	0.530181
0.361468	0.64609
0.557306	0.763974
-0.746185	-0.510744
-0.550348	-0.0999506
-0.35451	0.160138
-0.158673	0.317598
0.0371642	0.45713
0.233001	0.573658
0.428839	0.691986
-0.835484	-0.671692
-0.639647	-0.226022
-0.44381	0.0801324
-0.247973	0.258855
-0.0521353	0.406614
0.143702	0.524443
0.339539	0.643128
-0.924784	-0.834331
-0.728947	-0.388239
-0.533109	-0.0145478
-0.337272	0.199293
-0.141435	0.354171
0.0544024	0.475109
0.25024	0.594346
0.446077	0.705461
-0.818246	-0.562369
-0.622409	-0.133853
-0.426572	0.132768
-0.230734	0.298548
-0.0348971	0.426626
0.16094	0.545931
0.356777	0.659263
-0.868378	-0.648663
-0.672541	-0.202405
-0.476704	0.0968039
-0.280866	0.272639
-0.0850291	0.400919
0.110808	0.52068
0.306645	0.63296
-0.879343	-0.636827
-0.683506	-0.188739
-0.487668	0.0908842
-0.291831	0.275399
-0.0959937	0.399582
0.0998435	0.51744
-1.08614	-1.07899
-0.890307	-0.618931
-0.69447	-0.182254
-0.498633	0.0852151
-0.302796	0.264246
-0.106958	0.3936
0.0888789	0.508251
-1.01877	-0.900673
-0.822937	-0.410733
-0.6271	-0.0559281
-0.431263	0.157742
-0.235425	0.303394
-0.039588	0.429015
-1.14724	-1.14656
-0.951404	-0.694061
-0.755567	-0.233719
-0.55973	0.0289796
-0.363892	0.206175
-0.168055	0.34404
0.0277823	0.459549
-1.0407	-0.879723
-0.844866	-0.37911
-0.649029	-0.066782
-0.453192	0.130602
-0.257355	0.274648
-0.0615172	0.396361
-1.13	-1.0625
-0.934166	-0.548183
-0.738329	-0.167653
-0.542491	0.0523718
-0.346654	0.203178
-0.150817	0.330318
-1.18014	-1.1552
-0.984298	-0.638346
-0.788461	-0.224542
-0.592623	0.00566517
-0.396786	0.160155
-0.200949	0.287841
-1.15193	-1.075
-0.956095	-0.522638
-0.760258	-0.174143
-0.56442	0.0253279
-0.368583	0.175083
-1.2804	-1.3401
-1.08456	-0.838655
-0.888725	-0.35861
-0.692887	-0.0947551
-0.49705	0.0698628
-0.301213	0.197697
-1.17386	-1.07734
-0.978024	-0.523753
-0.782187	-0.204336
-0.58635	-0.0162573
-0.390512	0.123465
-1.18483	-1.07911
-0.988989	-0.53969
-0.793152	-0.238944
-0.597314	-0.0463477
-0.401477	0.0891106
-1.15662	-0.956299
-0.960786	-0.489579
-0.764949	-0.234423
-0.569111	-0.0507374
-1.28509	-1.33558
-1.08925	-0.740313
-0.893416	-0.404222
-0.697578	-0.196681
-1.33522	-1.46557
-1.13939	-0.853649
-0.943548	-0.489454
-0.74771	-0.274071
-1.30702	-1.35664
-1.11118	-0.785801
-0.915345	-0.479223
-0.719508	-0.280021
-1.16131	-0.897105
-0.965477	-0.566867
-0.76964	-0.361102
-1.17228	-0.927241
-0.976442	-0.615724
-0.780604	-0.420641
-1.06574	-0.772257
-0.869904	-0.545933
-0.920036	-0.650916
-1.29764	-1.3698
-1.3697	-1.49325
-1.4308	-1.62211
-1.44176	-1.66612
-1.40259	-1.61465
-1.41356	-1.65116
-1.37439	-1.56676
-1.38535	-1.59526
-1.34619	-1.47978
-1.35715	-1.49649
-1.36812	-1.48444
-1.37908	-1.48642
-1.30075	-1.24035
0.782871	1.17349
0.911338	1.23079
1.02884	1.17508
1.32494	1.18216

## Sheet: Fig3G
St21_PD	St27.5_PD
-1.01578	-1.21431
-1.01578	-1.12808
-1.01578	-1.08515
-1.01578	-1.05112
-1.01578	-1.03776
-1.01578	-1.0331
-1.01578	-1.05574
-1.01578	-1.10227
-1.01578	-1.17393
-1.01578	-1.28776
-0.955713	-1.15641
-0.955713	-1.08104
-0.955713	-1.02948
-0.955713	-0.997795
-0.955713	-0.980914
-0.955713	-0.981471
-0.955713	-1.00679
-0.955713	-1.06395
-0.955713	-1.14846
-0.955713	-1.28056
-0.895642	-1.0828
-0.895642	-1.01459
-0.895642	-0.968137
-0.895642	-0.934524
-0.895642	-0.9201
-0.895642	-0.927494
-0.895642	-0.958978
-0.895642	-1.0198
-0.895642	-1.1285
-0.835571	-1.11385
-0.835571	-1.00997
-0.835571	-0.939736
-0.835571	-0.895199
-0.835571	-0.871995
-0.835571	-0.859288
-0.835571	-0.876823
-0.835571	-0.911288
-0.835571	-0.972308
-0.835571	-1.10991
-0.7755	-1.03033
-0.7755	-0.929633
-0.7755	-0.865372
-0.7755	-0.826051
-0.7755	-0.809948
-0.7755	-0.802183
-0.7755	-0.822198
-0.7755	-0.86213
-0.7755	-0.954088
-0.715428	-1.07342
-0.715428	-0.932737
-0.715428	-0.845315
-0.715428	-0.788948
-0.715428	-0.760835
-0.715428	-0.749729
-0.715428	-0.749468
-0.715428	-0.763173
-0.715428	-0.807958
-0.715428	-0.928704
-0.655357	-0.976541
-0.655357	-0.84732
-0.655357	-0.760342
-0.655357	-0.71657
-0.655357	-0.698843
-0.655357	-0.691909
-0.655357	-0.693727
-0.655357	-0.706767
-0.655357	-0.762265
-0.655357	-0.887995
-0.595286	-0.86863
-0.595286	-0.752417
-0.595286	-0.681783
-0.595286	-0.653759
-0.595286	-0.641646
-0.595286	-0.634599
-0.595286	-0.632002
-0.595286	-0.639868
-0.595286	-0.726489
-0.535215	-0.914004
-0.535215	-0.757137
-0.535215	-0.652854
-0.535215	-0.606789
-0.535215	-0.593843
-0.535215	-0.586369
-0.535215	-0.573319
-0.535215	-0.562144
-0.535215	-0.580531
-0.535215	-0.676121
-0.475144	-0.822729
-0.475144	-0.67065
-0.475144	-0.580912
-0.475144	-0.5417
-0.475144	-0.538009
-0.475144	-0.533002
-0.475144	-0.510869
-0.475144	-0.491553
-0.475144	-0.525622
-0.475144	-0.6028
-0.415073	-0.732164
-0.415073	-0.582943
-0.415073	-0.508968
-0.415073	-0.481905
-0.415073	-0.482982
-0.415073	-0.477455
-0.415073	-0.446323
-0.415073	-0.427919
-0.415073	-0.46681
-0.415073	-0.543099
-0.355002	-0.604767
-0.355002	-0.483556
-0.355002	-0.427553
-0.355002	-0.427254
-0.355002	-0.424784
-0.355002	-0.408009
-0.355002	-0.381728
-0.355002	-0.369208
-0.355002	-0.418246
-0.294931	-0.649709
-0.294931	-0.491478
-0.294931	-0.390831
-0.294931	-0.361335
-0.294931	-0.370399
-0.294931	-0.366965
-0.294931	-0.340534
-0.294931	-0.314965
-0.294931	-0.322223
-0.294931	-0.366757
-0.23486	-0.4887
-0.23486	-0.353004
-0.23486	-0.30105
-0.23486	-0.306546
-0.23486	-0.311915
-0.23486	-0.301759
-0.23486	-0.27129
-0.23486	-0.251755
-0.23486	-0.274458
-0.174789	-0.524829
-0.174789	-0.365267
-0.174789	-0.257721
-0.174789	-0.232676
-0.174789	-0.252722
-0.174789	-0.262338
-0.174789	-0.238293
-0.174789	-0.207998
-0.174789	-0.196598
-0.174789	-0.226993
-0.114718	-0.36213
-0.114718	-0.217395
-0.114718	-0.168403
-0.114718	-0.186758
-0.114718	-0.207777
-0.114718	-0.201303
-0.114718	-0.170146
-0.114718	-0.141287
-0.114718	-0.150308
-0.0546472	-0.360308
-0.0546472	-0.196111
-0.0546472	-0.113113
-0.0546472	-0.115052
-0.0546472	-0.146436
-0.0546472	-0.159094
-0.0546472	-0.133142
-0.0546472	-0.0949676
-0.0546472	-0.0847669
-0.0546472	-0.137232
0.00542385	-0.161876
0.00542385	-0.0591395
0.00542385	-0.0483119
0.00542385	-0.0861232
0.00542385	-0.109083
0.00542385	-0.090464
0.00542385	-0.0524338
0.00542385	-0.0312865
0.00542385	-0.0593106
0.0654949	-0.125393
0.0654949	-0.00566231
0.0654949	0.0156968
0.0654949	-0.024133
0.0654949	-0.0520284
0.0654949	-0.046368
0.0654949	-0.0101574
0.0654949	0.0182992
0.0654949	0.00474608
0.125566	-0.0547519
0.125566	0.0562721
0.125566	0.0762456
0.125566	0.0316809
0.125566	0.000302741
0.125566	0.00464475
0.125566	0.0394102
0.125566	0.0692775
0.125566	0.0566569
0.185637	0.0205262
0.185637	0.119156
0.185637	0.136326
0.185637	0.0900255
0.185637	0.0562346
0.185637	0.0612952
0.185637	0.0880655
0.185637	0.114741
0.185637	0.109012
0.245708	0.114385
0.245708	0.183135
0.245708	0.191324
0.245708	0.141052
0.245708	0.111256
0.245708	0.122688
0.245708	0.141719
0.245708	0.164139
0.245708	0.136198
0.305779	0.198189
0.305779	0.248495
0.305779	0.242451
0.305779	0.19493
0.305779	0.170274
0.305779	0.174569
0.305779	0.190439
0.305779	0.215271
0.305779	0.155475
0.36585	0.286801
0.36585	0.318467
0.36585	0.285761
0.36585	0.243778
0.36585	0.225683
0.36585	0.228561
0.36585	0.246592
0.36585	0.271206
0.425921	0.324189
0.425921	0.366821
0.425921	0.37252
0.425921	0.327556
0.425921	0.287015
0.425921	0.279253
0.425921	0.274382
0.425921	0.309623
0.425921	0.294365
0.485992	0.422
0.485992	0.446761
0.485992	0.409258
0.485992	0.355143
0.485992	0.32745
0.485992	0.314773
0.485992	0.343183
0.485992	0.378605
0.546063	0.491939
0.546063	0.515212
0.546063	0.481925
0.546063	0.420911
0.546063	0.377799
0.546063	0.364815
0.546063	0.388035
0.546063	0.439074
0.606134	0.571017
0.606134	0.588452
0.606134	0.546804
0.606134	0.475903
0.606134	0.426375
0.606134	0.419252
0.606134	0.45059
0.606134	0.496508
0.666205	0.657187
0.666205	0.65984
0.666205	0.599223
0.666205	0.519397
0.666205	0.482307
0.666205	0.473891
0.666205	0.52369
0.666205	0.551251
0.726276	0.741394
0.726276	0.706845
0.726276	0.627903
0.726276	0.55926
0.726276	0.53361
0.726276	0.55962
0.726276	0.609633
0.726276	0.583891
0.786347	0.784754
0.786347	0.708305
0.786347	0.632314
0.786347	0.606732
0.786347	0.620174
0.786347	0.664091
0.786347	0.643584
0.846418	0.861025
0.846418	0.785615
0.846418	0.709202
0.846418	0.680315
0.846418	0.682091
0.846418	0.716347
0.846418	0.700146
0.906489	0.901811
0.906489	0.826079
0.906489	0.770249
0.906489	0.747264
0.906489	0.760585
0.906489	0.774512
0.96656	0.981133
0.96656	0.914886
0.96656	0.857522
0.96656	0.82334
0.96656	0.822717
0.96656	0.831901
1.02663	1.04348
1.02663	0.986423
1.02663	0.931212
1.02663	0.89422
1.02663	0.890923
1.02663	0.878435
1.0867	1.08911
1.0867	1.03441
1.0867	0.984962
1.0867	0.962113
1.0867	0.951612
1.0867	0.876932
1.14677	1.10568
1.14677	1.05695
1.14677	1.034
1.14677	1.01002
1.20684	1.18463
1.20684	1.1364
1.20684	1.10626
1.20684	1.07581
1.26692	1.22036
1.26692	1.18469
1.26692	1.14464

## Sheet: Fig3H
St21_AP	St27.5_AP
1.57853	1.1587
1.27817	0.984757
0.977817	0.822549
0.677462	0.674328
0.377106	0.51679
0.0767512	0.343185
-0.223604	0.12979
-0.523959	-0.116184
-0.824314	-0.399976
-1.12467	-0.723814
1.45838	1.10614
1.15803	0.937802
0.857675	0.785555
0.557319	0.640065
0.256964	0.481912
-0.0433908	0.295144
-0.343746	0.0767737
-0.644101	-0.180791
-0.944456	-0.482125
-1.24481	-0.815559
1.33824	1.06496
1.03789	0.900656
0.737533	0.758526
0.437177	0.613025
0.136822	0.449851
-0.163533	0.250898
-0.463888	0.0197385
-0.764243	-0.256497
-1.0646	-0.601263
1.51846	1.19331
1.2181	1.02524
0.917746	0.878377
0.61739	0.736332
0.317035	0.583273
0.0166802	0.412999
-0.283675	0.199076
-0.58403	-0.045827
-0.884385	-0.334126
-1.18474	-0.727959
1.39831	1.14933
1.09796	0.992195
0.797604	0.854461
0.497248	0.708485
0.196893	0.548414
-0.103462	0.370302
-0.403817	0.144773
-0.704172	-0.114936
-1.00453	-0.457297
1.57853	1.28232
1.27817	1.11553
0.977817	0.969618
0.677462	0.825356
0.377106	0.675302
0.0767512	0.507426
-0.223604	0.316243
-0.523959	0.0919927
-0.824314	-0.188833
-1.12467	-0.602381
1.45838	1.23569
1.15803	1.08167
0.857675	0.939975
0.557319	0.789315
0.256964	0.638504
-0.0433908	0.459755
-0.343746	0.252256
-0.644101	0.00519116
-0.944456	-0.328584
-1.24481	-0.817197
1.33824	1.19877
1.03789	1.04649
0.737533	0.902931
0.437177	0.749517
0.136822	0.587443
-0.163533	0.407159
-0.463888	0.176987
-0.764243	-0.102601
-1.0646	-0.505135
1.51846	1.3259
1.2181	1.16452
0.917746	1.015
0.61739	0.862345
0.317035	0.705234
0.0166802	0.531845
-0.283675	0.337357
-0.58403	0.0824222
-0.884385	-0.241191
-1.18474	-0.720095
1.45838	1.31585
1.15803	1.15817
0.857675	1.00454
0.557319	0.847131
0.256964	0.687628
-0.0433908	0.51021
-0.343746	0.295745
-0.644101	0.0326074
-0.944456	-0.340199
-1.24481	-0.882931
1.39831	1.30604
1.09796	1.14554
0.797604	0.991103
0.497248	0.828897
0.196893	0.667529
-0.103462	0.482397
-0.403817	0.250079
-0.704172	-0.03609
-1.00453	-0.447953
-1.30488	-1.05895
1.27817	1.26291
0.977817	1.10238
0.677462	0.93522
0.377106	0.772064
0.0767512	0.599967
-0.223604	0.396263
-0.523959	0.138838
-0.824314	-0.183673
-1.12467	-0.67543
1.45838	1.37772
1.15803	1.20761
0.857675	1.03851
0.557319	0.869823
0.256964	0.70836
-0.0433908	0.523247
-0.343746	0.300831
-0.644101	0.018609
-0.944456	-0.368068
-1.24481	-0.985888
1.27817	1.28266
0.977817	1.10345
0.677462	0.937386
0.377106	0.776184
0.0767512	0.599979
-0.223604	0.392631
-0.523959	0.131683
-0.824314	-0.19679
-1.12467	-0.723608
1.45838	1.3979
1.15803	1.20578
0.857675	1.03733
0.557319	0.870984
0.256964	0.710578
-0.0433908	0.521491
-0.343746	0.292142
-0.644101	0.0095944
-0.944456	-0.384051
-1.24481	-1.0524
1.27817	1.27944
0.977817	1.09132
0.677462	0.935022
0.377106	0.779342
0.0767512	0.595519
-0.223604	0.382516
-0.523959	0.122188
-0.824314	-0.215723
-1.12467	-0.769086
1.39831	1.35302
1.09796	1.15034
0.797604	0.994101
0.497248	0.833411
0.196893	0.66542
-0.103462	0.468313
-0.403817	0.231374
-0.704172	-0.0628585
-1.00453	-0.50482
-1.30488	-1.28836
1.15803	1.177
0.857675	1.01282
0.557319	0.857035
0.256964	0.694916
-0.0433908	0.503858
-0.343746	0.274407
-0.644101	-0.0090925
-0.944456	-0.408195
-1.24481	-1.12435
1.2181	1.20223
0.917746	1.03099
0.61739	0.88134
0.317035	0.722338
0.0166802	0.534488
-0.283675	0.315981
-0.58403	0.0472742
-0.884385	-0.32256
-1.18474	-0.980338
1.2181	1.18778
0.917746	1.02068
0.61739	0.873052
0.317035	0.713197
0.0166802	0.526907
-0.283675	0.31163
-0.58403	0.0436878
-0.884385	-0.330302
-1.18474	-1.00127
1.2181	1.17718
0.917746	1.00979
0.61739	0.864029
0.317035	0.701844
0.0166802	0.516353
-0.283675	0.303055
-0.58403	0.0289086
-0.884385	-0.346505
-1.18474	-1.01719
1.15803	1.13183
0.857675	0.972973
0.557319	0.821035
0.256964	0.657584
-0.0433908	0.470324
-0.343746	0.244666
-0.644101	-0.0514663
-0.944456	-0.45085
-1.24481	-1.2094
1.09796	1.08834
0.797604	0.935572
0.497248	0.784498
0.196893	0.615518
-0.103462	0.422685
-0.403817	0.17784
-0.704172	-0.145388
-1.00453	-0.603405
-1.30488	-1.44347
0.977817	1.01868
0.677462	0.87884
0.377106	0.715931
0.0767512	0.530938
-0.223604	0.31811
-0.523959	0.037806
-0.824314	-0.317314
-1.12467	-0.908866
1.15803	1.12059
0.857675	0.967003
0.557319	0.816744
0.256964	0.640919
-0.0433908	0.442468
-0.343746	0.196542
-0.644101	-0.114902
-0.944456	-0.5181
-1.24481	-1.26733
0.977817	1.03279
0.677462	0.885952
0.377106	0.713427
0.0767512	0.513023
-0.223604	0.282549
-0.523959	-0.0100146
-0.824314	-0.357888
-1.12467	-0.959501
1.03789	1.08225
0.737533	0.930692
0.437177	0.752106
0.136822	0.543585
-0.163533	0.313533
-0.463888	0.0233337
-0.764243	-0.312238
-1.0646	-0.850581
1.03789	1.10346
0.737533	0.949083
0.437177	0.756371
0.136822	0.530035
-0.163533	0.290159
-0.463888	-0.00448458
-0.764243	-0.345642
-1.0646	-0.883446
0.977817	1.10418
0.677462	0.931533
0.377106	0.714462
0.0767512	0.469425
-0.223604	0.209236
-0.523959	-0.0928552
-0.824314	-0.45212
-1.12467	-1.04908
0.857675	1.06662
0.557319	0.860941
0.256964	0.61293
-0.0433908	0.347923
-0.343746	0.0607025
-0.644101	-0.26456
-0.944456	-0.716262
-1.24481	-1.36155
0.61739	0.922782
0.317035	0.664496
0.0166802	0.37944
-0.283675	0.0935094
-0.58403	-0.226145
-0.884385	-0.653218
-1.18474	-1.26522
0.677462	0.990506
0.377106	0.721449
0.0767512	0.41772
-0.223604	0.130194
-0.523959	-0.189989
-0.824314	-0.597772
-1.12467	-1.18145
0.557319	0.911218
0.256964	0.60767
-0.0433908	0.293641
-0.343746	-0.0190151
-0.644101	-0.374835
-0.944456	-0.864049
0.61739	0.984807
0.317035	0.687424
0.0166802	0.350318
-0.283675	0.0305728
-0.58403	-0.319099
-0.884385	-0.791704
0.61739	1.00603
0.317035	0.712186
0.0166802	0.351894
-0.283675	0.0210513
-0.58403	-0.338525
-0.884385	-0.828439
0.497248	0.92864
0.196893	0.586748
-0.103462	0.216805
-0.403817	-0.11822
-0.704172	-0.539121
-1.00453	-1.11039
0.196893	0.606422
-0.103462	0.221899
-0.403817	-0.121838
-0.704172	-0.559769
0.256964	0.711686
-0.0433908	0.307087
-0.343746	-0.0472242
-0.644101	-0.481925
0.0166802	0.408848
-0.283675	0.0396509
-0.58403	-0.399774
