# Supplementary material for: An archetype and scaling of developmental tissue dynamics across species
Source: Nat Commun. 2023 Dec 11;14:8199. doi: 10.1038/s41467-023-43902-y (PMC10713982; doi:10.1038/s41467-023-43902-y)
Supplement: Supplementary file 6 — Source Data [file 41467_2023_43902_MOESM6_ESM.zip › Source Data for Figure 4.xlsx]

## Sheet: Fig4B
xenopus_stage	chick_stage	difference
50.88	21	12.3155
50.88	22	24.8101
50.88	23	53.7354
50.88	23.5	85.2727
50.88	24	118.709
50.88	25	127.746
50.88	26	137.278
50.88	26.75	148.806
50.88	27.5	161.694
50.88	28	155.5
50.88	28.5	150.102
50.88	29	143.436
50.88	29.5	138.542
50.88	30	136.235
50.88	30.5	135.984
51.1	21	24.6309
51.1	22	26.0823
51.1	23	49.6201
51.1	23.5	80.5786
51.1	24	113.84
51.1	25	122.836
51.1	26	132.402
51.1	26.75	144.562
51.1	27.5	158.002
51.1	28	152.346
51.1	28.5	147.482
51.1	29	140.935
51.1	29.5	136.015
51.1	30	133.51
51.1	30.5	133.326
51.325	21	37.4968
51.325	22	27.5046
51.325	23	39.6463
51.325	23.5	67.9537
51.325	24	100.671
51.325	25	109.443
51.325	26	118.898
51.325	26.75	131.556
51.325	27.5	145.445
51.325	28	140.379
51.325	28.5	136.144
51.325	29	130.123
51.325	29.5	125.882
51.325	30	124.036
51.325	30.5	124.776
51.55	21	51.875
51.55	22	37.1325
51.55	23	36.7253
51.55	23.5	56.8537
51.55	24	88.2794
51.55	25	96.7194
51.55	26	105.967
51.55	26.75	119.121
51.55	27.5	133.441
51.55	28	129.031
51.55	28.5	125.491
51.55	29	120.073
51.55	29.5	116.636
51.55	30	115.716
51.55	30.5	117.379
51.75	21	61.878
51.75	22	44.5778
51.75	23	38.7364
51.75	23.5	48.1291
51.75	24	77.945
51.75	25	86.1084
51.75	26	95.1916
51.75	26.75	108.46
51.75	27.5	122.979
51.75	28	118.973
51.75	28.5	115.916
51.75	29	111.087
51.75	29.5	108.507
51.75	30	108.482
51.75	30.5	110.818
51.95	21	72.3513
51.95	22	53.1797
51.95	23	43.5645
51.95	23.5	41.745
51.95	24	68.1218
51.95	25	75.8707
51.95	26	84.6969
51.95	26.75	98.0143
51.95	27.5	112.736
51.95	28	109.208
51.95	28.5	106.721
51.95	29	102.607
51.95	29.5	101.055
51.95	30	101.959
51.95	30.5	104.971
52.165	21	86.5158
52.165	22	64.9754
52.165	23	51.468
52.165	23.5	38.8139
52.165	24	54.6317
52.165	25	61.4882
52.165	26	69.8956
52.165	26.75	83.2941
52.165	27.5	98.3153
52.165	28	95.5486
52.165	28.5	94.0064
52.165	29	91.2095
52.165	29.5	91.4641
52.165	30	93.6601
52.165	30.5	97.7811
52.38	21	101.454
52.38	22	78.084
52.38	23	61.6323
52.38	23.5	42.9149
52.38	24	43.7486
52.38	25	48.4039
52.38	26	55.9939
52.38	26.75	69.2649
52.38	27.5	84.5241
52.38	28	82.8049
52.38	28.5	82.598
52.38	29	81.6476
52.38	29.5	84.166
52.38	30	87.7352
52.38	30.5	92.9858
52.58	21	113.283
52.58	22	89.1656
52.58	23	71.1438
52.58	23.5	49.2603
52.58	24	42.1252
52.58	25	41.8159
52.58	26	46.3438
52.58	26.75	58.637
52.58	27.5	73.6801
52.58	28	72.8222
52.58	28.5	73.7287
52.58	29	74.7771
52.58	29.5	79.6374
52.58	30	84.5834
52.58	30.5	90.8331
52.78	21	125.403
52.78	22	100.778
52.78	23	81.525
52.78	23.5	57.5555
52.78	24	44.8303
52.78	25	40.7707
52.78	26	40.5283
52.78	26.75	49.7276
52.78	27.5	63.8407
52.78	28	64.2398
52.78	28.5	66.7665
52.78	29	70.56
52.78	29.5	77.477
52.78	30	83.5072
52.78	30.5	90.587
52.98	21	135.383
52.98	22	110.791
52.98	23	91.1519
52.98	23.5	66.0308
52.98	24	49.5791
52.98	25	43.4391
52.98	26	40.1224
52.98	26.75	45.5094
52.98	27.5	57.4438
52.98	28	59.186
52.98	28.5	63.2698
52.98	29	69.1962
52.98	29.5	77.505
52.98	30	84.2909
52.98	30.5	92.0053
53.18	21	145.528
53.18	22	121.005
53.18	23	101.05
53.18	23.5	75.0602
53.18	24	55.8983
53.18	25	48.1535
53.18	26	42.5234
53.18	26.75	44.1876
53.18	27.5	53.2243
53.18	28	56.4235
53.18	28.5	62.048
53.18	29	69.5975
53.18	29.5	78.9422
53.18	30	86.3271
53.18	30.5	94.5864
53.385	21	152.509
53.385	22	127.576
53.385	23	106.703
53.385	23.5	80.2002
53.385	24	59.9643
53.385	25	51.7147
53.385	26	45.33
53.385	26.75	45.6058
53.385	27.5	53.1252
53.385	28	57.4321
53.385	28.5	63.9436
53.385	29	71.911
53.385	29.5	81.5535
53.385	30	89.0631
53.385	30.5	97.4395
53.59	21	159.637
53.59	22	134.391
53.59	23	112.722
53.59	23.5	85.8544
53.59	24	64.7728
53.59	25	56.1462
53.59	26	49.1828
53.59	26.75	48.308
53.59	27.5	54.3357
53.59	28	59.6418
53.59	28.5	66.8179
53.59	29	75.0783
53.59	29.5	84.9395
53.59	30	92.5279
53.59	30.5	100.973
53.795	21	161.097
53.795	22	136.129
53.795	23	114.835
53.795	23.5	88.0569
53.795	24	66.8552
53.795	25	58.066
53.795	26	50.8275
53.795	26.75	49.3321
53.795	27.5	54.791
53.795	28	60.0897
53.795	28.5	67.2636
53.795	29	75.5152
53.795	29.5	85.4174
53.795	30	93.047
53.795	30.5	101.563
54	21	162.638
54	22	137.972
54	23	117.024
54	23.5	90.3348
54	24	69.0386
54	25	60.122
54	26	52.6574
54	26.75	50.6268
54	27.5	55.4749
54	28	60.7919
54	28.5	67.9284
54	29	76.1632
54	29.5	86.0711
54	30	93.7225
54	30.5	102.296
54.2	21	168.579
54.2	22	145.012
54.2	23	124.916
54.2	23.5	98.679
54.2	24	77.7757
54.2	25	68.5149
54.2	26	60.4365
54.2	26.75	56.3835
54.2	27.5	58.4541
54.2	28	63.6287
54.2	28.5	70.5136
54.2	29	79.6463
54.2	29.5	90.2252
54.2	30	98.5294
54.2	30.5	107.541
54.4	21	175.459
54.4	22	152.797
54.4	23	133.361
54.4	23.5	107.655
54.4	24	87.1269
54.4	25	77.7031
54.4	26	69.3355
54.4	26.75	64.0324
54.4	27.5	63.9788
54.4	28	68.7436
54.4	28.5	75.1844
54.4	29	84.8392
54.4	29.5	95.8294
54.4	30	104.413
54.4	30.5	113.576

## Sheet: Fig4E
St20	St21	St23	St24
0.159527	0.106034	0.137597	0.24268
0.160343	0.104227	0.132194	0.234725
0.161509	0.103055	0.127133	0.227346
0.163421	0.102485	0.123577	0.221154
0.1646	0.103584	0.11984	0.214329
0.166511	0.105844	0.117476	0.20862
0.169642	0.108328	0.116029	0.204668
0.174243	0.112797	0.115985	0.200657
0.149266	0.0988607	0.128106	0.233992
0.150999	0.0993405	0.123611	0.226261
0.153317	0.0992229	0.11916	0.219092
0.154998	0.0990953	0.114869	0.212148
0.156079	0.100173	0.111078	0.204627
0.157978	0.102701	0.108574	0.197868
0.160651	0.106731	0.106927	0.191647
0.164559	0.111647	0.107002	0.186973
