# Supplementary material for: An archetype and scaling of developmental tissue dynamics across species
Source: Nat Commun. 2023 Dec 11;14:8199. doi: 10.1038/s41467-023-43902-y (PMC10713982; doi:10.1038/s41467-023-43902-y)
Supplement: Supplementary file 6 — Source Data [file 41467_2023_43902_MOESM6_ESM.zip › Source Data for Figure 5.xlsx]

## Sheet: Fig5A
chick_bootstrap_St27.5_PD	chick_St27.5_PD	chick_bootstrap_St27.5_AP	chick_St27.5_AP		xenopus_St53.6_PD	chick_St27.5_PD	xenopus_St53.6_AP	chick_St27.5_AP
-0.954088	-0.856669	-1.00127	-0.878479		0.775961	0.640911	1.15768	1.05674
-0.733543	-0.67604	-0.0310225	0.0319857		0.382374	0.302658	1.0633	1.08441
-0.236846	-0.286104	1.32266	1.27686		0.70491	0.591309	1.09232	1.01161
-1.06395	-1.03204	-0.19634	-0.189828		0.320041	0.268151	1.01396	1.05569
-1.00679	-1.0146	1.20901	1.15295		-0.0520709	-0.085024	1.04259	1.20811
-0.427046	-0.408512	0.441125	0.380853		0.776301	0.66882	1.04612	0.961473
1.1448	1.14888	0.135017	0.162146		0.404617	0.35522	0.987093	0.993218
-0.639514	-0.591638	0.869699	0.960442		0.0360882	0.0445903	0.987267	1.11619
-0.551823	-0.564691	0.418156	0.344087		-0.296524	-0.340587	1.07939	1.29572
0.366903	0.327646	0.521491	0.443029		-0.571203	-0.713933	1.21676	1.39665
0.481086	0.515862	0.992195	1.04188		0.953507	0.808245	0.959591	0.849205
-0.946393	-0.889947	-0.0417244	-0.0638955		0.63642	0.559589	0.981834	0.927149
-0.147842	-0.159874	1.21138	1.2058		0.267237	0.26432	0.928995	0.987011
0.0936556	0.0533319	1.10464	1.10903		-0.086017	-0.0492078	0.970585	1.12549
-0.458668	-0.435716	0.944516	0.949348		-0.398825	-0.432555	1.08288	1.29723
-0.912403	-0.912212	1.09068	1.06577		-0.651357	-0.792627	1.22171	1.36
1.09341	1.04884	-0.125852	-0.0376439		0.883015	0.751984	0.899883	0.795204
-0.024133	-0.0586739	-0.905893	-0.89066		0.564855	0.511735	0.920148	0.889275
0.921774	0.947582	1.35919	1.32003		0.205697	0.229943	0.884351	0.966558
-0.650896	-0.72312	0.657505	0.633683		-0.135896	-0.0673327	0.943419	1.10334
1.06325	1.07805	1.00454	1.0273		-0.439648	-0.447669	1.06017	1.26514
0.65984	0.687765	0.483587	0.468286		-0.683553	-0.800109	1.19682	1.31468
-0.93855	-0.963939	0.576961	0.560371		0.930692	0.785429	0.805774	0.683595
-0.312222	-0.358607	1.09132	1.08616		0.622362	0.564489	0.866741	0.822957
-0.423826	-0.437778	-0.271321	-0.104354		0.28209	0.302718	0.846222	0.901992
-0.333514	-0.303703	0.883359	0.93455		-0.0562466	0.0315721	0.883023	1.02761
-0.70181	-0.758467	0.707096	0.721344		-0.365743	-0.314713	0.985487	1.17824
0.0945363	0.119308	1.07055	1.06309		-0.6276	-0.669022	1.11736	1.26721
-0.107446	-0.0878083	-0.765915	-0.787379		0.97562	0.88304	0.630229	0.521414
0.826861	0.834401	1.09959	1.0986		0.738747	0.646503	0.781483	0.704127
0.0621024	0.0356982	-1.12173	-1.16576		0.423868	0.41428	0.802922	0.820853
-0.133142	-0.197426	0.394915	0.3525		0.0908627	0.160851	0.814786	0.92849
-0.141287	-0.156259	0.0233337	-0.0155419		-0.232465	-0.121661	0.891983	1.06522
0.411474	0.381411	0.971024	0.998101		-0.518572	-0.478874	1.01538	1.20221
0.050375	0.0277873	0.936639	0.967146		-0.747227	-0.819569	1.14585	1.22908
0.973672	0.962821	0.786508	0.797485		0.920838	0.822728	0.583056	0.460344
0.109676	0.0770938	-0.10182	-0.000825041		0.665177	0.595384	0.723669	0.666502
-0.325681	-0.283197	0.944516	0.95238		0.356417	0.366034	0.752431	0.789384
-0.463513	-0.424799	-0.0438699	-0.0996666		0.0321054	0.126027	0.784014	0.910626
-0.749329	-0.692673	0.840814	0.870499		-0.280537	-0.152975	0.867887	1.04643
-1.03776	-1.05162	-1.10334	-1.06363		-0.557201	-0.49452	0.993579	1.16745
-0.490324	-0.552628	0.941868	0.981631		1.03726	1.04517	0.273108	0.194067
0.866465	0.943923	0.615428	0.581708		0.864969	0.763549	0.537862	0.407796
-0.246214	-0.317309	0.412015	0.333557		0.592947	0.541441	0.670444	0.628647
-0.153535	-0.210006	0.91392	0.92705		0.290968	0.319241	0.707264	0.761784
0.0900255	0.124831	1.05048	1.01799		-0.0238826	0.0884039	0.756129	0.891975
0.00579857	-0.0148886	0.233975	0.186934		-0.32722	-0.188616	0.844958	1.02762
0.248495	0.304434	-0.248851	-0.207018		-0.594262	-0.514877	0.972568	1.1335
0.876488	0.904633	-0.506758	-0.530676		1.03115	1.05002	0.159776	0.0945074
0.822717	0.828752	-0.623101	-0.571648		0.846033	0.764156	0.4431	0.317867
0.774955	0.773118	0.483587	0.456612		0.586862	0.52628	0.603604	0.553483
-0.828052	-0.771949	0.61293	0.578106		0.287666	0.317783	0.658934	0.711176
0.000302741	-0.0523464	1.14328	1.18765		-0.016142	0.0934242	0.71513	0.84256
0.19493	0.191942	0.960624	1.00018		-0.313803	-0.165115	0.805628	0.979824
0.968175	1.04251	-1.26733	-1.21595		-0.578796	-0.476992	0.928282	1.09184
1.1448	1.174	0.671107	0.625318		-0.793574	-0.802086	1.04785	1.10037
0.989165	1.06119	0.350137	0.275425		0.877068	0.826229	0.290727	0.174789
0.849783	0.930124	-1.21939	-1.24444		0.651119	0.557647	0.512533	0.432211
-1.00679	-0.984092	0.336653	0.315622		0.339583	0.356249	0.599935	0.628702
-0.577286	-0.660423	0.922782	0.98101		0.0458103	0.133869	0.655229	0.762908
0.935358	0.923897	0.967141	0.967909		-0.247043	-0.093089	0.74721	0.905005
-0.631659	-0.620971	-0.870446	-0.971553		-0.513773	-0.385066	0.858506	1.02297
-1.11811	-1.12595	0.842998	0.80417		-0.741754	-0.694308	0.979457	1.06411
0.164139	0.146446	0.965645	0.953256		0.914904	0.888311	0.122907	0.0285547
-0.499103	-0.544772	0.397197	0.401983		0.682612	0.597487	0.397024	0.293202
0.606447	0.616073	0.636147	0.603451		0.389241	0.392106	0.529163	0.531983
-0.67065	-0.627258	-0.631614	-0.616667		0.103101	0.173957	0.594736	0.685455
-1.10342	-1.09025	1.23569	1.11832		-0.181231	-0.0421589	0.685687	0.827988
0.0808475	0.120896	0.96791	1.03908		-0.452394	-0.301363	0.789972	0.950853
-0.890887	-0.904556	-0.823793	-0.795763		-0.691195	-0.595565	0.91357	1.02219
0.268041	0.245717	0.456073	0.40387		0.94337	0.956598	-0.067886	-0.120643
0.706845	0.756624	1.2334	1.06039		0.719545	0.662586	0.255842	0.148627
0.253372	0.277308	0.370302	0.391577		0.44101	0.42717	0.440495	0.421158
-0.0522262	0.0018151	0.355696	0.34709		0.155076	0.218334	0.532653	0.602649
0.643584	0.649212	-0.354345	-0.233985		-0.121019	-0.00139319	0.623058	0.751686
-0.751419	-0.811573	1.28515	1.2537		-0.394617	-0.229043	0.724381	0.87947
-0.311235	-0.39942	0.355136	0.319204		-0.63372	-0.511038	0.845841	0.973586
-0.160604	-0.209587	0.975485	0.978744		-0.83482	-0.80176	0.957654	0.981673
-0.700024	-0.707411	0.889701	0.895667		0.823522	0.790697	0.0199184	-0.0667297
0.747264	0.75984	-0.01272	-0.0183667		0.555427	0.508796	0.299886	0.236416
0.849783	0.903491	-0.102232	-0.13337		0.259597	0.306711	0.440827	0.478419
1.06933	1.07878	-1.09815	-1.09179		-0.0140985	0.0808185	0.534433	0.637734
-0.194813	-0.261477	0.678053	0.679239		-0.280601	-0.131438	0.643775	0.786518
-0.31168	-0.335673	-0.0740627	-0.0742369		-0.532383	-0.379223	0.75385	0.894046
-0.132383	-0.103474	-0.346505	-0.343178		-0.751788	-0.657852	0.87356	0.944726
-0.194151	-0.147753	-0.186625	-0.174192		0.856609	0.863326	-0.17852	-0.228649
-0.0263327	-0.0724912	0.470324	0.463479		0.605227	0.56703	0.161583	0.0815551
-0.864141	-0.887408	-0.269974	-0.28988		0.315582	0.346407	0.357675	0.368955
-0.71657	-0.732086	-1.12173	-1.10859		0.0351981	0.128731	0.464484	0.54796
-0.483707	-0.534053	0.584024	0.610964		-0.224574	-0.0883494	0.578576	0.707568
-0.82988	-0.825531	0.438661	0.451761		-0.482465	-0.316565	0.68674	0.826231
-0.377191	-0.398627	0.45232	0.479386		-0.701411	-0.576209	0.807508	0.899875
-0.790225	-0.769754	0.864029	0.895929		0.919188	0.981844	-0.47542	-0.502308
-1.11617	-1.10965	0.246831	0.223959		0.727406	0.701293	-0.0802842	-0.148482
-0.320655	-0.345491	0.850559	0.879817		0.432754	0.430847	0.204682	0.175341
-0.725594	-0.673487	-0.828439	-0.848516		0.146071	0.224639	0.367416	0.423791
-0.625503	-0.586241	0.868284	0.912043		-0.119359	-0.00228279	0.486976	0.58726
-0.0345342	0.0229206	0.468313	0.430801		-0.37429	-0.216675	0.60261	0.738689
0.77028	0.765851	-0.248851	-0.251111		-0.60953	-0.456574	0.71656	0.834031
-0.690533	-0.744945	0.937386	0.982611		-0.810903	-0.718527	0.831771	0.866137
0.581723	0.611028	0.115271	0.187592		0.809792	0.836634	-0.375048	-0.408177
-0.932737	-0.905283	0.756371	0.80355		0.556733	0.537034	0.00782763	-0.0479662
-0.521271	-0.560109	-0.848307	-0.855477		0.268612	0.317801	0.242475	0.25931
-0.441655	-0.346866	-0.0492502	-0.0621963		-0.0095313	0.0884651	0.379981	0.463923
-0.400189	-0.37552	1.05048	1.03228		-0.260929	-0.124578	0.509258	0.623266
0.86846	0.910828	1.07229	1.10897		-0.512458	-0.351923	0.622861	0.751317
1.20469	1.14436	0.935572	0.928233		-0.722776	-0.59356	0.742655	0.818498
0.294668	0.320021	1.09132	1.11803		0.839535	0.89831	-0.608036	-0.636332
0.373335	0.335025	0.479046	0.449509		0.637758	0.619137	-0.193505	-0.219698
-1.04453	-1.03172	0.798995	0.791348		0.331343	0.356061	0.1148	0.111241
-0.365596	-0.406677	-0.938334	-0.988078		0.0576011	0.150834	0.298028	0.363779
0.42695	0.474201	0.159819	0.14964		-0.197788	-0.0800192	0.433195	0.533422
-0.200758	-0.180806	0.286658	0.219314		-0.44173	-0.294397	0.552108	0.679272
-0.772322	-0.714096	1.33361	1.32263		-0.667122	-0.532246	0.669769	0.765722
-0.483556	-0.438855	0.516066	0.500793		-0.860679	-0.781217	0.783858	0.784218
0.420241	0.384762	0.868284	0.893221		0.687187	0.702044	-0.423559	-0.423766
0.109676	0.0877814	1.32542	1.34747		0.403297	0.411393	-0.0390555	-0.0482292
0.0712515	0.0354414	-1.48465	-1.4947		0.124933	0.209817	0.196393	0.244505
0.188255	0.242758	0.878377	0.927749		-0.136046	-0.032374	0.349725	0.44129
0.0562755	0.0232265	0.472088	0.42967		-0.376415	-0.242064	0.481214	0.597318
0.0394102	0.0144206	1.22019	1.26548		-0.611063	-0.475588	0.597663	0.710356
-0.859288	-0.869006	0.376122	0.335903		-0.811286	-0.712207	0.71559	0.74419
-0.203124	-0.184443	-1.38429	-1.33128		0.685776	0.724158	-0.584461	-0.560165
-0.0997126	-0.0934525	0.868284	0.902381		0.417473	0.424372	-0.153186	-0.147344
-0.749329	-0.72933	-1.4175	-1.47148		0.13806	0.218543	0.121156	0.161734
0.13403	0.179571	1.09367	1.11059		-0.124863	-0.0181623	0.289635	0.372103
-0.954088	-0.899168	0.875349	0.870187		-0.361873	-0.236685	0.431289	0.539695
0.111339	0.124735	0.233975	0.187315		-0.597416	-0.464391	0.54922	0.66083
-0.760342	-0.733891	-0.482125	-0.3224		-0.796566	-0.696774	0.666416	0.703456
-0.142372	-0.138434	0.409471	0.383144		0.680887	0.743396	-0.753756	-0.723847
0.228561	0.195023	0.963451	1.00466		0.435767	0.448436	-0.295909	-0.25856
-0.584764	-0.605084	1.11795	1.09582		0.144249	0.22925	0.0381728	0.0684474
-0.363242	-0.348339	0.911218	0.926911		-0.114544	-0.00135069	0.227842	0.300948
-0.294407	-0.295523	-0.0476096	-0.0588201		-0.349656	-0.227533	0.380573	0.477769
-0.48122	-0.46136	-0.962914	-1.00869		-0.580151	-0.452256	0.499617	0.608908
-0.915009	-0.903264	0.367591	0.360448		-0.782588	-0.682229	0.61763	0.661822
0.609781	0.575676	-0.750482	-0.780708		0.673145	0.747989	-0.914452	-0.903972
-0.336114	-0.326479	-0.596697	-0.47459		0.459738	0.477508	-0.466918	-0.376518
1.23099	1.20885	0.37944	0.347278		0.154602	0.238927	-0.0630075	-0.0304869
-0.702595	-0.643053	0.246831	0.19969		-0.10434	0.0162136	0.166906	0.229804
-0.107928	-0.0954171	1.06779	1.0923		-0.339267	-0.211512	0.328592	0.409218
0.770249	0.772658	0.598009	0.570068		-0.563031	-0.440459	0.45006	0.55325
-1.28776	-1.31615	0.644821	0.605216		-0.768945	-0.668953	0.56901	0.616468
1.09341	1.09894	-0.0306256	-0.140118		0.631079	0.70936	-0.995583	-0.974658
0.528144	0.52069	-0.985888	-0.933105		0.416872	0.446924	-0.549737	-0.418907
-1.25511	-1.2948	1.07055	1.08169		0.118356	0.211473	-0.125025	-0.0718533
0.592296	0.648537	0.766533	0.747067		-0.14179	-0.0105102	0.13256	0.188829
-0.14873	-0.120367	0.651196	0.634916		-0.373686	-0.238897	0.303184	0.372323
-0.502075	-0.4967	-0.455815	-0.509278		-0.592674	-0.476103	0.425097	0.519419
0.116134	0.111819	1.3766	1.45122		-0.794161	-0.703453	0.543573	0.572637
-0.42436	-0.413693	0.15302	0.0668397		0.55631	0.633236	-1.00679	-0.921658
0.421869	0.382962	0.250898	0.181903		0.313982	0.35975	-0.537853	-0.384769
-0.979182	-0.948577	-0.91935	-0.849741		0.0351539	0.145145	-0.119944	-0.0532529
-0.630907	-0.694144	-0.150983	-0.257809		-0.221473	-0.0837107	0.132479	0.184482
0.154483	0.133056	-0.716476	-0.702167		-0.448887	-0.312503	0.302156	0.370489
-0.914747	-0.911132	-0.815827	-0.788721		-0.665678	-0.556155	0.424489	0.495608
-0.846757	-0.875324	-0.302427	-0.375631		-0.855427	-0.78621	0.540112	0.526062
0.800151	0.84499	-1.19202	-1.17719		0.485438	0.550549	-0.999055	-0.874392
-1.03709	-1.00593	1.05899	1.04172		0.22712	0.287977	-0.524713	-0.362442
-0.990301	-1.01206	0.217666	0.125517		-0.0396791	0.0749314	-0.1149	-0.0397002
0.755162	0.737817	-0.889447	-0.829642		-0.2934	-0.156225	0.127851	0.181401
-0.760835	-0.808526	0.206073	0.151436		-0.515448	-0.389594	0.29131	0.365576
0.0221191	0.0494461	0.708485	0.70413		-0.728727	-0.633917	0.418675	0.465192
-0.748093	-0.780901	0.169559	0.16021		-0.913156	-0.86952	0.530309	0.474081
-0.450216	-0.445451	0.63674	0.638981		0.318091	0.357158	-0.803527	-0.620257
1.11123	1.09218	0.967003	0.927874		0.0300292	0.133797	-0.318792	-0.223735
-0.213095	-0.214612	-0.0712196	-0.0937582		-0.220673	-0.0898991	-0.0116097	0.0500289
1.02276	1.03478	-0.289209	-0.251452		-0.453834	-0.323146	0.192482	0.256757
0.462206	0.553102	0.41772	0.370073		-0.665865	-0.574545	0.330367	0.401652
-0.762265	-0.668074	0.39041	0.410331		-0.861782	-0.807874	0.451873	0.431492
-0.126835	-0.112797	0.4957	0.501237		0.383134	0.425161	-1.06628	-0.944467
0.0744416	0.116875	-0.689217	-0.568616		0.1125	0.191028	-0.591788	-0.414568
0.89225	0.889363	0.637253	0.643918		-0.143	-0.0203637	-0.169203	-0.0874332
-1.03776	-1.06955	-0.357888	-0.323467		-0.388141	-0.257484	0.0697836	0.133656
-0.730713	-0.754812	0.0919927	0.180267		-0.599974	-0.505881	0.233865	0.312456
0.365663	0.376604	0.397197	0.417458		-0.805617	-0.749431	0.367599	0.383001
0.326965	0.321333	0.958319	0.948049		0.393529	0.418119	-1.22114	-1.18331
-0.41588	-0.42531	0.943656	0.930806		0.141856	0.205227	-0.784399	-0.593157
-0.540044	-0.548005	1.23848	1.23688		-0.1158	-0.00662018	-0.296781	-0.211599
-0.145098	-0.142118	1.13063	1.04435		-0.364643	-0.23942	-0.0208494	0.0458891
-1.10143	-1.11948	0.123204	0.0245581		-0.579863	-0.489676	0.160851	0.236918
0.0238159	0.0586035	-0.358269	-0.382019		-0.785851	-0.742339	0.302089	0.323634
-0.590996	-0.563808	-0.624379	-0.618443		-0.972353	-0.983934	0.418929	0.307422
-1.09012	-1.09373	0.315981	0.311331		0.169586	0.217504	-0.969386	-0.803821
-0.976541	-0.98194	0.992452	1.01545		-0.0950273	0.00946701	-0.451033	-0.33755
0.0808475	0.128339	0.708485	0.729226		-0.340544	-0.220059	-0.117336	-0.042414
0.590686	0.599836	-0.40196	-0.435788		-0.561711	-0.471987	0.0846511	0.16003
-0.732164	-0.699672	0.243938	0.270291		-0.764241	-0.735651	0.232131	0.260709
0.116335	0.163061	0.240132	0.213872		-0.953661	-0.977161	0.353807	0.253248
0.921774	0.919162	-1.4175	-1.43422		0.142546	0.181738	-1.06659	-0.921073
0.741394	0.763881	0.943855	0.951959		-0.122019	-0.0224641	-0.532882	-0.410617
0.436609	0.427107	1.3259	1.33293		-0.364201	-0.250337	-0.169325	-0.0945803
0.373335	0.331592	0.254121	0.155111		-0.583774	-0.509041	0.0387947	0.113641
-0.0557711	-0.0368651	0.0824222	0.146959		-0.7826	-0.778736	0.189613	0.202301
1.03441	1.02745	-0.591754	-0.586713		-0.971602	-1.02023	0.311254	0.193834
-0.64212	-0.626634	-0.11822	-0.143474		0.000899627	0.0638937	-0.968495	-0.808857
0.496891	0.485455	0.422685	0.440404		-0.2407	-0.147226	-0.425176	-0.348369
-0.632339	-0.626301	-0.329291	-0.257396		-0.482469	-0.387394	-0.126113	-0.0574007
-0.286888	-0.246905	-0.788514	-0.781622		-0.682086	-0.664151	0.056268	0.120454
0.0510509	0.0790145	1.01988	1.07		-0.877469	-0.92254	0.198801	0.139087
0.539314	0.482744	-0.530374	-0.492743		0.0893824	0.0924279	-1.26464	-1.18215
-1.20179	-1.18309	-1.46804	-1.44997		-0.171691	-0.0970527	-0.724264	-0.596148
1.11508	1.07869	-1.12173	-1.1146		-0.407505	-0.33045	-0.292389	-0.223118
-1.26306	-1.23215	0.891355	0.941208		-0.627312	-0.595303	-0.0587631	0.0144982
1.17588	1.14935	0.685125	0.696933		-0.819591	-0.868175	0.100111	0.0793352
0.67703	0.637616	1.24263	1.23337		-0.159057	-0.0904332	-0.956265	-0.815234
0.340314	0.334747	-0.384051	-0.352408		-0.377821	-0.329831	-0.448521	-0.358118
0.889935	0.882948	0.678053	0.628087		-0.610067	-0.586663	-0.161077	-0.0774251
-0.639868	-0.640486	0.100046	0.09866		-0.799573	-0.867433	0.0170769	0.0112617
0.536496	0.560979	0.0683456	0.0498156		-0.224467	-0.179181	-0.953621	-0.813564
-0.746045	-0.847915	0.702705	0.649014		-0.446343	-0.429099	-0.467771	-0.362426
-0.365267	-0.389787	-0.350243	-0.283301		-0.668708	-0.702066	-0.195733	-0.102628
-0.325681	-0.356387	1.13825	1.11458		-0.859225	-0.973031	-0.012614	-0.0612022
-0.551823	-0.595878	0.963451	0.966943		-0.110249	-0.124164	-1.42058	-1.33247
-0.157336	-0.320597	0.0607025	0.0393859		-0.328855	-0.32869	-0.830069	-0.688845
0.65984	0.688436	1.05886	1.05914		-0.562982	-0.58917	-0.42804	-0.296431
-0.139506	-0.287028	0.530938	0.529104		-0.765732	-0.874121	-0.195582	-0.139963
-0.757137	-0.730066	1.09367	1.07505		-0.282383	-0.275364	-1.20993	-1.03051
0.422796	0.464504	0.481912	0.449032		-0.486217	-0.548749	-0.65553	-0.508601
0.587398	0.614331	0.911218	1.00535		-0.711853	-0.821414	-0.358024	-0.225173
0.314502	0.303098	0.050766	0.0107107		-0.904268	-1.08509	-0.160237	-0.206399
-1.06655	-1.08258	0.936639	0.927847		-0.313131	-0.338787	-1.34529	-1.13812
-0.666476	-0.706643	0.563067	0.516201		-0.506948	-0.617208	-0.759536	-0.578307
0.253382	0.240462	1.28562	1.27501		-0.733292	-0.887177	-0.440346	-0.309208
0.0674513	0.0327874	0.796949	0.803406		-0.927574	-1.14017	-0.237155	-0.284794
-1.11939	-1.11873	0.484685	0.484699		-0.410354	-0.505804	-1.21462	-0.98255
0.82334	0.79536	0.554638	0.542108		-0.623313	-0.808417	-0.708433	-0.518637
-0.137324	-0.192227	0.870984	0.854257		-0.832979	-1.05038	-0.436749	-0.372503
-0.589586	-0.690303	-0.494786	-0.544086		-0.644813	-0.887507	-0.814756	-0.596146
-0.862425	-0.854283	-0.000682098	-0.0378457		-0.85525	-1.11965	-0.522706	-0.452737
0.0692775	0.054891	1.10177	1.10619		-0.713022	-1.01688	-0.844937	-0.637549
-0.642841	-0.738952	-0.195397	-0.160259		-0.69135	-1.04257	-1.04516	-0.77592
0.716446	0.703849	-0.817197	-0.65945		0.271368	0.219795	-1.38551	-1.47146
-0.980914	-1.01564	-0.0157535	0.0478426		1.09014	1.0977	0.42884	0.362447
-0.730713	-0.7633	0.765397	0.754338		1.06355	1.04481	0.484445	0.401484
0.0619882	0.0409161	0.678053	0.659879		1.01953	0.865617	1.01715	0.906809
0.0394102	-0.00686758	0.711686	0.708894		1.10011	0.921937	1.1551	1.03087
-0.562678	-0.545472	0.963451	0.97519		1.05254	0.865588	1.23629	1.09934
0.653294	0.624526	0.63674	0.59281
-0.653759	-0.723019	0.828897	0.825717
0.074914	0.0994886	0.293088	0.234244
-0.170146	-0.269725	1.35795	1.36238
-0.0913866	-0.110265	0.578586	0.493424
-0.346827	-0.379306	0.46186	0.424112
-0.256133	-0.35202	0.797102	0.771256
-0.30105	-0.33655	-0.408195	-0.371455
-0.654589	-0.667769	0.0809479	0.14993
-0.241151	-0.298906	0.340879	0.300569
0.228561	0.184731	1.06525	1.0596
-0.325681	-0.353463	1.07229	1.08021
-0.186067	-0.256625	0.968508	0.981169
0.317781	0.329817	0.192682	0.241207
0.211943	0.193142	0.715667	0.720206
-0.392463	-0.523081	0.015117	0.0596274
0.188505	0.219314	0.470324	0.416869
0.54169	0.514286	-0.374105	-0.334793
-0.979182	-0.950268	0.840793	0.823358
0.86846	0.926094	0.914669	0.898674
0.487135	0.44884	-0.114936	-0.0679887
0.52369	0.478089	-0.506758	-0.62655
-0.539456	-0.614478	0.187877	0.254293
-0.310731	-0.340506	1.05062	1.03732
-0.434026	-0.501031	0.883359	0.842265
0.27061	0.262242	0.407159	0.382216
-0.137324	-0.178135	0.622122	0.597539
-0.0861232	-0.123483	0.790005	0.787519
-1.03531	-1.043	-1.03105	-0.966759
0.830955	0.819188	-1.3388	-1.24853
1.03448	1.06932	0.340013	0.367716
-0.925472	-0.972229	1.23569	1.14687
0.674201	0.738938	-1.11039	-1.22946
0.309623	0.287133	1.10238	1.06421
0.279253	0.272503	1.08446	1.03638
0.161429	0.177853	0.797102	0.75445
1.08574	1.06902	-0.125852	-0.112652
-0.6028	-0.580311	-0.486654	-0.551854
0.582453	0.618128	0.221441	0.23657
-0.406771	-0.391844	0.93522	0.902776
0.55926	0.56333	1.177	1.15067
-0.564631	-0.64385	1.35798	1.33139
-0.370148	-0.464321	0.1484	0.150923
-0.303236	-0.354258	-0.908866	-0.920928
0.050375	0.111755	0.779897	0.756363
-0.990301	-1.02474	0.526907	0.52352
0.543657	0.519856	1.21138	1.20556
0.246592	0.214486	0.949506	0.963543
0.554969	0.553538	-0.392749	-0.421237
0.00140051	0.00759468	0.941751	0.970344
1.06933	1.06701	0.264601	0.272027
0.482307	0.456711	-0.593755	-0.626754
-0.0524338	-0.100553	0.808337	0.807055
-0.167977	-0.191207	-0.312238	-0.334126
-1.33431	-1.29646	0.821731	0.818279
-1.09012	-1.08497	-0.0928552	-0.110529
0.242451	0.253135	0.547475	0.509468
-1.09475	-1.09976	0.41772	0.420275
-0.64212	-0.660041	1.05114	1.07615
0.603891	0.568315	-1.05895	-1.10569
0.111246	0.117166	-0.241333	-0.265638
-0.965268	-0.974171	-0.486654	-0.556054
-1.06655	-1.05063	0.768502	0.740614
0.829491	0.85407	0.130194	0.116918
0.959711	0.964422	0.657584	0.661191
-0.5417	-0.588412	-0.787948	-0.767646
-1.07522	-1.0593	0.336653	0.366476
-1.1302	-1.12886	-0.00448458	-0.0243447
-0.369234	-0.486094	0.665654	0.722712
-0.639263	-0.736157	0.46186	0.454676
-0.109083	-0.220436	0.90367	0.910374
0.473891	0.432116	0.603134	0.591029
-0.929633	-0.885991	-1.10334	-0.994545
-0.958978	-0.994037	1.18058	1.14043
-0.286888	-0.271387	0.868518	0.952459
-0.546188	-0.58033	0.196542	0.20264
-0.593436	-0.579232	1.11921	1.21571
0.160073	0.137851	0.990506	1.10807
1.23099	1.19137	0.615222	0.598118
0.955344	0.971137	0.192682	0.155538
0.465357	0.430882	1.08834	1.07576
0.628289	0.618495	1.04573	1.09294
-1.08294	-1.06172	-0.815559	-0.59685
-0.46681	-0.46544	0.641228	0.633558
-0.928704	-0.946131	0.935572	0.932201
0.862003	0.829895	0.715931	0.7156
0.431165	0.39134	0.931533	0.96567
-1.03709	-1.03643	0.550772	0.542835
0.293102	0.244274	0.491993	0.508556
-0.176413	-0.2137	0.626151	0.624835
-0.160604	-0.227143	1.00536	1.0327
-0.00579144	-0.0797154	1.0509	1.0155
0.993486	0.983397	0.70836	0.720811
0.446761	0.441554	0.367591	0.343671
-0.86213	-0.898998	0.319083	0.309251
0.673334	0.681678	1.11553	1.11515
0.462361	0.42116	1.22915	1.23639
0.603891	0.567711	0.100046	0.0781932
0.0660749	-0.00635554	0.394915	0.372591
0.531927	0.524075	0.765358	0.792119
-0.812374	-0.866547	0.336141	0.390951
1.20091	1.20878	-0.982191	-0.992362
0.423766	0.391278	-0.302427	-0.365979
0.716446	0.716312	-0.0928552	-0.155787
-0.572033	-0.629565	0.169559	0.121061
-0.310731	-0.34694	0.810361	0.79944
0.505031	0.554028	0.207232	0.185236
0.966232	0.959906	1.14933	1.1654
-0.210032	-0.21401	1.03273	1.04791
0.67703	0.653264	0.478235	0.404176
0.246592	0.209331	1.22855	1.218
0.150931	0.147731	-0.0335351	-0.041437
-0.810732	-0.848554	0.141024	0.136067
0.304364	0.265935	-0.0492502	-0.0890896
-0.94606	-0.901492	-0.250589	-0.253565
-0.164412	-0.173435	0.050766	0.0205519
0.524428	0.549576	-1.08089	-1.04917
0.3163	0.354977	-0.0607156	-0.156952
-0.418246	-0.427282	0.937386	0.9555
0.294668	0.308973	0.798914	0.814811
-0.62281	-0.649152	-0.227463	-0.230227
-1.01566	-1.0123	0.719516	0.719727
-0.806384	-0.858735	-0.0846288	-0.116419
0.274382	0.252743	0.603134	0.599013
-0.184782	-0.20908	0.254121	0.343273
-0.266259	-0.236242	0.46216	0.455514
-1.10227	-1.11075	0.547475	0.542584
-0.507184	-0.466374	0.731942	0.768771
-0.15487	-0.246634	-0.882931	-0.944006
0.133307	0.126125	1.09132	1.05399
0.251668	0.290097	0.736332	0.736787
-0.636889	-0.711376	-0.67543	-0.707467
-0.0453146	0.0160879	-0.342356	-0.262972
0.120267	0.0849732	0.412015	0.40034
0.177234	0.220673	0.816371	0.817125
-0.760835	-0.818786	1.00202	0.968457
-0.737314	-0.732981	0.993668	0.983118
0.861025	0.907986	0.411942	0.402322
-1.00015	-1.01776	1.0032	0.971412
-0.493553	-0.481648	0.268923	0.258041
0.438355	0.417004	-0.78168	-0.824749
1.034	1.03904	0.523686	0.53073
-0.757137	-0.746133	0.0607025	0.0458693
1.1448	1.14788	0.564891	0.59063
-0.719785	-0.760871	0.347923	0.358241
-0.388098	-0.362997	1.14554	1.14182
-0.32701	-0.357271	1.03733	1.04857
-0.70323	-0.704306	1.06083	1.0535
1.07581	1.0659	0.943855	0.95762
-1.00302	-1.01079	0.470324	0.483122
0.390905	0.396406	-0.319099	-0.356252
-0.664121	-0.658524	-0.0510044	-0.0125651
-1.0492	-1.04718	1.14122	1.10448
-0.507184	-0.505717	0.900656	0.933966
-0.601855	-0.601229	0.075808	0.108966
-0.261722	-0.314551	-0.0492502	-0.116093
-0.63133	-0.659267	1.35795	1.32722
-0.70181	-0.757579	1.10177	1.11047
-0.670465	-0.662753	0.738285	0.74754
-0.000514833	-0.0594063	0.49355	0.472129
-0.417876	-0.398473	0.42404	0.431303
0.862003	0.818252	1.00536	1.05091
-0.772322	-0.723342	1.177	1.17621
0.196246	0.175422	0.483463	0.403895
-0.236846	-0.29398	0.543585	0.552144
-0.0312865	-0.0257169	0.784498	0.766741
-0.641646	-0.732379	-0.317201	-0.189961
1.0035	0.944517	0.328192	0.248397
0.961391	0.926609	0.735079	0.647735
0.00626246	-0.11221	1.06779	1.07327
-1.14721	-1.13014	0.864029	0.833542
0.13403	0.0384855	1.02315	1.05295
-0.371685	-0.368026	1.24263	1.24301
0.19334	0.187161	0.153568	0.132214
-0.63133	-0.635486	0.862345	0.800523
0.246592	0.267181	0.991738	0.983838
0.444037	0.401289	-1.29681	-1.32851
-0.366429	-0.379928	0.42404	0.349173
-1.04727	-1.00009	-0.75135	-0.784622
0.185547	0.210974	1.22019	1.23073
-0.871995	-0.916135	0.116249	0.11731
-0.406771	-0.366341	-0.195397	-0.195168
-0.757088	-0.773347	1.35223	1.3511
-0.525622	-0.513904	1.06005	1.06239
0.581723	0.586266	-0.27002	-0.274563
-0.17464	-0.163131	0.49997	0.489256
0.7292	0.759344	0.516353	0.479072
0.75077	0.698422	0.651196	0.631601
0.287015	0.229258	1.21469	1.23893
-0.198407	-0.235066	-0.279578	-0.273435
-0.507184	-0.492249	-0.328584	-0.233376
-1.1074	-1.06401	-0.205581	-0.23218
0.0205262	-0.0153967	0.206634	0.189877
0.490175	0.459393	1.2934	1.33325
1.04603	1.02305	0.644821	0.630094
1.1789	1.17173	0.708485	0.677499
-0.88361	-0.852448	0.913282	0.966951
1.034	1.01634	1.17281	1.16682
-0.587978	-0.66095	-0.338525	-0.348922
-0.694667	-0.76007	0.578696	0.562909
-0.752417	-0.726909	0.490162	0.456207
0.585242	0.594776	0.518613	0.461878
0.309623	0.314048	-1.25374	-1.2862
0.928992	0.965936	0.346127	0.306925
-1.02547	-1.00757	0.854314	0.821921
-0.676121	-0.700595	-0.267217	-0.238893
0.0621024	-0.0130076	0.51021	0.44167
-0.427254	-0.465551	1.07845	1.09574
0.77028	0.742544	0.612104	0.519959
-0.482389	-0.513614	-0.723608	-0.714837
0.314502	0.35213	0.434425	0.351116
-1.04214	-1.06246	0.254121	0.279778
-0.859288	-0.886055	-0.317314	-0.308617
0.362807	0.341998	-0.603405	-0.559251
-1.04381	-1.06678	-1.46804	-1.45956
-0.0986732	-0.12292	0.835732	0.84259
-0.730713	-0.728111	0.358746	0.302897
0.439074	0.428278	-0.374835	-0.422734
0.323934	0.328502	0.00371524	-0.109868
-0.346369	-0.451972	0.792722	0.706475
0.120267	0.0233681	0.579962	0.52412
-0.32701	-0.397573	-0.378481	-0.324016
-0.958978	-0.976236	0.538587	0.512664
-1.01649	-1.03778	0.824949	0.773708
-0.789803	-0.767965	-0.472887	-0.428644
1.15858	1.15445	0.973396	0.952183
-0.98118	-0.993784	0.598009	0.533766
-0.570338	-0.628831	0.508207	0.479063
-0.591877	-0.655487	0.322386	0.309339
1.23844	1.24891	0.225954	0.238548
-1.08294	-1.0467	-0.643993	-0.688891
-0.629582	-0.654366	0.551066	0.541867
0.406672	0.403052	0.478662	0.462115
-0.156136	-0.226308	0.825437	0.784803
0.413396	0.42626	0.781798	0.756245
-0.442063	-0.488693	0.270506	0.26833
-0.233667	-0.215635	0.746004	0.690317
-0.760835	-0.812372	-0.624784	-0.499253
-0.763173	-0.794323	0.603916	0.541045
0.700146	0.675918	0.0622838	-0.00192366
0.777946	0.764609	0.479046	0.449394
0.114385	0.0843135	0.701844	0.673456
-0.176413	-0.226462	0.903606	0.894267
0.636162	0.611704	1.09516	1.11152
0.243778	0.213666	0.615428	0.582086
0.413396	0.429156	1.22019	1.23512
-1.25511	-1.23017	-0.188833	-0.10474
0.074914	0.089682	-0.765915	-0.803558
0.543657	0.516354	0.191084	0.134923
0.878435	0.849615	-0.944124	-0.936189
-0.498671	-0.474453	-0.157837	-0.142444
-0.862425	-0.836692	1.26291	1.27064
-0.105874	-0.16913	-0.27002	-0.289817
0.889975	0.876664	-0.362159	-0.378165
-0.840682	-0.856419	-0.124909	-0.164973
-1.07342	-1.06717	0.981337	0.983341
-0.67065	-0.639504	0.883359	0.899809
0.225859	0.179969	1.17852	1.19121
-0.365596	-0.379925	-0.387353	-0.399836
0.819667	0.793484	0.217177	0.23763
0.141052	0.133754	0.523686	0.487423
0.422796	0.448438	-0.118368	-0.130142
-0.132014	-0.112366	0.45232	0.488429
0.892224	0.922851	0.779052	0.841321
0.37252	0.346806	0.322073	0.199192
1.12973	1.14189	1.19484	1.23365
0.255924	0.245882	1.34082	1.35635
-0.666476	-0.637575	0.282549	0.314003
-0.309453	-0.284652	-0.828439	-0.759463
-0.631659	-0.587143	-0.668605	-0.690302
0.921774	0.965632	0.954491	0.974593
-0.87475	-0.764723	1.10177	1.15173
0.65984	0.670594	0.554638	0.569791
-0.311903	-0.374422	-0.683629	-0.721461
-1.18016	-1.18174	0.707096	0.733787
0.294365	0.300497	0.939457	1.01932
-0.313957	-0.265709	0.756333	0.760143
0.813522	0.800469	1.37772	1.39907
-0.730713	-0.691592	-0.294132	-0.336065
-0.0561295	-0.0744753	0.41772	0.435375
0.914886	0.919098	0.142675	0.121992
0.0692159	0.082013	0.626151	0.647484
-0.656793	-0.630078	1.11529	1.10538
0.181698	0.176647	0.62652	0.605347
-0.0593106	-0.110797	0.377112	0.455434
-0.887995	-0.79392	1.28266	1.34076
-0.0956577	-0.12835	0.295745	0.331081
-0.377191	-0.374975	0.350987	0.329216
-0.108259	-0.140894	-0.227796	-0.263734
-0.660002	-0.628047	-0.685657	-0.668814
0.177477	0.133467	0.581929	0.668919
-0.88361	-0.856808	0.836236	0.933306
-0.288894	-0.307493	0.800442	0.909349
1.10473	1.11021	1.00724	0.950212
0.721737	0.677855	0.943855	0.945828
-0.814518	-0.732036	0.954108	1.05028
0.669806	0.672942	-1.17707	-1.24373
-0.875312	-0.854397	-0.354345	-0.238703
-0.0467661	-0.033818	0.549411	0.478564
-0.543099	-0.56509	0.171954	0.160708
0.837665	0.844082	0.96324	1.02043
-0.673193	-0.627161	0.740176	0.83599
-1.15898	-1.1605	0.873052	0.894921
-0.186067	-0.238955	0.727295	0.691361
0.571972	0.581595	0.93522	1.02285
-0.695415	-0.64838	-0.112984	-0.202694
-0.129925	-0.112776	0.383862	0.423217
-0.866904	-0.832231	-0.266341	-0.210623
0.962694	1.00541	-0.810649	-0.706929
0.69402	0.692562	0.174233	0.069747
-0.245185	-0.268613	-1.26733	-1.1926
0.320436	0.294058	-0.118368	-0.152902
-0.648205	-0.634479	0.967003	0.952637
-0.491478	-0.516165	0.0809479	0.0727597
-0.681783	-0.621556	0.350137	0.27248
-0.543099	-0.565055	0.340013	0.254716
-0.499103	-0.479866	1.03362	1.08876
-0.181211	-0.161989	-0.80632	-0.704212
0.074914	0.121237	0.409451	0.506562
0.0900255	0.111132	1.13108	1.16528
0.491787	0.449328	0.822543	0.834172
-1.09199	-1.05287	0.937386	1.01092
-0.427744	-0.435947	1.08475	1.04457
-0.975244	-1.00516	0.0436878	0.0565565
-0.978723	-0.869599	0.699558	0.774815
0.111256	0.0823228	-0.109327	-0.102659
-0.125393	-0.166223	0.860777	0.924862
-0.794905	-0.762358	0.544978	0.59411
0.194314	0.198169	0.853532	0.86129
0.111339	0.0856399	-0.591754	-0.544054
-0.760342	-0.731142	0.377653	0.484703
0.482307	0.488703	0.857035	0.867245
-0.150308	-0.09435	1.08446	1.09687
-0.00728711	-0.0188894	-0.685657	-0.59136
0.90157	0.925004	0.648407	0.709073
-0.0426758	-0.0520807	0.703464	0.714948
0.154483	0.164981	1.05495	0.983049
-0.483556	-0.430679	0.914451	0.911282
0.700963	0.717333	0.514446	0.61925
-0.638075	-0.631992	-0.23492	-0.0420146
-0.631659	-0.586121	-1.4828	-1.36332
-0.104194	-0.107684	-0.530374	-0.449975
-0.142372	-0.11046	1.1631	1.13966
-0.040535	-0.0359613	-0.198913	-0.176209
-0.580447	-0.561467	0.933184	1.04463
-0.493553	-0.445434	0.401561	0.431342
0.281325	0.237492	0.798995	0.844124
-0.769861	-0.719223	-0.716476	-0.708656
-0.427553	-0.400712	0.523247	0.532317
-0.303236	-0.279037	1.11275	1.10729
-0.760342	-0.718001	0.382516	0.298405
0.21325	0.217904	-0.269974	-0.276273
-0.252722	-0.231088	1.35302	1.35528
-0.0844337	-0.0921836	0.24901	0.235789
0.422796	0.42687	0.551066	0.627042
-0.861685	-0.845908	0.794005	0.84562
0.0945363	0.106685	0.901895	1.00619
-0.225666	-0.210002	-0.00719493	0.0314721
-0.495409	-0.440394	-0.0214374	0.00939617
-0.922626	-0.918939	0.15374	0.121866
-0.170146	-0.170017	1.05383	1.03755
-0.479461	-0.480449	0.075808	0.103608
0.491787	0.494763	0.141024	0.138558
-0.0345342	-0.0719282	-0.124252	-0.053508
-1.03629	-1.06553	-0.780514	-0.741311
-0.656793	-0.63776	0.560587	0.503379
0.551251	0.583857	1.17281	1.19721
-0.103822	-0.129942	0.0697372	0.071295
-1.0279	-1.00826	-0.205581	-0.131511
-0.564631	-0.487763	0.235473	0.288423
0.982672	1.04178	0.197354	0.151354
-0.381972	-0.368075	0.441745	0.418583
0.409258	0.436419	0.267114	0.272653
0.935358	0.986599	1.08985	1.06602
0.00579857	-0.00778332	0.285282	0.265579
0.799148	0.800783	0.810361	0.907074
-0.749285	-0.710272	1.32209	1.37073
0.568364	0.577674	-1.05895	-1.01907
0.194314	0.182689	-0.838988	-0.70259
0.421869	0.40347	0.12979	0.105727
-0.805676	-0.78125	0.189937	0.252919
0.34067	0.336629	1.14122	1.111
-0.818694	-0.772721	-0.406283	-0.361511
-0.519438	-0.496912	-0.197108	-0.158308
-0.236846	-0.210717	0.165455	0.141894
0.187138	0.159519	0.710134	0.709542
0.721737	0.740549	0.0525471	0.0303993
-0.208013	-0.170365	-0.472887	-0.417906
-0.364333	-0.321508	-0.584281	-0.542083
-1.06302	-1.11009	1.19877	1.23182
0.0316809	0.0419119	0.122188	0.0635381
-1.15562	-1.12637	0.897433	0.903782
0.411474	0.414951	-0.130125	0.038211
-0.928704	-0.922356	1.20611	1.20729
-0.15487	-0.222296	0.968508	1.0535
-0.084967	-0.0625697	0.411942	0.404037
0.760585	0.7401	-0.170083	-0.217675
0.225683	0.241858	-0.102232	-0.146888
-0.639514	-0.646579	0.671107	0.677262
0.925304	0.907561	-0.338722	-0.135393
0.497735	0.486971	0.667529	0.753804
-0.975244	-0.974289	0.0305728	-0.00511983
-0.709376	-0.654073	1.03964	1.09978
-0.0369421	-0.0157315	-1.3388	-1.35327
0.736393	0.768071	-0.624784	-0.54188
-0.752665	-0.676571	-0.150983	-0.271255
0.609809	0.621134	0.434425	0.385215
-0.875312	-0.869922	0.901895	0.995584
0.538885	0.539436	0.721449	0.740173
-0.370399	-0.333905	1.07203	1.13029
-1.28776	-1.38171	-0.458925	-0.379214
0.0916578	0.0278214	0.839216	0.898662
-0.0409123	-0.0236328	0.816744	0.796708
0.491939	0.457882	0.397197	0.404501
0.26598	0.314384	0.667529	0.728329
0.133307	0.0551205	0.735079	0.803851
0.588452	0.611451	-0.539121	-0.530417
-0.0307118	-0.0142914	0.905364	0.869695
-0.98118	-0.942154	0.392631	0.349629
0.51264	0.538722	0.422685	0.389898
0.0622649	0.0662924	0.796949	0.811513
-0.207777	-0.1888	-0.239714	-0.243951
-0.252722	-0.224455	0.906687	0.872384
-0.612315	-0.574217	-1.21939	-1.39124
0.0898115	0.0808544	0.599979	0.604171
-0.771851	-0.764947	-0.340633	-0.372218
0.228561	0.240539	0.811082	0.83289
0.973672	0.962503	0.516066	0.595959
0.400283	0.379168	0.816878	0.800588
0.944922	0.964681	-0.19679	-0.143396
0.433091	0.447508	-0.244339	-0.0366822
-0.678072	-0.548146	0.714722	0.719891
-1.14721	-1.18467	0.0764694	0.187283
-0.483556	-0.41969	-0.908866	-0.780755
-1.00015	-0.97205	0.765485	0.854891
1.14511	1.13771	1.0746	1.07054
-0.915009	-0.943322	1.02773	0.988394
-0.979182	-1.01974	0.186223	0.147935
-0.43148	-0.393738	0.017768	-0.0167408
-0.543099	-0.469545	0.664157	0.687161
0.928992	0.952127	0.352636	0.386826
0.227246	0.268367	0.174233	0.141232
-1.05112	-1.10265	0.569391	0.569256
0.602034	0.609287	-0.80632	-0.770126
-0.822729	-0.801673	-0.000682098	-0.0351844
-0.386239	-0.327093	0.876568	0.88348
-0.895199	-0.928735	0.252256	0.376091
0.826732	0.813498	-0.815559	-0.758369
0.472678	0.501681	-0.37986	-0.405346
0.303965	0.259502	-0.0557103	-0.0479983
-0.587978	-0.528897	0.117641	0.105487
-0.858796	-0.838908	0.440875	0.454877
0.674365	0.657709	0.307087	0.261199
-0.0547519	-0.0976633	1.10346	1.05185
0.62079	0.606657	-0.489114	-0.462637
0.496891	0.49158	-0.989055	-0.966838
0.194314	0.174978	-0.314558	-0.262385
1.08489	1.06445	-1.45684	-1.46112
-0.821246	-0.819155	0.322762	0.335095
-0.64212	-0.600916	0.675302	0.793853
-0.630133	-0.549338	-0.125852	-0.209137
-1.03291	-1.06426	-0.412568	-0.302965
0.878435	0.885303	-0.399976	-0.34085
-0.573319	-0.620531	-0.698823	-0.596581
-0.917578	-0.953559	1.00536	1.04021
1.21181	1.15352	0.22522	0.261721
-0.653759	-0.6871	-0.00342185	-0.0391411
-0.822729	-0.785684	-0.50482	-0.423103
0.335297	0.332204	1.1631	1.13144
-0.757137	-0.730515	0.496675	0.427105
-0.309771	-0.289068	-0.0157535	0.0867146
0.480135	0.443036	0.0919927	0.158105
1.16413	1.11636	1.11191	1.13579
0.826861	0.785017	0.0101357	0.050025
0.399209	0.367392	0.568334	0.58158
-0.210958	-0.31915	0.701199	0.706465
-0.846757	-0.879687	0.729508	0.754047
0.421869	0.389364	0.231374	0.167159
0.538885	0.573712	0.703464	0.687889
-1.13702	-1.12283	0.483854	0.510751
0.508713	0.502607	0.546006	0.518389
-0.046368	-0.134596	-1.17503	-1.16611
0.907126	0.893753	0.599967	0.624749
-0.994144	-1.0041	0.759299	0.831865
-1.00294	-1.03089	1.03851	1.07766
-0.945474	-0.957011	0.553672	0.518695
-0.822729	-0.881458	-1.08803	-1.11056
0.324189	0.248026	-0.817197	-0.654816
0.174569	0.131237	1.2334	1.22467
1.1364	1.11612	0.434425	0.468433
0.0712515	0.0205471	-0.872405	-0.845466
-0.899489	-0.911247	0.839216	0.857505
0.436453	0.409012	0.550772	0.609674
0.153473	0.0980542	0.015117	-0.0149917
0.709202	0.684788	-0.0159284	-0.0598599
-0.802286	-0.89298	0.577679	0.562169
-0.876823	-0.8886	0.336653	0.335362
-0.982798	-1.02453	-0.140571	-0.161579
-0.525622	-0.5142	-0.427104	-0.296926
-0.885095	-0.882322	0.116354	0.0771068
0.54169	0.505136	0.358746	0.316055
0.85365	0.848115	0.811082	0.853722
0.914886	0.923964	0.0319979	-0.0495667
0.419252	0.380422	0.822549	0.741236
0.77028	0.770202	-0.284667	-0.326721
0.588037	0.606984	0.291402	0.250265
0.650739	0.650708	0.171954	0.14478
-0.392463	-0.437255	0.749594	0.735446
0.161429	0.150672	0.0622838	0.05598
0.755162	0.745199	0.592046	0.540036
-0.0307118	-0.0690511	0.15126	0.102625
-0.108259	-0.184021	-0.914057	-0.849414
0.748924	0.742478	1.00569	1.04693
-1.19704	-1.20969	0.657717	0.686963
0.585242	0.615381	1.16801	1.22019
-1.17494	-1.22491	0.161429	0.24122
0.959711	0.96967	0.869699	0.912458
0.211943	0.222381	-1.32071	-1.29587
-0.802183	-0.799335	0.449851	0.447087
-0.105533	-0.117419	0.881552	0.938269
1.04603	1.04351	0.144629	0.106875
-1.04701	-1.01596	1.30827	1.39461
0.348318	0.347581	0.992195	0.937847
-0.666476	-0.675553	0.551066	0.598429
-1.04214	-1.09284	1.10418	1.09679
1.14464	1.1317	0.0622838	0.0680939
-0.253082	-0.253041	0.447647	0.511709
-0.932737	-0.934269	0.250898	0.275699
-0.366965	-0.415116	-1.25639	-1.39697
0.0898115	0.123983	-0.609584	-0.539475
-0.442063	-0.471443	0.592046	0.562087
-0.0288918	0.0113865	-1.6613	-1.585
0.45059	0.435346	-0.101293	-0.0913649
-0.179895	-0.195791	1.13063	1.03125
0.390905	0.369787	1.03981	1.01482
-0.282551	-0.324907	-0.102601	0.0378104
-0.642841	-0.664757	0.352636	0.442177
1.13857	1.15837	0.881976	0.856955
-0.508968	-0.490718	0.233975	0.238988
0.188255	0.208986	0.167794	0.176706
-1.08104	-1.09513	-0.0310225	-0.00923699
0.692024	0.678232	0.73415	0.712873
0.0779595	0.0334491	-0.815827	-0.804332
-0.933047	-0.932147	0.857035	0.869342
-0.265651	-0.29314	1.20223	1.17546
0.00157959	-0.0179065	0.875349	0.861547
-0.923035	-0.945136	-0.330302	-0.305478
0.0454807	0.0168416	0.303744	0.343421
-0.564631	-0.580453	-0.822895	-0.791668
-0.111196	-0.103078	0.905074	0.912388
-1.08001	-1.04745	0.849966	0.860444
0.482307	0.448485	-1.4175	-1.45071
-1.0492	-1.04451	0.967003	0.970037
-0.421648	-0.423023	0.428256	0.46813
0.639465	0.647778	1.00222	1.0051
-0.129925	-0.147759	0.839216	0.879397
0.340314	0.290364	0.751482	0.822669
0.674201	0.651833	0.667842	0.682858
-0.582943	-0.572645	0.55942	0.611331
0.0679584	0.0407482	0.315981	0.304404
-1.11939	-1.11545	-0.601263	-0.577184
0.164139	0.171173	-0.387353	-0.377127
-0.539456	-0.55762	0.756333	0.783497
-0.408009	-0.420881	1.14328	1.16251
-0.755633	-0.775774	-0.205536	-0.207432
0.716347	0.76917	1.25733	1.27046
-0.170146	-0.173195	0.671107	0.700706
0.583891	0.594767	-0.373553	-0.302866
-0.057547	-0.139571	0.971024	1.01884
-0.654589	-0.600271	1.31585	1.32088
1.1364	1.11225	-0.810649	-0.726421
0.876932	0.831996	0.456073	0.410914
0.172229	0.0886901	0.303055	0.274088
0.390905	0.385289	0.240132	0.0946189
-0.670465	-0.631981	0.766578	0.821644
-0.0307118	-0.101195	0.875998	0.962282
-0.346827	-0.272408	0.96791	1.04622
-0.753175	-0.768669	-0.0190151	-0.0555311
-0.920468	-0.942509	0.322762	0.35056
-0.25557	-0.315892	0.270506	0.32581
0.303421	0.275141	-0.121838	-0.0979364
-0.495409	-0.448774	0.088353	0.0977236
0.379964	0.35534	0.49355	0.485941
0.785615	0.774387	0.382499	0.451841
-1.11617	-1.14206	0.506662	0.49434
0.0712515	0.0241864	0.804074	0.885362
-0.381972	-0.352745	1.03273	0.995162
-0.480372	-0.471618	0.383797	0.380662
-1.10227	-1.13245	0.569168	0.588931
-0.46681	-0.44728	1.07028	1.04342
-0.0524338	-0.0634349	0.442822	0.54164
-0.311881	-0.322473	0.746004	0.758672
0.111246	0.108069	0.209591	0.213232
-0.641646	-0.633184	-0.284667	-0.201295
-0.301759	-0.302492	0.75211	0.761176
0.770249	0.759083	-0.985888	-0.961339
0.77028	0.793212	0.687424	0.728146
0.31209	0.227326	0.194273	0.118211
0.800151	0.809854	-0.928141	-0.930215
-0.917635	-0.931259	0.0563171	0.00189948
-0.765109	-0.764192	-0.671163	-0.55988
0.0425438	0.0383381	-0.37986	-0.402796
-0.972308	-1.04265	-0.737795	-0.636585
-1.04961	-1.06224	0.47568	0.434951
0.050375	-0.017296	0.984807	1.05787
-0.26522	-0.251716	0.9723	0.953408
0.281884	0.220257	0.326965	0.436295
0.774955	0.799991	0.762795	0.714731
0.69402	0.68599	0.197354	0.171875
-0.789278	-0.831966	0.638504	0.71498
-0.925532	-1.00088	0.816744	0.820513
1.20091	1.21258	-0.248851	-0.150395
0.973672	0.978782	0.4059	0.346679
0.588452	0.608736	0.987953	0.996246
-0.184782	-0.266025	0.672995	0.663035
-0.17324	-0.175747	0.100423	0.109212
-1.1302	-1.15888	0.664496	0.669582
-0.507184	-0.487249	1.01195	1.05925
-0.465041	-0.458733	0.438661	0.427212
0.47531	0.440757	0.563074	0.548135
-0.386875	-0.375343	0.822543	0.845383
-0.253786	-0.277384	0.274355	0.338418
0.0125346	0.0240061	0.937392	0.946175
-0.146436	-0.153641	-0.0557103	-0.0719185
-1.0331	-1.05032	-0.658758	-0.610566
-0.27129	-0.253052	0.811082	0.877475
-0.984156	-0.997651	-0.868077	-0.911543
0.314773	0.310231	-0.570829	-0.564775
0.889512	0.904586	0.777996	0.788792
-0.886	-0.892989	-0.673603	-0.573997
-0.147281	-0.0931015	-0.421511	-0.33305
0.833687	0.850016	0.075808	0.13888
-0.502075	-0.423046	0.793425	0.800442
-0.311201	-0.318168	1.09257	1.03617
0.164139	0.177437	0.295144	0.430823
0.00971527	-0.0172406	-0.623101	-0.515527
0.878435	0.860526	1.19484	1.17246
-0.087312	-0.0665999	-1.01921	-1.13038
0.669806	0.70607	-0.285536	-0.228788
0.581723	0.577733	1.13148	1.11663
-1.05112	-1.0718	0.641639	0.637804
-1.18016	-1.19798	1.00222	0.977164
-0.478567	-0.457076	0.0203253	0.0203162
0.878435	0.866182	0.936639	0.973388
-0.866654	-0.852878	0.878594	0.90629
0.0155128	-0.0244956	0.675302	0.778183
0.378605	0.38219	0.949506	0.942665
-0.31168	-0.308251	0.513023	0.543677
0.230944	0.174954	-0.650324	-0.605125
0.205802	0.194795	-0.828439	-0.856197
0.246592	0.233488	-1.13983	-1.1977
-1.1791	-1.1698	1.24691	1.27074
0.0562346	0.0228596	-0.0714187	-0.00267044
-0.968137	-0.982377	0.15126	0.169515
0.590686	0.596681	0.868284	0.958144
-0.71657	-0.702833	-0.80632	-0.797325
-0.25557	-0.258772	0.484685	0.524027
-0.0426758	-0.081755	1.10378	1.11582
-0.615011	-0.647778	0.669469	0.781695
0.483286	0.441086	-0.482125	-0.500828
-1.09199	-1.13179	-1.28836	-1.32296
0.664091	0.686542	0.790005	0.817043
-0.423621	-0.454653	0.291402	0.248248
-0.584764	-0.595456	0.710134	0.624554
0.115924	0.0131352	0.250898	0.3024
0.755199	0.741138	0.765485	0.757436
1.07581	1.09528	0.0326074	0.00694728
-1.1285	-1.12056	1.05048	1.02953
0.480135	0.487227	-0.649533	-0.612039
0.826861	0.80619	-0.427104	-0.304641
0.761273	0.711111	0.075808	0.0563542
-0.573319	-0.58059	1.3979	1.40758
0.436609	0.442791	1.2989	1.30154
-1.11115	-1.10847	1.16955	1.13793
0.377799	0.316014	-0.0412959	0.0154775
0.409258	0.360415	-0.613638	-0.561467
0.37252	0.347252	-0.455815	-0.45492
0.366903	0.358295	-0.145388	-0.145834
-0.766325	-0.726003	-0.374835	-0.393988
-1.04092	-1.06109	0.895112	0.87282
0.159601	0.212156	0.870384	0.870167
-0.914004	-0.848589	0.751475	0.79477
1.17513	1.18535	-1.25639	-1.27916
0.274731	0.234968	0.712186	0.725954
-0.504636	-0.505758	0.962741	0.952431
-0.19369	-0.209631	0.973987	1.04251
0.421869	0.412629	0.840099	0.823405
-1.18892	-1.15362	1.01756	0.962952
-1.11939	-1.12802	1.13891	1.18248
0.366821	0.331887	-0.11822	-0.151032
-0.589586	-0.572862	0.286206	0.305303
0.433091	0.380907	0.936639	0.931269
0.497735	0.442324	-0.102232	-0.160075
-0.564895	-0.545239	0.490162	0.488864
-0.28754	-0.43283	0.442468	0.446604
-0.246214	-0.352073	-0.338525	-0.347868
0.613995	0.59588	-0.908866	-0.907252
-0.890887	-0.896994	0.701199	0.724615
0.890923	0.885901	-0.80632	-0.806889
0.524428	0.473452	0.0796282	0.074077
-0.653759	-0.625036	0.492151	0.484838
-0.737314	-0.694653	0.613025	0.639295
0.569962	0.528173	-0.624379	-0.577597
0.307809	0.254274	0.10821	0.164333
-0.590996	-0.538234	0.731459	0.68153
-0.194151	-0.276501	0.632608	0.637748
0.700146	0.658156	0.903605	0.942158
-0.84732	-0.811353	0.0174072	-0.0781636
0.780698	0.740053	1.01885	0.980036
0.901885	0.892805	0.414318	0.318801
-0.917635	-0.916523	1.11553	1.14289
-0.632774	-0.608979	-1.50861	-1.50638
0.111246	0.0994371	1.35919	1.42772
0.921774	0.945493	-0.817197	-0.726366
-1.10726	-1.1611	0.937392	0.979002
0.915783	0.918147	-0.14099	-0.173912
0.34955	0.357285	0.522486	0.470195
0.0425438	0.0396353	0.634141	0.56207
-0.266259	-0.318212	0.441125	0.415302
-0.421432	-0.429036	0.737427	0.733702
0.664491	0.696079	0.608282	0.573821
-0.0101574	-0.0444961	1.25733	1.30803
0.571972	0.555804	0.328192	0.25153
0.27363	0.271245	0.965481	0.941335
0.0139986	0.0389615	0.845026	0.778305
-0.0332192	-0.00218916	-0.0510044	-0.0781029
-0.730713	-0.700093	0.244616	0.34151
0.242451	0.237571	-0.737795	-0.63231
1.15541	1.16389	0.449962	0.408601
-0.71657	-0.686014	0.753705	0.720078
-1.17494	-1.1699	0.630697	0.595579
0.736393	0.709808	-0.170827	-0.122319
0.413396	0.389224	0.15126	0.132156
-0.762265	-0.698055	0.434425	0.415917
-0.638075	-0.622841	-1.21939	-1.32961
-0.0453146	-0.0224574	0.698841	0.665238
0.121382	0.125406	-0.406283	-0.348349
-0.450216	-0.437715	0.889701	0.849272
0.335297	0.36328	-0.962914	-0.913707
0.327556	0.28088	0.93522	0.940246
0.264842	0.212061	0.796167	0.800211
-0.217395	-0.187034	0.825437	0.785683
0.496891	0.492724	0.367591	0.441718
0.0562755	0.0057301	0.584024	0.592875
0.271206	0.301556	1.22855	1.28037
-0.45386	-0.427999	-1.45684	-1.42145
-0.317655	-0.281941	0.38797	0.326259
-0.862183	-0.824052	0.766578	0.79081
0.569962	0.510306	1.17165	1.2255
0.830955	0.830822	-0.0349357	-0.0258126
0.761273	0.716852	0.441474	0.470487
-0.568234	-0.547962	1.39045	1.37418
0.273671	0.265169	0.289725	0.355469
-0.584764	-0.555828	0.444101	0.515944
-0.24868	-0.252056	-0.22414	-0.278435
-0.41588	-0.399582	0.301308	0.343727
-1.04453	-1.03957	-0.689217	-0.667973
0.66382	0.683442	0.351894	0.301097
0.54169	0.515436	0.710578	0.673305
0.655327	0.593098	0.689006	0.724263
-0.352489	-0.342326	-0.130125	-0.058781
-0.719853	-0.661432	0.540434	0.540503
0.379964	0.370333	0.471658	0.459804
0.472678	0.401434	1.20611	1.13276
-0.241151	-0.289244	-0.338722	-0.181147
-0.400097	-0.497084	0.607748	0.608653
0.111246	0.087153	0.710578	0.688009
-0.87195	-0.906965	-0.193984	-0.222068
1.125	1.09032	0.833411	0.847975
0.0205262	0.0459024	1.09257	1.07863
-0.5709	-0.559976	0.673006	0.621273
0.303421	0.266364	0.0301408	0.0171368
0.365663	0.378657	1.1587	1.07973
-0.549952	-0.516917	0.883894	0.904763
-0.0354834	-0.0353206	-0.15793	-0.185927
1.07846	1.09569	-0.457297	-0.319878
-0.86213	-0.816273	0.587852	0.527799
0.700146	0.723598	0.228584	0.232343
-0.336328	-0.334947	0.562139	0.500067
-0.130167	-0.10259	1.22915	1.15188
-0.994405	-1.02915	0.503858	0.426197
0.37252	0.331834	0.483587	0.467892
1.05773	1.06669	0.915011	0.938406
-0.126835	-0.185678	-0.21872	-0.214163
0.876932	0.89067	1.17852	1.21249
0.0420585	0.0521541	0.999802	1.00815
-0.483556	-0.430028	0.259225	0.317098
-0.632774	-0.675507	-0.376902	-0.36236
0.160073	0.124138	0.0563171	-0.00943524
-0.654589	-0.621749	-1.01921	-1.0531
0.0630024	0.0693623	-1.11039	-0.996435
0.373335	0.344121	0.93522	0.97202
-0.760881	-0.774397	1.00536	1.04521
-0.30105	-0.281246	-0.419581	-0.413644
-0.198407	-0.263571	1.02436	1.00149
0.154483	0.118665	1.22915	1.215
-0.739848	-0.73548	-0.749446	-0.757858
0.583891	0.5748	0.602991	0.596266
-0.97559	-1.00602	0.669281	0.662108
-0.0956577	-0.15501	0.483587	0.453048
-0.2457	-0.246208	-0.328584	-0.222912
0.136435	0.0984097	1.07055	1.04722
0.580274	0.560267	1.36318	1.39111
0.0630024	0.113599	1.3979	1.42552
-1.02965	-1.04822	0.891355	0.91316
0.436453	0.42914	0.850559	0.855952
0.205802	0.178269	1.01282	0.9964
-0.0557711	-0.123895	-1.4828	-1.42976
0.538885	0.541628	-0.171196	-0.0988387
-0.652854	-0.614811	0.719981	0.728015
0.0898115	0.130831	0.319083	0.267603
-0.364333	-0.362692	0.00519116	0.0546765
-1.00694	-0.965916	0.757661	0.744567
0.0179445	0.0508253	1.24363	1.2004
-0.634599	-0.676272	-0.0940662	-0.159673
0.373335	0.349291	-0.177321	-0.131064
-0.822198	-0.811653	-0.539121	-0.515677
0.480135	0.475148	0.39041	0.356287
0.264842	0.26757	0.649471	0.63896
0.0435275	0.0514598	0.51021	0.478765
0.255924	0.274764	0.584904	0.559325
0.610164	0.581504	-0.00719493	-0.0178831
-0.352489	-0.424895	0.772064	0.789478
-0.865372	-0.891276	0.820423	0.801027
-0.479461	-0.531194	1.34361	1.32624
-0.695974	-0.718441	0.776843	0.784722
0.22709	0.217892	0.796949	0.851992
-0.427564	-0.457674	-0.882931	-0.924947
-0.0288918	-0.0246831	-1.19699	-1.10761
-0.862663	-0.887324	0.849966	0.83727
-0.408009	-0.484364	0.968508	0.956113
-0.354947	-0.344781	-0.328584	-0.180824
0.755199	0.743808	1.16197	1.13467
-0.310013	-0.311812	-0.329291	-0.225338
-0.107446	-0.0691612	-0.418518	-0.291105
0.165951	0.192764	0.758526	0.729894
0.273671	0.266839	-0.412568	-0.305406
0.0490401	0.0317761	-1.32071	-1.36886
-0.317655	-0.26597	1.07028	1.02487
0.841865	0.824653	-0.602578	-0.592737
0.303965	0.317555	-0.605857	-0.594674
-0.8815	-0.891976	0.687424	0.685865
0.682091	0.69165	1.24691	1.24605
-0.772322	-0.758083	0.286658	0.209894
0.295907	0.254908	0.905265	0.967912
0.418051	0.415208	1.00536	1.05192
0.475903	0.415894	0.520919	0.51255
0.52369	0.513547	-0.205536	-0.235851
0.297658	0.294123	0.41772	0.40415
0.100792	0.129542	0.220912	0.206869
-0.912403	-0.933122	-0.455815	-0.453092
-0.58666	-0.564346	-0.494786	-0.467905
-0.48189	-0.512096	0.822543	0.825827
-0.698438	-0.680075	0.902721	0.941218
-0.573783	-0.555989	-0.0319233	-0.0321282
-0.150308	-0.188304	1.3987	1.39322
-1.22878	-1.16896	-0.0495287	-0.042905
-0.0332192	-0.0792858	0.252256	0.262994
-0.14873	-0.105129	1.03733	1.05191
-0.483707	-0.499966	0.883894	0.910535
-0.312222	-0.325273	-0.946737	-0.935514
0.741394	0.772052	0.206073	0.242763
-0.427254	-0.444269	0.580508	0.611852
-0.928408	-0.959404	0.0319979	0.0146692
-0.914004	-0.844996	0.217266	0.183719
-0.214516	-0.22409	-0.0553911	0.0310138
-0.377191	-0.357805	0.115271	0.134211
-0.229893	-0.206313	0.740176	0.748085
-0.629582	-0.60268	0.789315	0.805772
-0.645879	-0.596799	0.599918	0.552992
0.607916	0.604304	0.41772	0.403167
-0.641646	-0.666471	0.49355	0.472489
-1.28776	-1.2717	0.800442	0.812411
-0.207777	-0.251199	0.291402	0.262282
0.347269	0.344665	-1.0524	-0.921256
0.519501	0.491418	-0.817816	-0.771147
-1.09475	-1.12358	0.1134	0.100385
0.915783	0.888335	0.46216	0.430172
-0.311201	-0.334931	0.482397	0.422162
0.050375	0.0436875	0.993582	1.03021
-0.306546	-0.343454	-1.17899	-1.12544
0.55926	0.542386	1.08834	1.05102
-0.521271	-0.502681	0.534488	0.517853
0.889512	0.872657	0.672995	0.66808
0.888387	0.870405	-0.0495287	-0.0344878
-0.519653	-0.467308	0.085472	0.0547573
-0.67065	-0.641143	0.988877	0.956354
0.736612	0.755435	0.0764694	0.0901313
-0.818694	-0.809054	1.35223	1.4316
-0.841213	-0.966672	0.179296	0.126062
-0.712635	-0.718026	0.678878	0.669504
1.1448	1.17519	0.236537	0.170048
0.210494	0.138926	0.045606	0.0478919
-0.607866	-0.563298	-0.299087	-0.276497
0.00464475	0.0160722	-0.559974	-0.533557
-0.897169	-0.915642	1.36013	1.44041
-1.3111	-1.2163	0.860941	0.869405
-0.70323	-0.691024	-0.0678969	-0.035682
0.915783	0.889506	0.165455	0.15253
0.279253	0.290776	-0.0417244	-0.0493073
0.0626478	0.0228043	-1.25639	-1.30094
0.6622	0.625863	0.809959	0.814783
0.491822	0.522993	0.814621	0.773349
-0.213095	-0.214232	-0.959501	-0.852001
0.739426	0.719216	0.98416	0.976051
-0.845315	-0.835611	0.196542	0.146401
-0.309453	-0.29515	0.935572	0.886502
-0.788948	-0.809867	0.0338305	-0.0210661
-0.812374	-0.819916	0.490162	0.422532
-0.305896	-0.292048	0.681989	0.666518
-1.02948	-1.08161	0.804074	0.84393
-0.899821	-0.905864	1.05383	0.999011
0.826079	0.882995	0.00285256	0.0074454
-1.03223	-1.0439	1.04573	0.984057
-0.252722	-0.256477	0.954491	0.945052
0.531927	0.533734	-1.04695	-0.943315
-0.333514	-0.334634	-1.35522	-1.35092
0.0182992	0.0052592	-0.457535	-0.46876
-1.28776	-1.30544	1.09068	1.07928
-0.885095	-0.874884	0.100046	0.125469
0.228561	0.207458	0.214815	0.170263
-0.874608	-0.897839	0.852376	0.851404
-0.491478	-0.429429	1.17165	1.1517
0.0945363	-0.0062806	0.355696	0.311812
0.0420585	0.0660199	1.01362	0.967036
0.483286	0.510493	0.636147	0.60175
-0.063948	-0.0897391	0.973987	0.959757
-1.0279	-0.975921	0.776184	0.774909
0.921774	0.925954	0.192682	0.185343
-0.0904171	-0.0976253	0.397197	0.390842
0.753933	0.771693	1.13758	1.12133
0.755162	0.75597	0.15126	0.123096
-0.93207	-0.977134	1.12251	1.08116
-1.0557	-1.01635	0.665654	0.676476
0.0612952	0.102816	-0.165991	-0.102053
0.227246	0.276491	-0.810649	-0.825682
-1.08001	-1.13412	0.389996	0.352388
-0.480372	-0.461266	1.16955	1.14573
-0.914747	-0.949103	-0.989055	-0.963134
-0.253082	-0.239405	0.603134	0.588846
0.347269	0.374228	1.1221	1.0651
0.508713	0.49136	-1.46804	-1.36451
-1.14495	-1.16253	0.870876	0.893849
0.00626246	0.0360014	0.993668	0.962254
-0.159094	-0.134027	0.860941	0.864838
0.743597	0.734304	-0.112984	-0.114559
-0.543099	-0.514872	-0.190141	-0.181187
1.06933	1.09316	-0.989059	-0.927192
-0.186067	-0.155447	-0.429102	-0.402702
-1.09967	-1.12014	0.64511	0.671961
-0.137324	-0.122593	0.906609	0.933106
-0.649709	-0.62673	0.170706	0.166431
-0.915009	-0.940463	0.116354	0.107842
-1.11385	-1.13395	1.19331	1.22003
-0.301759	-0.279624	0.792991	0.796956
0.66382	0.64849	-0.170827	-0.264046
0.0410376	0.0334239	-0.680733	-0.633245
0.251668	0.254071	0.643753	0.681312
0.0945363	0.0382255	0.835732	0.834294
-1.11617	-1.12463	-1.25374	-1.27383
0.014785	0.00788381	0.853987	0.849246
-1.09304	-1.09954	0.821731	0.844645
-0.41588	-0.552379	-0.205536	-0.191369
-0.972308	-0.931472	-0.692019	-0.643474
-0.0593106	-0.034455	0.179296	0.143723
-0.156324	-0.156123	0.641228	0.663515
-0.709376	-0.70544	0.412015	0.38446
0.465357	0.416973	-1.39309	-1.22443
-0.959523	-1.01927	-0.299087	-0.277953
0.955344	0.949818	-0.319099	-0.321346
-0.194572	-0.237478	-0.102601	-0.0485189
-0.381728	-0.473037	-1.42869	-1.28202
0.531927	0.48461	0.878377	0.88656
0.253372	0.216249	1.15034	1.10516
0.968175	0.97859	-0.236588	-0.194413
0.249219	0.257981	-0.719499	-0.770448
-1.02965	-1.07167	-0.419581	-0.446649
-0.875312	-0.90769	-0.683629	-0.628052
0.569962	0.533083	0.785194	0.759192
-0.841213	-0.796008	0.756333	0.738898
-0.831134	-0.888358	0.17784	0.165552
-0.277383	-0.38453	0.998196	1.02457
1.16988	1.18506	0.712186	0.731348
-0.758372	-0.811093	0.31811	0.300167
0.925304	0.933292	-0.43522	-0.419342
0.519397	0.48839	0.930274	0.90587
-0.261722	-0.363294	0.615428	0.604653
-0.788948	-0.836929	-0.649533	-0.492958
0.475349	0.455838	-0.899414	-0.917693
-1.16231	-1.18678	0.852376	0.88435
-0.994144	-1.01682	1.06525	1.07234
-0.64212	-0.653639	0.762737	0.736693
-0.859288	-0.904592	-0.539121	-0.532313
-0.822198	-0.863935	1.01097	1.0493
0.13403	0.107932	-0.723608	-0.721532
-0.112822	-0.185795	0.733042	0.738817
0.465357	0.432255	-0.959501	-0.917973
-0.00752025	-0.0651267	0.546006	0.525578
-0.564631	-0.64047	0.850145	0.844642
-0.520789	-0.550519	-0.177321	-0.176078
0.327556	0.300339	0.225954	0.197024
-0.314965	-0.385623	-0.51558	-0.512869
0.721737	0.727919	0.842998	0.781811
0.813522	0.837383	-0.623101	-0.555535
0.265446	0.253179	0.930274	0.911885
0.440993	0.461155	0.158776	0.115815
1.16413	1.15746	0.332182	0.280628
0.826079	0.851793	-0.980338	-0.890932
-1.19704	-1.20987	-0.000682098	-0.0490127
0.719837	0.727302	0.626151	0.605733
0.128093	0.086882	-0.346505	-0.30204
-0.184572	-0.260661	-0.625539	-0.58639
0.0622649	0.0390788	-0.709874	-0.638944
-1.11617	-1.09175	1.12251	1.1897
-0.510869	-0.599831	0.420038	0.373738
-0.927494	-0.939327	0.30395	0.24642
-0.0413918	-0.110236	0.303744	0.269953
-1.0029	-1.06648	0.438661	0.410366
-0.309453	-0.375634	0.087285	0.0987392
0.835133	0.84393	0.902931	0.898609
0.679713	0.65173	0.871068	0.859385
0.777946	0.771119	0.144629	0.109445
-0.693727	-0.751864	-0.350243	-0.311749
0.0156968	0.0209196	1.1253	1.08234
0.0117999	0.0306013	1.25203	1.19862
0.496891	0.492351	0.643753	0.654715
1.22036	1.21131	1.02524	0.971587
-0.887995	-0.871029	-1.00127	-0.92151
0.376785	0.376014	0.783173	0.743461
0.327029	0.316528	0.779342	0.732956
-1.13702	-1.15739	0.530938	0.500465
-0.656793	-0.701163	0.685125	0.728888
-0.752665	-0.80485	-0.362159	-0.318586
-0.814518	-0.795841	0.337357	0.318004
0.37252	0.369025	0.665654	0.668352
0.889935	0.890173	-0.530374	-0.510918
1.08911	1.11872	0.549411	0.52018
0.253382	0.253904	0.449962	0.427989
-0.760881	-0.802806	0.12979	0.145664
-0.737314	-0.718606	0.0319979	0.0438515
1.01002	0.968107	-0.75135	-0.66431
-0.236846	-0.255565	0.933184	0.874282
-0.595448	-0.638444	-0.815827	-0.76797
-0.234943	-0.245294	0.0122633	0.0184412
0.281649	0.264344	0.972973	0.957529
0.31209	0.330836	1.023	1.0312
1.03448	1.05348	0.906687	0.903432
0.307809	0.282005	-0.14099	-0.161559
-1.05112	-1.0994	-0.539121	-0.588516
-0.253786	-0.317841	-0.0586888	-0.0798707
-0.994466	-1.01384	1.03963	1.07154
-0.631541	-0.69507	-0.447953	-0.463547
-1.09475	-1.11791	1.23569	1.23462
-0.539456	-0.580445	-0.680733	-0.651267
0.022743	-0.0172489	-0.183673	-0.199197
0.253372	0.217603	0.447647	0.415876
0.324189	0.283229	1.053	1.06082
-0.112822	-0.189514	0.849966	0.849728
-0.899489	-0.92256	0.836236	0.850281
-1.04761	-1.08405	0.860777	0.880839
-0.977944	-1.00034	-0.38999	-0.391884
1.20469	1.17443	-1.14993	-1.08337
-0.0690726	-0.135698	0.64511	0.649702
0.227913	0.177847	-0.0740627	-0.0735742
0.475903	0.397801	-0.338525	-0.311082
-0.921491	-0.933766	0.415985	0.444048
0.462206	0.386177	-0.224845	-0.212632
-0.845315	-0.83991	-0.284422	-0.221305
-0.630907	-0.582603	0.715667	0.735906
-0.129925	-0.198905	0.902931	0.902972
-0.137232	-0.126579	0.854314	0.863397
0.34067	0.258272	0.889701	0.884858
0.281884	0.200111	-0.373553	-0.32362
-0.17324	-0.224181	-1.04908	-1.06285
-0.912403	-0.931394	0.180387	0.142854
0.915783	0.938736	-0.27002	-0.224795
0.473207	0.445574	0.937392	0.942681
-0.130167	-0.124181	0.153404	0.162018
0.676967	0.659637	1.0726	1.09506
-0.198407	-0.214382	0.0174072	0.0613566
0.167664	0.154432	-0.368068	-0.357296
-1.07837	-1.08067	0.674328	0.708725
-1.02547	-1.05299	1.17281	1.20562
0.609633	0.616128	0.15374	0.223786
-0.371685	-0.326263	0.816744	0.816459
-1.19704	-1.23813	-0.125852	-0.124488
0.155475	0.0758254	-1.08089	-1.10516
0.409258	0.342619	0.050766	0.0202264
0.659577	0.65161	1.12665	1.13913
-0.427564	-0.451373	0.994101	0.975172
-1.11115	-1.12109	-0.273728	-0.312767
-0.825484	-0.874186	-0.256497	-0.229334
0.423766	0.397249	0.679014	0.663491
-1.03709	-1.05718	0.230853	0.220687
0.613995	0.617168	-0.271321	-0.243147
0.951612	0.970899	0.792991	0.832044
-0.164412	-0.21666	0.414318	0.399895
-0.779595	-0.824831	0.563074	0.536844
1.03431	1.04144	-0.227796	-0.243234
0.550241	0.486323	0.511385	0.495297
-0.925472	-0.958511	0.401561	0.395962
-0.597226	-0.614734	-0.989055	-0.961696
0.34067	0.283033	0.986342	1.0899
0.676967	0.661089	1.02068	0.975869
-1.06395	-1.07252	-0.248851	-0.178839
-0.457038	-0.508163	0.199076	0.21525
-0.645334	-0.680456	0.657584	0.648492
-0.365282	-0.42536	0.355696	0.316234
-0.0907337	-0.135901	0.167794	0.227528
-0.609731	-0.643148	1.10238	1.10528
-0.196111	-0.216134	-1.23165	-1.22964
0.246592	0.215592	1.01195	1.08205
0.420911	0.362969	0.144629	0.11551
-0.695974	-0.730226	-1.14408	-1.08445
-0.790225	-0.885604	1.03279	0.988924
-1.00015	-1.00419	-0.22414	-0.194527
0.00971527	-0.0691362	0.332182	0.366361
1.18463	1.19413	1.32542	1.34354
1.0035	1.01662	0.576961	0.555857
0.0504824	-0.0368229	0.784078	0.771645
-0.698438	-0.790784	0.923784	0.935419
-0.00728711	-0.0892942	-0.0190151	-0.0794146
-0.369701	-0.385961	0.0210513	0.0551664
-0.311201	-0.354857	0.490162	0.461178
-1.04701	-1.06876	-0.118368	-0.0389248
-0.482982	-0.50705	0.620919	0.634457
-0.492677	-0.516962	0.402048	0.431599
0.750447	0.749638	-0.413435	-0.361372
1.05695	1.08094	0.645275	0.665796
-0.352489	-0.398805	-0.120517	-0.145211
0.0898115	0.0732947	1.17281	1.11982
-0.00579144	-0.0440349	0.483463	0.495398
-0.977944	-1.0089	0.569168	0.536231
-1.04761	-1.07368	-1.54282	-1.67099
-0.107446	-0.0621252	0.340013	0.317556
0.607916	0.615299	0.134983	0.0829673
-0.767913	-0.755405	0.472088	0.506227
0.826861	0.750603	-0.0159284	0.0653276
-0.210958	-0.243434	-0.392749	-0.386792
-0.354947	-0.321376	-1.28836	-1.40468
0.832441	0.832776	0.915011	0.918326
0.599223	0.560038	-0.0557103	-0.0737074
1.17588	1.16265	-1.14993	-1.10512
-0.656793	-0.675948	-0.338525	-0.320506
0.966232	0.966039	0.546006	0.572739
-1.02547	-1.05839	1.03279	1.01898
0.232988	0.228222	1.07055	1.04447
-0.252512	-0.300102	0.142675	0.0761821
-0.00752025	-0.0230812	0.578696	0.589048
0.230944	0.178392	0.111698	0.0895556
0.47309	0.454976	0.637253	0.646983
-1.04761	-1.05876	0.730128	0.753876
-0.62281	-0.64731	0.362431	0.366426
-0.0263327	-0.0810589	1.2934	1.28509
0.309623	0.290006	1.08475	1.05208
-0.27129	-0.308318	1.13825	1.09929
0.390905	0.383001	1.05886	1.08856
-0.365933	-0.407658	1.19331	1.20746
0.0792552	0.124862	1.00454	1.02738
0.583891	0.576691	-0.697526	-0.678878
-0.546739	-0.554195	0.378763	0.414221
-1.28776	-1.25673	0.42404	0.43237
-0.543099	-0.519496	0.820423	0.805789
0.861025	0.851603	0.988877	0.969997
-0.150308	-0.155513	-1.66083	-1.62826
-0.900114	-0.863524	-0.40055	-0.400929
-1.10143	-1.04118	-0.118368	-0.0964208
0.421869	0.428313	0.962644	0.931854
0.636162	0.637174	1.11962	1.0907
-0.952593	-0.905352	1.07421	1.11141
0.265446	0.303088	0.300831	0.162917
0.0562721	0.045437	0.436962	0.371607
0.819032	0.79066	0.105315	0.0254799
-0.107446	-0.124986	-0.517234	-0.549451
-1.10991	-1.06981	0.481912	0.46832
-0.640453	-0.697399	-0.840024	-0.797155
0.136435	0.0983426	0.673006	0.563264
-0.652854	-0.623239	-0.213872	-0.136575
-0.46056	-0.450632	0.713427	0.699748
-0.491093	-0.466677	1.13108	1.13185
-0.434026	-0.477148	0.355136	0.304786
-0.446323	-0.512364	0.322073	0.240004
-0.408009	-0.46831	0.937386	0.916565
-0.654589	-0.65427	-0.571029	-0.433933
0.491939	0.44698	1.17361	1.20094
-0.818694	-0.854456	0.17784	0.168683
0.368659	0.363382	-1.09815	-1.13599
-0.0893198	-0.187577	0.0809479	-0.0175774
-1.21321	-1.12404	-0.130812	-0.228952
-1.0029	-1.03851	0.665654	0.665541
-0.439493	-0.473683	0.889701	0.85413
-0.707884	-0.772465	1.06015	1.0453
-0.897169	-0.914779	0.0203253	-0.0136388
-1.10143	-1.01786	-1.13983	-1.16742
0.613113	0.591757	0.159819	0.154322
-0.242097	-0.220186	0.611873	0.622045
0.161429	0.11755	0.0824222	0.0222639
-0.000514833	-0.0828413	0.252256	0.202154
-0.194151	-0.218298	0.500394	0.484262
0.27061	0.274103	0.298289	0.245883
-1.15641	-1.20229	0.868284	0.857486
-0.368648	-0.410983	-1.21939	-1.23182
0.766077	0.743737	0.144773	0.138136
0.583891	0.539454	0.991103	0.996211
-0.831134	-0.853063	-0.423417	-0.443181
-0.0641711	-0.0795606	0.48918	0.4453
0.580274	0.540852	-1.24908	-1.10813
0.755199	0.72226	-0.752753	-0.737663
0.303421	0.295561	0.243938	0.16969
-0.693727	-0.719925	0.794005	0.764261
0.27061	0.284983	0.674449	0.618852
0.183358	0.119494	0.841282	0.803896
-0.673703	-0.754656	0.15126	0.0959372
-1.01763	-1.05287	-0.285536	-0.272462
-0.146436	-0.198098	0.992195	1.02993
0.45059	0.448565	1.17165	1.20175
-1.0001	-0.988274	0.679014	0.644922
0.194314	0.194625	0.94683	0.940466
-0.546026	-0.521645	-0.559974	-0.593139
0.362555	0.368474	-0.848307	-0.804469
-0.632002	-0.659539	0.572557	0.526502
-0.220233	-0.285524	-0.0157535	-0.00585843
0.818316	0.807326	-1.38429	-1.41037
-0.702595	-0.675448	0.235531	0.201137
0.345028	0.367896	0.119805	0.146199
-0.923035	-0.921037	-0.205536	-0.265449
-0.562447	-0.576675	-1.02019	-0.902938
0.256418	0.218968	0.511385	0.474243
0.599223	0.565846	0.526907	0.506203
-0.8815	-0.903187	0.993668	0.962274
-1.08873	-1.11394	0.316243	0.312823
0.249219	0.220069	0.19314	0.204787
-0.386239	-0.401076	-0.585845	-0.549809
0.248495	0.253773	-0.631614	-0.562265
-0.99005	-1.01504	-0.0866826	-0.0491089
-0.196137	-0.232609	0.392631	0.34684
-1.18892	-1.14061	-0.317314	-0.270874
0.559034	0.525014	0.731459	0.685823
-0.64212	-0.623508	-0.0319233	-0.0225883
-1.0828	-1.10321	-0.399976	-0.322762
-0.368648	-0.403682	1.31121	1.30687
0.168208	0.102277	0.142675	0.0833717
-0.207998	-0.263675	-1.44347	-1.34812
-0.805676	-0.817792	0.793425	0.774628
0.362807	0.30276	0.350137	0.354813
-0.981471	-0.989492	-0.116184	-0.149283
0.741394	0.753356	0.870984	0.852672
-0.877294	-0.891896	0.640065	0.628638
0.0721482	0.0595163	0.0672524	0.0400067
0.250438	0.207602	-0.125151	-0.123037
0.184692	0.161459	-0.171196	-0.169665
-0.313957	-0.364725	0.669281	0.671103
-0.693727	-0.719142	0.424265	0.396326
0.7292	0.721816	0.922782	0.912289
0.120267	0.0630387	0.779897	0.746647
0.600862	0.588284	0.784078	0.775713
-0.937815	-0.956756	-0.342356	-0.388493
-1.03291	-1.02059	0.853987	0.842169
-0.464594	-0.500721	0.621944	0.582772
-0.587173	-0.60504	0.891355	0.88443
-0.444843	-0.40368	0.483854	0.426871
-1.17152	-1.16797	-0.412568	-0.443323
0.00474608	0.0506826	0.513459	0.453173
0.55962	0.569892	0.362529	0.346271
0.831901	0.874377	-0.657615	-0.657094
-0.760342	-0.756122	0.46186	0.413188
-0.631659	-0.656192	-1.02019	-0.951426
-0.914004	-0.845353	-0.16967	-0.0764305
-1.0029	-1.03192	-0.0382941	-0.0776674
-0.822729	-0.761908	0.842998	0.853785
1.13857	1.14282	0.848263	0.840504
0.159601	0.191535	-0.50792	-0.435957
-0.472072	-0.569535	0.123204	0.204878
0.807903	0.871838	0.999802	0.992712
0.681284	0.700321	0.584904	0.552979
-1.04381	-1.06764	1.08384	1.1206
-0.609731	-0.59675	0.484554	0.440352
0.0674513	0.0940873	1.1044	1.02225
0.47531	0.471477	0.436008	0.382966
0.375267	0.325736	0.622122	0.587418
0.846688	0.867748	0.496675	0.419185
-0.232676	-0.319363	0.562862	0.532745
-0.423826	-0.490009	0.949506	0.982594
-0.472072	-0.555952	0.075808	0.0262261
0.700963	0.684287	1.16733	1.15623
0.268041	0.217438	0.672232	0.689111
0.0683393	0.0529658	0.177482	0.151238
0.0504824	0.0149106	1.24691	1.27125
-0.125393	-0.0990141	0.814621	0.796735
0.229576	0.182943	0.0697372	0.167357
-0.137324	-0.163068	0.409451	0.447117
0.375267	0.333626	0.850559	0.861418
-0.084967	-0.0895913	-0.506758	-0.413946
-1.06285	-1.04488	0.83679	0.857127
-0.399381	-0.394894	1.13108	1.11192
0.90157	0.919668	-0.552136	-0.553991
0.100792	0.0919244	0.771255	0.774368
0.741394	0.774559	-0.32256	-0.327952
-0.421648	-0.484729	-1.48465	-1.46954
0.231067	0.183737	-0.719499	-0.654861
-0.00579144	-0.0424574	0.981682	0.990845
1.1364	1.12254	-0.00448458	-0.0415647
0.141052	0.144649	0.842998	0.773035
0.0660749	0.0121964	0.483234	0.489847
-0.253786	-0.318372	0.293641	0.210607
-1.04214	-1.06949	0.290159	0.238209
0.250438	0.216942	1.00724	1.06745
-0.444843	-0.490598	-0.21202	-0.228547
-0.508968	-0.543795	1.03579	1.07899
-0.491478	-0.530435	1.06978	1.1159
0.0721482	0.0696854	0.640919	0.602247
-0.97559	-0.967299	-0.100689	-0.0266211
-0.542684	-0.516865	0.74752	0.720111
0.524428	0.48898	0.669281	0.624923
-1.09967	-1.06327	0.702263	0.602408
0.109012	0.133191	0.66542	0.645808
-0.494609	-0.500804	0.350137	0.259555
-0.170146	-0.188752	0.469425	0.415044
-0.632339	-0.639782	0.949506	0.99254
0.367133	0.337336	-0.266341	-0.21157
-0.194813	-0.245254	1.37772	1.40066
-1.0198	-0.975847	1.09959	1.10092
0.132122	0.119105	-0.330302	-0.296119
0.610164	0.553346	0.554057	0.499198
-0.2457	-0.2836	1.1497	1.07356
0.0120763	0.0292783	0.8472	0.821802
-0.0913866	-0.0425297	-1.28836	-1.39166
-0.211823	-0.253042	-0.820879	-0.795365
-1.07153	-1.03801	-0.570829	-0.541916
-0.746509	-0.759866	0.19314	0.17068
-0.542684	-0.46165	0.964172	0.946294
-0.426931	-0.427322	-0.492264	-0.344388
-1.10227	-1.05822	1.28891	1.25688
-0.36807	-0.344103	0.356661	0.341717
0.134235	0.152199	0.563067	0.568297
0.0916578	0.125496	1.22915	1.15471
0.377358	0.361245	-0.914057	-0.815963
-0.858796	-0.903246	0.516066	0.503291
0.211943	0.184359	0.289725	0.371878
0.639465	0.642523	1.023	0.982106
-0.638075	-0.675596	1.17016	1.13139
0.364515	0.340462	-1.25374	-1.20126
-0.109083	-0.118202	0.549103	0.51415
-0.038872	-0.0155255	-0.121838	-0.125037
0.198189	0.228067	0.131683	0.083307
-0.0912012	-0.0717416	1.04879	1.01181
-0.950433	-0.945068	-1.0678	-1.0353
-1.06302	-1.06196	0.523686	0.526004
-0.769527	-0.782911	0.669469	0.664253
-0.826714	-0.816976	1.32542	1.34747
0.54272	0.561032	0.811082	0.811626
-0.100794	-0.116872	-0.421511	-0.412022
-0.129925	-0.133132	-0.374835	-0.401401
-0.160604	-0.17692	0.340013	0.311399
1.10568	1.09724	-0.0866826	-0.001417
-0.386239	-0.343238	-0.58109	-0.549605
-0.0847669	-0.0735527	-0.850581	-0.795459
0.0139986	0.0220563	-0.248851	-0.2662
-0.375386	-0.335344	0.516353	0.497516
0.548692	0.543058	-0.140571	-0.148965
0.170274	0.142999	0.136008	0.249868
0.211943	0.176474	-0.840024	-0.833331
-1.26306	-1.28612	0.42404	0.463584
0.127751	0.10806	0.569391	0.557036
-0.809948	-0.812338	0.293581	0.282629
-1.10342	-1.10306	0.715931	0.708081
-0.564631	-0.512677	1.11191	1.15462
0.651635	0.646385	0.334231	0.282485
0.141052	0.11699	0.228584	0.206427
-0.923362	-0.88538	0.883894	0.894241
-1.04727	-0.992028	0.814962	0.789503
-0.593843	-0.637585	0.790005	0.794087
-0.242097	-0.306404	0.116249	0.150469
0.191324	0.144089	-0.157082	-0.133732
-0.706767	-0.646173	1.08446	1.14948
0.959711	0.949733	0.766481	0.739089
0.392826	0.387379	0.534488	0.491675
-0.429711	-0.347581	0.678053	0.627069
-0.141287	-0.093586	0.96324	1.01253
-0.307779	-0.317743	1.00569	1.03229
0.51264	0.493738	0.587852	0.551831
-1.06655	-1.07662	-0.815559	-0.782806
-0.365267	-0.348766	0.678053	0.648771
0.314502	0.267907	0.0279892	0.0209723
-1.14045	-1.22521	0.180387	0.269394
-0.692259	-0.707655	-0.128863	-0.167857
-0.708857	-0.729453	0.853532	0.812501
-0.0861232	-0.0907909	1.02773	1.0085
-0.788552	-0.753444	-0.00342185	-0.0263215
0.491939	0.409701	0.188138	0.174085
-0.925532	-0.873018	0.857035	0.829543
-0.423621	-0.416149	-0.605857	-0.582008
0.980122	0.978348	0.568334	0.605013
0.184692	0.126293	0.189937	0.251779
0.050375	-0.076241	-0.244339	-0.0978493
0.750447	0.731152	1.03061	1.02727
0.433091	0.431625	1.17718	1.13132
-0.188703	-0.163415	0.762795	0.731751
0.0830868	0.0731684	1.04879	0.97922
0.892224	0.890878	0.806291	0.817248
-1.15898	-1.12473	-0.689217	-0.561402
0.183135	0.113839	-1.25639	-1.30881
-0.632002	-0.570842	0.853987	0.807004
-0.252722	-0.2882	0.421177	0.358792
0.154483	0.137373	0.214815	0.159442
0.829616	0.835673	0.899438	0.845152
-0.0861232	-0.0947908	-0.494786	-0.412473
-0.516688	-0.482324	0.669472	0.65534
-0.847255	-0.855481	-0.330302	-0.246373
0.120267	0.129055	-0.188824	-0.273109
0.194314	0.167587	-0.243309	-0.217036
0.411474	0.428113	1.01097	0.97891
1.02293	1.04469	0.469425	0.411815
-0.599178	-0.627693	0.4059	0.33532
-0.798765	-0.762499	-0.698823	-0.61701
0.592296	0.602478	1.01756	1.09185
-0.897169	-0.875375	-0.938334	-0.896003
-0.0690726	-0.0471694	-0.01272	-0.00533931
0.32582	0.344239	0.496675	0.435238
0.360324	0.361165	0.611873	0.516065
0.524428	0.575224	0.0537378	0.164163
-0.607866	-0.606637	-0.280121	-0.214316
-0.601855	-0.481717	0.0622838	0.0498202
0.367133	0.400854	0.852376	0.857508
-0.590996	-0.605205	-0.67543	-0.667278
-0.801656	-0.766856	0.915011	0.864411
-0.156324	-0.0630913	0.414831	0.426133
-0.670465	-0.685096	0.930692	0.871009
-0.757088	-0.751827	0.438144	0.405464
-0.0861232	-0.078024	0.707096	0.640448
-0.751419	-0.751033	1.28562	1.25448
0.997786	1.0109	0.933685	0.893792
-0.201914	-0.212414	0.441474	0.4968
-0.226993	-0.1116	0.657505	0.627033
-0.0255759	-0.0511353	0.713197	0.673164
-0.210032	-0.0877758	0.194273	0.213303
0.582453	0.565365	0.603916	0.639309
-0.609731	-0.59444	0.0650336	0.194448
0.548692	0.571978	0.847131	0.829929
0.294668	0.338504	0.715931	0.683843
1.10084	1.10509	0.937392	0.908578
0.281884	0.327655	-0.872405	-0.795363
-0.167977	-0.198194	-1.17899	-1.15879
-0.755222	-0.745801	0.845026	0.841898
-0.258209	-0.246871	0.971024	1.01422
-0.479209	-0.384508	0.691511	0.696631
-0.253786	-0.260496	0.873052	0.859056
-1.00294	-1.03258	0.264601	0.250955
-0.161876	-0.1265	1.14933	1.20442
-0.444843	-0.467936	0.798914	0.803464
0.431165	0.384081	-0.354345	-0.373939
-1.03033	-1.04592	-0.302427	-0.335188
-0.00577381	0.0423681	-0.374835	-0.405749
0.878435	0.892487	0.491993	0.45493
1.03441	1.04394	1.13957	1.09436
-0.580912	-0.597442	-1.35635	-1.35824
0.761273	0.775549	0.234885	0.234082
0.118387	0.108903	-0.40055	-0.371118
1.02299	1.01224	0.745363	0.759264
-0.781927	-0.770339	0.51021	0.560981
0.442915	0.436611	1.20901	1.27617
0.0674513	0.028001	1.13256	1.18025
-0.712635	-0.77934	0.0326074	0.0937433
0.406484	0.397971	0.377112	0.313912
0.16679	0.193342	-1.02019	-0.933884
-0.542684	-0.496902	0.415076	0.417799
0.551251	0.602128	-0.107008	-0.0765636
-0.31168	-0.466351	0.316243	0.317754
0.581723	0.566649	0.675302	0.592241
0.339344	0.303505	0.608572	0.583466
-0.32608	-0.384688	-0.0678969	-0.123298
-0.859448	-0.886167	0.560587	0.523195
0.228561	0.184688	-0.49903	-0.544392
-0.428853	-0.56394	0.618578	0.563773
-0.253082	-0.261299	0.394915	0.409838
0.19493	0.131036	-0.603405	-0.584028
-0.978616	-0.995158	1.03279	1.00287
0.00464475	-0.0900724	0.562862	0.532842
-0.437689	-0.501447	1.01362	1.03538
0.620174	0.600345	0.809458	0.756175
-0.979182	-0.974555	0.520919	0.502211
0.559034	0.532142	1.17281	1.18845
0.227913	0.187155	-0.489114	-0.477851
-1.1791	-1.21965	-1.29359	-1.27866
0.546804	0.517872	1.04141	0.993662
1.17588	1.17645	1.17281	1.20559
1.08911	1.11126	-0.748623	-0.707811
-1.15562	-1.11124	1.04879	0.994277
-0.400097	-0.495077	-0.157553	-0.184604
0.829491	0.820282	-0.290601	-0.170568
-0.198384	-0.28599	1.13825	1.08425
-0.585566	-0.661103	0.144629	0.119039
-1.04063	-1.04855	1.02773	1.05546
-0.98763	-1.04179	1.04029	1.04873
-0.899489	-0.895781	0.55941	0.559212
-0.691741	-0.735466	-0.0476096	-0.0970394
-1.05112	-1.11599	0.825356	0.798921
-0.760835	-0.818555	0.943855	0.89511
-1.10726	-1.18042	0.376122	0.362551
-0.536532	-0.622595	1.00724	1.03269
-0.549952	-0.576897	0.825437	0.778593
-0.739848	-0.787944	1.32266	1.3162
-1.0557	-1.09811	0.336141	0.291275
-0.186758	-0.281005	-1.3388	-1.26419
0.940173	0.952799	0.619536	0.59182
0.599223	0.607142	0.821731	0.725461
-0.265651	-0.31809	0.39041	0.438943
0.962113	0.970264	-0.244339	-0.191155
-0.746509	-0.763178	1.17996	1.32451
-0.942498	-1.00392	0.643753	0.511658
-0.253082	-0.271367	0.31163	0.271577
-1.04634	-1.09967	0.00285256	0.0153812
-0.707884	-0.787557	-0.350243	-0.315722
-0.314965	-0.351025	0.246831	0.323168
0.197639	0.185513	1.07431	1.04366
0.420241	0.376606	0.587852	0.546621
-0.991017	-1.03504	-1.11039	-1.22294
-0.494609	-0.539772	-1.23165	-1.15116
-0.365933	-0.372881	0.225971	0.232564
0.632314	0.634019	-0.43522	-0.403016
-0.251789	-0.359404	0.645275	0.575835
-0.900114	-0.919701	0.0853854	0.0302871
0.689733	0.687441	0.762795	0.714749
-0.143264	-0.126857	0.513023	0.474583
0.281649	0.280237	0.543585	0.50411
0.421869	0.401538	0.960594	0.929823
0.935358	0.90324	0.999802	0.937473
-0.527794	-0.612371	1.21089	1.18239
0.401745	0.385979	0.779045	0.807153
0.00157959	-0.0140577	0.286206	0.375592
-0.120325	-0.154788	-0.447953	-0.413506
0.607916	0.622252	0.771255	0.713623
-0.702595	-0.680396	-0.346505	-0.319939
-0.360308	-0.399719	0.87884	0.829498
-0.25724	-0.216902	0.9723	0.943741
0.133307	0.115849	-1.09379	-0.986604
-0.767913	-0.750187	0.286891	0.299708
0.376785	0.371745	-0.0740627	-0.0784187
0.951612	0.930389	0.428256	0.397582
0.99989	1.02006	0.664157	0.65398
-1.10726	-1.13455	0.850145	0.750316
0.870863	0.915102	-1.21794	-1.24349
-0.757279	-0.795257	-1.32071	-1.2977
-0.0821699	-0.0352763	-0.447953	-0.457735
-0.406771	-0.381881	-0.317201	-0.314863
-0.615011	-0.618276	-0.189989	-0.216303
-1.06302	-1.09604	0.1484	0.176982
-0.303236	-0.385685	0.235531	0.319835
0.620174	0.599139	0.0863491	0.124398
1.05695	1.05196	1.00454	1.03246
-0.802286	-0.77907	0.853532	0.831524
1.16413	1.14305	-1.4828	-1.43697
-0.147842	-0.163568	-0.692019	-0.641508
1.1789	1.15607	0.292142	0.344482
0.27061	0.280675	0.355696	0.37372
1.08574	1.05987	-0.19679	-0.208292
-0.365267	-0.391713	0.881552	0.870963
-1.13702	-1.12512	0.965645	0.973937
-0.645334	-0.699206	-0.399774	-0.431249
-0.0904171	-0.100234	-0.989055	-1.12405
0.0120763	-0.018761	1.28232	1.30835
1.06325	1.01503	1.03981	0.992289
-0.915009	-0.895226	0.540171	0.538482
-0.788646	-0.730268	0.797102	0.782244
0.610164	0.552164	0.674328	0.644345
-1.00986	-1.02684	0.788092	0.777168
0.620174	0.617279	-0.749446	-0.642024
1.12973	1.13126	0.292142	0.21278
-0.084967	-0.0651673	1.06218	1.01994
-0.490324	-0.500139	0.1484	0.191462
-0.360308	-0.365716	0.186223	0.280845
-0.314965	-0.296259	0.336653	0.351709
0.830955	0.867835	0.522909	0.532445
0.901885	0.91578	1.25203	1.26273
-0.168077	-0.236707	-0.697526	-0.707189
-0.840166	-0.834315	0.933184	0.930585
1.17588	1.1587	1.09959	1.07954
0.311992	0.27904	-0.299087	-0.274935
-0.713509	-0.733183	0.848737	0.828301
0.813522	0.815771	-0.102381	-0.117578
-0.424784	-0.520768	0.0907673	0.0837677
-0.375386	-0.314151	0.923996	0.896544
-0.890887	-0.900733	0.734043	0.758035
0.643971	0.629352	0.286206	0.310435
-0.147281	-0.133954	0.705234	0.729277
0.226375	0.188718	1.35798	1.36212
0.535828	0.514075	-0.0438699	-0.122523
0.392826	0.333923	0.127923	0.129917
-0.573319	-0.609722	-0.672521	-0.690187
1.15541	1.15933	0.0284049	-0.0284734
0.469766	0.459409	0.267114	0.24162
0.228561	0.18796	0.459897	0.510461
0.0900255	0.0586247	1.21138	1.25358
0.0425438	0.0456215	1.05495	1.08833
-1.03776	-1.06557	-0.408195	-0.405697
1.0438	1.05802	-0.000682098	-0.0249671
0.420114	0.39025	0.368382	0.343243
0.0715347	0.0660882	-1.41305	-1.56678
-0.181728	-0.196821	0.61293	0.603261
-1.12264	-1.1675	0.259225	0.302925
-0.670465	-0.69554	0.516066	0.532709
0.314502	0.277262	0.174988	0.22484
0.236989	0.243226	0.0122633	0.00594499
0.0762456	0.11935	1.08634	0.998292
-0.767913	-0.847326	1.14328	1.21438
0.260855	0.225294	0.66542	0.648305
0.37276	0.343677	0.737427	0.695723
-0.30105	-0.370984	1.02207	0.987465
-0.726489	-0.792316	0.895112	0.86483
-0.36213	-0.470305	0.572557	0.537452
-0.814832	-0.843325	0.898477	0.983706
0.997786	1.01206	0.116249	0.20183
-0.0369421	-0.0355218	0.244555	0.223164
-0.539025	-0.605934	0.840814	0.833713
0.327029	0.312228	-0.0412959	-0.0521897
0.420241	0.383286	1.14933	1.25586
-0.652854	-0.673626	0.870384	0.878079
-0.802286	-0.927416	1.2934	1.31087
-0.0912012	-0.0705419	-0.157837	-0.142709
0.0425438	0.0753174	-0.769086	-0.693653
-0.0997126	-0.084123	-0.124909	-0.221691
-0.763173	-0.77256	-0.226145	-0.298866
-0.697048	-0.720734	0.412999	0.468829
0.743597	0.766404	-0.497738	-0.475269
-0.353004	-0.354609	0.087285	0.104431
-0.306546	-0.363932	-0.727959	-0.639231
0.751397	0.756449	0.610884	0.587487
-0.168403	-0.171441	-0.495494	-0.511604
0.674365	0.689995	0.015117	-0.028797
-1.03737	-1.06141	-1.4828	-1.34895
0.314502	0.313316	0.777996	0.751618
0.508326	0.453115	1.1587	1.15977
-0.442063	-0.451459	0.334231	0.327703
0.433713	0.375951	-0.820879	-0.71043
-0.670465	-0.703559	1.13957	1.06271
-0.817248	-0.844084	1.00603	1.1172
-0.695974	-0.729576	-0.329291	-0.304317
1.11123	1.13136	-0.716476	-0.637576
0.199286	0.188186	1.0925	1.12564
0.462361	0.455312	-0.672521	-0.633095
-0.8815	-0.869517	0.322386	0.40668
-0.0724347	-0.0821603	0.657584	0.62621
0.293102	0.242716	0.131683	0.0747893
-1.08104	-1.05346	0.396263	0.443156
-0.261722	-0.290771	-0.188833	-0.229252
0.260855	0.234036	-1.11039	-1.16216
-0.99005	-0.993892	1.3766	1.35965
0.546804	0.510393	0.580601	0.574633
0.439074	0.467863	-0.340633	-0.374686
-0.103822	-0.106959	1.28451	1.2889
1.06933	1.08656	-0.455815	-0.480047
0.603891	0.604761	0.496675	0.498186
-0.866657	-0.865003	0.925738	0.950693
0.77086	0.778631	0.895112	0.886009
0.420241	0.400475	-0.505135	-0.518736
-0.638075	-0.656723	-0.727959	-0.688754
-0.840166	-0.866925	0.483587	0.488954
-0.978616	-0.961881	-1.09726	-1.10179
0.716347	0.733515	-0.261711	-0.303386
-0.141287	-0.126594	0.516066	0.526923
0.100792	0.109124	0.738928	0.747604
0.00626246	-0.0100462	-0.624379	-0.620097
0.716446	0.746034	0.0101357	0.105374
-0.930805	-0.913288	1.25733	1.26888
-0.645879	-0.639478	0.598009	0.533926
0.240971	0.323114	0.749041	0.728217
-0.546739	-0.532959	0.121534	0.093643
0.0504824	-0.0530452	0.303363	0.265407
-0.0433244	-0.102449	-1.23165	-1.21467
0.300553	0.224989	0.377112	0.34667
-0.950851	-0.963008	0.868284	0.80846
0.440993	0.432863	0.301308	0.294916
0.535828	0.533169	-0.602381	-0.578401
0.931212	0.902454	1.08144	1.05523
0.743597	0.785597	0.31811	0.310284
0.255706	0.291092	0.0407224	0.122926
0.0679584	0.0703388	0.548304	0.469499
1.07521	1.05611	0.562862	0.509984
-0.688961	-0.723402	1.22019	1.2574
-1.01566	-0.992758	1.17718	1.09916
0.45059	0.46264	0.965645	0.996736
-0.311881	-0.414252	1.14328	1.18615
0.774512	0.766805	0.937802	0.970393
-0.887995	-0.86185	0.520919	0.511736
-0.713509	-0.7176	-1.08089	-1.09762
-0.593843	-0.637631	-0.125151	-0.153005
-0.599178	-0.6348	0.326965	0.358192
-0.481905	-0.529509	0.751482	0.712392
0.0273727	0.00192894	0.362529	0.355333
0.155475	0.132683	0.641639	0.583869
0.362555	0.353258	-0.980339	-0.963384
-0.877904	-0.946274	-0.448837	-0.421782
-0.311235	-0.376818	-0.0100146	-0.0475496
0.0179445	-0.0366435	-1.41305	-1.44457
-1.03223	-1.06119	0.203394	0.180356
1.11123	1.10627	0.496675	0.445905
-0.504636	-0.537177	0.259225	0.26496
-0.245185	-0.291219	-1.13677	-1.17149
0.340314	0.293073	-1.09815	-1.10478
0.911923	0.899032	1.05241	1.07939
-0.757279	-0.785135	0.883359	0.871029
-0.454662	-0.477048	1.28266	1.33027
0.326965	0.353737	1.06083	1.01925
0.680315	0.678069	-1.01005	-0.958799
0.294668	0.281545	0.55942	0.486685
0.462361	0.446269	1.00603	1.04652
-0.861685	-0.857158	-0.914057	-0.827218
0.640035	0.644289	-0.236588	-0.172032
0.890923	0.879741	1.0925	1.09887
-0.802286	-0.893761	0.531845	0.514798
0.418323	0.401909	0.702705	0.63976
0.327556	0.29347	0.1134	0.112702
0.0692775	0.0767179	-0.550607	-0.537023
-0.673703	-0.728821	1.0726	1.16594
-0.507977	-0.530029	0.809458	0.760154
0.750447	0.738298	0.165455	0.09382
0.748924	0.74098	0.669281	0.632067
0.86846	0.874665	0.382516	0.339902
-0.527794	-0.569966	1.21815	1.29694
0.219174	0.235891	0.613025	0.511855
0.375267	0.336112	0.418156	0.359811
-0.688961	-0.694294	1.39271	1.41221
0.226375	0.212578	-0.0712196	0.0291095
1.10626	1.10495	-0.938334	-0.948659
0.00579857	0.0122275	0.715667	0.675757
-0.825484	-0.810931	0.376122	0.347474
0.378605	0.396092	1.06496	1.0345
-0.960045	-0.979648	0.267114	0.265544
-0.733543	-0.741432	0.647709	0.572271
-0.262154	-0.278413	-0.148403	-0.175584
0.664091	0.67617	0.811082	0.808148
-0.386875	-0.404488	0.0732999	0.00531773
0.0808475	0.0604355	-0.423417	-0.419201
-0.781927	-0.786479	1.37772	1.3629
-0.666476	-0.687511	0.727295	0.634168
-1.07522	-1.08065	0.540434	0.465961
-0.303236	-0.34448	0.611873	0.549256
-1.08294	-1.06287	0.144629	0.13227
0.837665	0.840535	1.12665	1.12628
-0.288894	-0.320402	0.864029	0.799515
-0.648205	-0.679543	1.11445	1.11439
0.503112	0.477593	0.657505	0.600495
-0.755633	-0.744008	-1.66083	-1.63682
-0.691909	-0.691015	-0.193984	-0.201584
-0.841213	-0.808815	-0.848307	-0.884027
-0.483707	-0.520683	0.937386	0.915841
-0.161876	-0.133076	0.745363	0.700903
-0.113113	-0.133499	0.578696	0.566402
-0.700024	-0.697226	0.602668	0.595739
0.286801	0.272513	1.17996	1.20636
0.549422	0.55462	1.25781	1.26368
1.21181	1.21589	-0.749446	-0.759303
0.216788	0.256826	-0.495494	-0.475092
-0.862183	-0.826601	0.483587	0.4884
0.014785	0.0345301	0.664496	0.643554
0.857522	0.826761	0.396263	0.411669
-0.457038	-0.478459	-0.254666	-0.199347
-0.181728	-0.200247	-0.0586888	-0.00433379
-0.945474	-0.942245	0.868284	0.84138
-0.280941	-0.243589	-1.17899	-1.24641
0.213365	0.199018	-0.150983	-0.191609
[truncated: 501 more rows]

## Sheet: Fig5C
alpha	difference	alpha	overfitting
-200	0.13873	-200	0.0216018
-160	0.132135	-160	0.0185164
-120	0.125172	-120	0.0317877
-80	0.117671	-80	0.0219619
-40	0.109743	-40	0.0272506
0	0.102485	0	0.0353553
40	0.0988607	40	0.0259943
80	0.0952347	80	0.0499383
120	0.093661	120	0.0521325
160	0.0918256	160	0.0791826
200	0.0920718	200	0.165763
240	0.0879899	240	0.245679
